# Supplementary material for: TISMorph: A tool to quantify texture, irregularity and spreading of single cells
Source: PLoS One. 2019 Jun 3;14(6):e0217346. doi: 10.1371/journal.pone.0217346 (PMC6546208; doi:10.1371/journal.pone.0217346)
Supplement: S2 File — (XLSX) [file pone.0217346.s002.xlsx]

## Sheet: PearsonCorrelationCoefficient
Line	Cell_Area	Cell_Perimeter	Cell_Major	Cell_Minor	Cell_Circularity	Cell_AspectRatio	Cell_Roundness	Cell_Solidity	Max_Cell_Radius	Ratio_Cell_Radius	Mean_Cell_Radius	CV_Cell_Radius	Max_Span	Hull_Area	Hull_Perimeter	Ratio_Hull2Cell_Perimeter	Hull_Circularity	Max_Hull_Radius	Ratio_Hull_Radius	Mean_Hull_Radius	CV_Hull_Radius	Circle_Diameter	Max_Circle2Hull_Radius	Ratio_Circle2Hull_Radius	Mean_Circle2Hull_Radius	CV_Circle2Hull_Radius	Nuc_Area	Nuc_Perimeter	Nuc_Major	Nuc_Minor	Nuc_Circularity	Nuc_AspectRatio	Nuc_Roundness	Nuc_Solidity	Distance_Nuc2Cell_Centroid	Nuc2Cell_Orientation	Autocorrelation_Average	Contrast_M_Average	Correlation_M_Average	Correlation_P_Average	Cluster SD_Average	Cluster Prominence_Average	Cluster Shade_Average	Dissimilarity_Average	Energy_Average	Entropy_Average	Homogeneity_M_Average	Homogeneity_P_Average	Maximum_probability_Average
Cell_Area	1	0.656225	0.735525	0.891889	-0.226262	-0.135675	0.158125	-0.0160258	0.632879	0.0165084	0.932311	-0.126204	0.704524	0.914275	0.839898	-0.306321	0.101269	0.665434	-0.141513	0.767414	-0.157881	0.709549	0.709703	-0.119697	0.753368	-0.135971	0.562576	0.495292	0.485871	0.537209	0.0241249	-0.0668051	0.0769019	0.100049	0.186019	-0.054971	0.591528	0.399325	0.310938	0.310938	0.545362	0.271463	0.380593	0.771321	-0.999052	0.986403	-0.896222	-0.883673	-0.999075
Cell_Perimeter	0.656225	1	0.706333	0.608892	-0.745836	0.0702018	-0.208203	-0.590358	0.744314	0.286472	0.729516	0.296696	0.767863	0.834874	0.830615	-0.798608	-0.187234	0.752697	0.0571486	0.807505	0.0676656	0.775055	0.77519	0.018063	0.801434	0.0300726	0.284645	0.260004	0.272872	0.257839	-0.0049966	0.0141467	-0.00870974	0.0504173	0.245851	-0.0491777	0.391438	0.549624	-0.165544	-0.165544	0.362999	0.15897	0.243258	0.676809	-0.668811	0.643644	-0.63451	-0.62959	-0.668715
Cell_Major	0.735525	0.706333	1	0.480243	-0.450496	0.49287	-0.489141	-0.378267	0.909415	0.430838	0.886669	0.497225	0.952467	0.815568	0.915773	-0.318984	-0.490011	0.931133	0.402763	0.93105	0.352557	0.950279	0.950301	0.280093	0.929334	0.257326	0.358783	0.334674	0.380883	0.290635	-0.0368263	0.11253	-0.0925356	0.0635531	0.270186	-0.0221493	0.391411	0.381434	0.0408781	0.0408781	0.357108	0.153885	0.232889	0.635784	-0.739856	0.732439	-0.68793	-0.683121	-0.73949
Cell_Minor	0.891889	0.608892	0.480243	1	-0.210621	-0.473171	0.434948	-0.0478205	0.461886	-0.103024	0.800839	-0.327316	0.510113	0.833943	0.724052	-0.353211	0.328973	0.483016	-0.415902	0.629606	-0.414686	0.523487	0.523739	-0.343054	0.614453	-0.372243	0.52908	0.463685	0.427598	0.538681	0.0589189	-0.144497	0.143954	0.10391	0.155502	-0.0680661	0.516939	0.341474	0.283994	0.283994	0.476162	0.234547	0.331063	0.67732	-0.892248	0.882764	-0.794415	-0.782883	-0.891817
Cell_Circularity	-0.226262	-0.745836	-0.450496	-0.210621	1	-0.217794	0.400203	0.767195	-0.558572	-0.351248	-0.368437	-0.501116	-0.542704	-0.442921	-0.530444	0.89505	0.373	-0.549732	-0.209788	-0.547072	-0.238445	-0.548101	-0.548176	-0.138282	-0.548545	-0.162264	-0.0232927	-0.0369009	-0.0634875	0.00362496	0.038445	-0.084377	0.0856042	0.0102556	-0.196136	0.0308114	-0.13118	-0.385333	0.393862	0.393862	-0.122296	-0.0288954	-0.0698568	-0.342572	0.239569	-0.216843	0.240966	0.241083	0.239255
Cell_AspectRatio	-0.135675	0.0702018	0.49287	-0.473171	-0.217794	1	-0.857267	-0.285283	0.411732	0.513741	0.0947048	0.78212	0.412807	-0.0270363	0.180417	0.0599676	-0.817632	0.413295	0.833031	0.285903	0.724359	0.399632	0.399414	0.623481	0.296006	0.599018	-0.147794	-0.112461	-0.0286113	-0.230828	-0.0882994	0.263828	-0.240785	-0.0226502	0.104495	0.0401429	-0.100815	0.0274274	-0.213385	-0.213385	-0.095059	-0.0614392	-0.0764575	-0.0340583	0.132537	-0.128887	0.0868331	0.0805818	0.132448
Cell_Roundness	0.158125	-0.208203	-0.489141	0.434948	0.400203	-0.857267	1	0.550085	-0.493058	-0.555331	-0.0830781	-0.936935	-0.465668	-0.0508584	-0.245763	0.104518	0.84645	-0.48535	-0.766901	-0.344234	-0.78225	-0.455495	-0.455274	-0.595731	-0.360426	-0.622737	0.202153	0.155206	0.0828046	0.270122	0.0931497	-0.240969	0.229182	0.0480649	-0.139458	-0.0437031	0.159027	-0.0692547	0.375687	0.375687	0.153246	0.119698	0.136073	0.0257683	-0.152297	0.155765	-0.105441	-0.0978746	-0.152237
Cell_Solidity	-0.0160258	-0.590358	-0.378267	-0.0478205	0.767195	-0.285283	0.550085	1	-0.57748	-0.492522	-0.232278	-0.692488	-0.521407	-0.363791	-0.472615	0.568204	0.517289	-0.547969	-0.262698	-0.52526	-0.315132	-0.527686	-0.527711	-0.150571	-0.533996	-0.180626	0.142739	0.111728	0.0891094	0.155396	0.0361649	-0.0878619	0.0881515	0.0339188	-0.192674	0.00279594	0.0957062	-0.211349	0.507556	0.507556	0.0977598	0.11364	0.110501	-0.156125	0.0288176	-0.0172125	0.0680755	0.0754853	0.0286775
Max_Cell_Radius	0.632879	0.744314	0.909415	0.461886	-0.558572	0.411732	-0.493058	-0.57748	1	0.443467	0.834093	0.599071	0.975959	0.797647	0.923445	-0.375119	-0.598831	0.990777	0.458858	0.942947	0.453958	0.977435	0.977451	0.314108	0.953052	0.31008	0.284169	0.271158	0.309511	0.230948	-0.038037	0.096172	-0.0797496	0.0441274	0.273158	-0.0205881	0.299459	0.368189	-0.0834922	-0.0834922	0.269049	0.0890046	0.157906	0.578108	-0.639947	0.631728	-0.604773	-0.602805	-0.639528
Ratio_Cell_Radius	0.0165084	0.286472	0.430838	-0.103024	-0.351248	0.513741	-0.555331	-0.492522	0.443467	1	0.174131	0.638458	0.415614	0.198069	0.31193	-0.172144	-0.519007	0.430559	0.390317	0.376096	0.367426	0.414016	0.413924	0.259983	0.386053	0.249122	-0.107992	-0.070994	-0.0241721	-0.158787	-0.0762246	0.185066	-0.169639	-0.0403989	0.256043	0.0508449	-0.0669979	0.0955066	-0.301382	-0.301382	-0.0691778	-0.069724	-0.0739337	0.0757435	-0.0185092	0.0107824	-0.0346046	-0.0395204	-0.0187272
Mean_Cell_Radius	0.932311	0.729516	0.886669	0.800839	-0.368437	0.0947048	-0.0830781	-0.232278	0.834093	0.174131	1	0.135625	0.883578	0.936544	0.956914	-0.338427	-0.175358	0.856677	0.0903232	0.918741	0.0558543	0.887514	0.887646	0.0401217	0.911229	0.0128001	0.518374	0.467307	0.480845	0.476336	0.00333357	0.00242885	0.0125087	0.094989	0.231806	-0.0483835	0.521825	0.408877	0.197402	0.197402	0.478607	0.222007	0.323348	0.751522	-0.935086	0.927519	-0.851108	-0.841923	-0.934597
CV_Cell_Radius	-0.126204	0.296696	0.497225	-0.327316	-0.501116	0.78212	-0.936935	-0.692488	0.599071	0.638458	0.135625	1	0.53646	0.127764	0.335977	-0.172699	-0.901202	0.573311	0.761801	0.43309	0.773331	0.532512	0.532347	0.570465	0.454097	0.579683	-0.201418	-0.151086	-0.0853047	-0.262128	-0.0928911	0.227096	-0.216857	-0.0519546	0.187634	0.0362613	-0.170451	0.0925971	-0.438192	-0.438192	-0.166795	-0.142658	-0.156352	0.00457338	0.119702	-0.126656	0.077789	0.0697142	0.119674
Max_Span	0.704524	0.767863	0.952467	0.510113	-0.542704	0.412807	-0.465668	-0.521407	0.975959	0.415614	0.883578	0.53646	1	0.843705	0.95427	-0.385215	-0.54477	0.988793	0.419239	0.966674	0.410888	0.998694	0.998672	0.299035	0.968784	0.308009	0.326446	0.306124	0.345203	0.270493	-0.0317116	0.0907415	-0.0746073	0.0563001	0.264264	-0.025333	0.348132	0.388947	-0.0363528	-0.0363528	0.314498	0.114767	0.191807	0.627284	-0.711505	0.702264	-0.666219	-0.662928	-0.711086
Hull_Area	0.914275	0.834874	0.815568	0.833943	-0.442921	-0.0270363	-0.0508584	-0.363791	0.797647	0.198069	0.936544	0.127764	0.843705	1	0.950634	-0.460332	-0.0796748	0.817257	-0.0394359	0.903717	-0.0370317	0.85052	0.850675	-0.0591739	0.89428	-0.0637625	0.45069	0.400433	0.399868	0.424928	0.0165556	-0.0338166	0.0434704	0.0849768	0.237619	-0.0458769	0.493564	0.431427	0.115389	0.115389	0.450429	0.197204	0.296086	0.759575	-0.918914	0.902848	-0.843496	-0.835522	-0.918951
Hull_Perimeter	0.839898	0.830615	0.915773	0.724052	-0.530444	0.180417	-0.245763	-0.472615	0.923445	0.31193	0.956914	0.335977	0.95427	0.950634	1	-0.450308	-0.325417	0.93948	0.180064	0.982579	0.163989	0.960005	0.96012	0.103904	0.978725	0.0878969	0.417086	0.380806	0.401837	0.375114	-0.00581552	0.0300287	-0.0170219	0.0771995	0.261719	-0.0416625	0.433451	0.423542	0.0395389	0.0395389	0.393849	0.159175	0.250503	0.717208	-0.84627	0.835077	-0.781587	-0.775652	-0.845819
Ratio_Hull2Cell_Perimeter	-0.306321	-0.798608	-0.318984	-0.353211	0.89505	0.0599676	0.104518	0.568204	-0.375119	-0.172144	-0.338427	-0.172699	-0.385215	-0.460332	-0.450308	1	0.0111474	-0.374302	0.0832405	-0.42826	0.0519066	-0.391445	-0.39158	0.0757973	-0.420862	0.0466233	-0.100861	-0.097627	-0.102041	-0.0934392	0.00757114	-0.00721047	0.0119697	-0.00789199	-0.165963	0.0466372	-0.236617	-0.457323	0.301422	0.301422	-0.226062	-0.10741	-0.16175	-0.416656	0.319464	-0.292394	0.309858	0.306528	0.319239
Hull_Circularity	0.101269	-0.187234	-0.490011	0.328973	0.373	-0.817632	0.84645	0.517289	-0.598831	-0.519007	-0.175358	-0.901202	-0.54477	-0.0796748	-0.325417	0.0111474	1	-0.58811	-0.874691	-0.424568	-0.848005	-0.542274	-0.542101	-0.66693	-0.446285	-0.651307	0.143434	0.102762	0.0319659	0.210427	0.0942724	-0.228638	0.213959	0.0394138	-0.130861	-0.0305569	0.134294	-0.0593173	0.319753	0.319753	0.131755	0.116819	0.125682	0.00192318	-0.0953999	0.0966306	-0.0601211	-0.0534414	-0.0954896
Max_Hull_Radius	0.665434	0.752697	0.931133	0.483016	-0.549732	0.413295	-0.48535	-0.547969	0.990777	0.430559	0.856677	0.573311	0.988793	0.817257	0.93948	-0.374302	-0.58811	1	0.454197	0.956802	0.448188	0.990186	0.990202	0.316356	0.963483	0.318671	0.302669	0.285746	0.325683	0.247645	-0.0349094	0.0955831	-0.0785623	0.0509079	0.26357	-0.0211784	0.31901	0.375547	-0.0614589	-0.0614589	0.286998	0.096772	0.169898	0.598429	-0.672685	0.663556	-0.6316	-0.628884	-0.672257
Ratio_Hull_Radius	-0.141513	0.0571486	0.402763	-0.415902	-0.209788	0.833031	-0.766901	-0.262698	0.458858	0.390317	0.0903232	0.761801	0.419239	-0.0394359	0.180064	0.0832405	-0.874691	0.454197	1	0.259503	0.885416	0.409818	0.409598	0.828097	0.277583	0.768852	-0.130398	-0.0937557	-0.0238838	-0.199615	-0.088299	0.221044	-0.206816	-0.034967	0.0714106	0.0363739	-0.123095	0.0138376	-0.220618	-0.220618	-0.117979	-0.0886299	-0.102307	-0.0497558	0.138206	-0.135656	0.0996567	0.0936642	0.138196
Mean_Hull_Radius	0.767414	0.807505	0.93105	0.629606	-0.547072	0.285903	-0.344234	-0.52526	0.942947	0.376096	0.918741	0.43309	0.966674	0.903717	0.982579	-0.42826	-0.424568	0.956802	0.259503	1	0.216932	0.971618	0.971736	0.151828	0.996117	0.103795	0.363686	0.334889	0.364853	0.316455	-0.0142137	0.0580632	-0.0432171	0.0694795	0.267635	-0.0322465	0.38929	0.409254	-0.00458748	-0.00458748	0.353033	0.138039	0.221328	0.673046	-0.7744	0.764613	-0.722823	-0.718546	-0.773969
CV_Hull_Radius	-0.157881	0.0676656	0.352557	-0.414686	-0.238445	0.724359	-0.78225	-0.315132	0.453958	0.367426	0.0558543	0.773331	0.410888	-0.0370317	0.163989	0.0519066	-0.848005	0.448188	0.885416	0.216932	1	0.400625	0.400264	0.750244	0.237204	0.881162	-0.151355	-0.110908	-0.0474085	-0.210686	-0.0921381	0.206249	-0.19459	-0.0470957	0.0681968	0.0273957	-0.146897	0.0203332	-0.263425	-0.263425	-0.141533	-0.113444	-0.126546	-0.0601353	0.15387	-0.153917	0.118159	0.112372	0.153853
Circle_Diameter	0.709549	0.775055	0.950279	0.523487	-0.548101	0.399632	-0.455495	-0.527686	0.977435	0.414016	0.887514	0.532512	0.998694	0.85052	0.960005	-0.391445	-0.542274	0.990186	0.409818	0.971618	0.400625	1	0.999998	0.289418	0.973454	0.296829	0.328829	0.307953	0.34655	0.273742	-0.0303719	0.0883724	-0.0721649	0.057251	0.265114	-0.026986	0.348707	0.390608	-0.0377134	-0.0377134	0.314756	0.113398	0.190986	0.630872	-0.71666	0.707137	-0.670488	-0.66715	-0.716236
Max_Circle2Hull_Radius	0.709703	0.77519	0.950301	0.523739	-0.548176	0.399414	-0.455274	-0.527711	0.977451	0.413924	0.887646	0.532347	0.998672	0.850675	0.96012	-0.39158	-0.542101	0.990202	0.409598	0.971736	0.400264	0.999998	1	0.289183	0.973565	0.296439	0.328906	0.308009	0.346609	0.273826	-0.0303151	0.0883408	-0.0721217	0.0572947	0.265152	-0.0269573	0.348801	0.390671	-0.0376697	-0.0376697	0.314842	0.113427	0.191039	0.630992	-0.716816	0.70729	-0.670627	-0.667285	-0.716392
Ratio_Circle2Hull_Radius	-0.119697	0.018063	0.280093	-0.343054	-0.138282	0.623481	-0.595731	-0.150571	0.314108	0.259983	0.0401217	0.570465	0.299035	-0.0591739	0.103904	0.0757973	-0.66693	0.316356	0.828097	0.151828	0.750244	0.289418	0.289183	1	0.165965	0.765279	-0.106182	-0.0698981	-0.017501	-0.160578	-0.0867235	0.17565	-0.168619	-0.0422352	0.0397546	0.0275888	-0.108943	-0.0108485	-0.162938	-0.162938	-0.10514	-0.0824987	-0.0935622	-0.0607112	0.117189	-0.117281	0.0958453	0.091781	0.117167
Mean_Circle2Hull_Radius	0.753368	0.801434	0.929334	0.614453	-0.548545	0.296006	-0.360426	-0.533996	0.953052	0.386053	0.911229	0.454097	0.968784	0.89428	0.978725	-0.420862	-0.446285	0.963483	0.277583	0.996117	0.237204	0.973454	0.973565	0.165965	1	0.102352	0.355316	0.328576	0.359862	0.307043	-0.0181507	0.0635684	-0.0487293	0.0652956	0.267236	-0.0303473	0.379885	0.40541	-0.0137579	-0.0137579	0.344199	0.132304	0.214337	0.663038	-0.760331	0.750496	-0.710335	-0.706239	-0.759902
CV_Circle2Hull_Radius	-0.135971	0.0300726	0.257326	-0.372243	-0.162264	0.599018	-0.622737	-0.180626	0.31008	0.249122	0.0128001	0.579683	0.308009	-0.0637625	0.0878969	0.0466233	-0.651307	0.318671	0.768852	0.103795	0.881162	0.296829	0.296439	0.765279	0.102352	1	-0.114697	-0.0822819	-0.0324983	-0.163688	-0.0755443	0.163566	-0.155627	-0.0387541	0.0423551	0.00895486	-0.123354	0.00284749	-0.188937	-0.188937	-0.118924	-0.0958057	-0.106768	-0.0617559	0.132858	-0.133577	0.107935	0.10339	0.132841
Nuc_Area	0.562576	0.284645	0.358783	0.52908	-0.0232927	-0.147794	0.202153	0.142739	0.284169	-0.107992	0.518374	-0.201418	0.326446	0.45069	0.417086	-0.100861	0.143434	0.302669	-0.130398	0.363686	-0.151355	0.328829	0.328906	-0.106182	0.355316	-0.114697	1	0.946273	0.889283	0.916618	-0.163605	-0.0581064	0.0635648	-0.00239133	0.0423657	-0.0385451	0.456066	0.322527	0.248392	0.248392	0.434347	0.268511	0.34154	0.485009	-0.5533	0.557327	-0.524301	-0.516651	-0.552917
Nuc_Perimeter	0.495292	0.260004	0.334674	0.463685	-0.0369009	-0.112461	0.155206	0.111728	0.271158	-0.070994	0.467307	-0.151086	0.306124	0.400433	0.380806	-0.097627	0.102762	0.285746	-0.0937557	0.334889	-0.110908	0.307953	0.308009	-0.0698981	0.328576	-0.0822819	0.946273	1	0.911904	0.831023	-0.432392	0.0693065	-0.075619	-0.260583	0.0790773	-0.0294838	0.409063	0.298586	0.2064	0.2064	0.390467	0.247795	0.310665	0.431983	-0.484646	0.489879	-0.460797	-0.454366	-0.484234
Nuc_Major	0.485871	0.272872	0.380883	0.427598	-0.0634875	-0.0286113	0.0828046	0.0891094	0.309511	-0.0241721	0.480845	-0.0853047	0.345203	0.399868	0.401837	-0.102041	0.0319659	0.325683	-0.0238838	0.364853	-0.0474085	0.34655	0.346609	-0.017501	0.359862	-0.0324983	0.889283	0.911904	1	0.653446	-0.370861	0.384824	-0.377293	-0.144243	0.127749	-0.0376635	0.380282	0.293443	0.185742	0.185742	0.361377	0.217901	0.28032	0.41942	-0.477004	0.47978	-0.445489	-0.439105	-0.476508
Nuc_Minor	0.537209	0.257839	0.290635	0.538681	0.00362496	-0.230828	0.270122	0.155396	0.230948	-0.158787	0.476336	-0.262128	0.270493	0.424928	0.375114	-0.0934392	0.210427	0.247645	-0.199615	0.316455	-0.210686	0.273742	0.273826	-0.160578	0.307043	-0.163688	0.916618	0.831023	0.653446	1	0.0143888	-0.43053	0.43617	0.087821	-0.0296977	-0.0291955	0.43696	0.295645	0.259096	0.259096	0.416259	0.259808	0.328685	0.461561	-0.529387	0.534906	-0.504993	-0.497581	-0.529015
Nuc_Circularity	0.0241249	-0.0049966	-0.0368263	0.0589189	0.038445	-0.0882994	0.0931497	0.0361649	-0.038037	-0.0762246	0.00333357	-0.0928911	-0.0317116	0.0165556	-0.00581552	0.00757114	0.0942724	-0.0349094	-0.088299	-0.0142137	-0.0921381	-0.0303719	-0.0303151	-0.0867235	-0.0181507	-0.0755443	-0.163605	-0.432392	-0.370861	0.0143888	1	-0.463458	0.498341	0.901437	-0.133576	-0.0196927	-0.0355654	-0.0608461	0.0416301	0.0416301	-0.0392324	-0.0593854	-0.0517964	-0.00686445	-0.0316757	0.0273231	-0.0199631	-0.0190418	-0.0316086
Nuc_AspectRatio	-0.0668051	0.0141467	0.11253	-0.144497	-0.084377	0.263828	-0.240969	-0.0878619	0.096172	0.185066	0.00242885	0.227096	0.0907415	-0.0338166	0.0300287	-0.00721047	-0.228638	0.0955831	0.221044	0.0580632	0.206249	0.0883724	0.0883408	0.17565	0.0635684	0.163566	-0.0581064	0.0693065	0.384824	-0.43053	-0.463458	1	-0.97827	-0.271722	0.181478	-0.00798704	-0.0679739	-0.00686976	-0.0899381	-0.0899381	-0.0655985	-0.0486038	-0.0567238	-0.0535305	0.0677677	-0.0702166	0.0733202	0.0720585	0.0678805
Nuc_Roundness	0.0769019	-0.00870974	-0.0925356	0.143954	0.0856042	-0.240785	0.229182	0.0881515	-0.0797496	-0.169639	0.0125087	-0.216857	-0.0746073	0.0434704	-0.0170219	0.0119697	0.213959	-0.0785623	-0.206816	-0.0432171	-0.19459	-0.0721649	-0.0721217	-0.168619	-0.0487293	-0.155627	0.0635648	-0.075619	-0.377293	0.43617	0.498341	-0.97827	1	0.330838	-0.192478	0.00176117	0.0770108	0.00840269	0.0985022	0.0985022	0.0741357	0.0537257	0.0632973	0.0614505	-0.0782084	0.0803809	-0.0830811	-0.0816467	-0.0783265
Nuc_Solidity	0.100049	0.0504173	0.0635531	0.10391	0.0102556	-0.0226502	0.0480649	0.0339188	0.0441274	-0.0403989	0.094989	-0.0519546	0.0563001	0.0849768	0.0771995	-0.00789199	0.0394138	0.0509079	-0.034967	0.0694795	-0.0470957	0.057251	0.0572947	-0.0422352	0.0652956	-0.0387541	-0.00239133	-0.260583	-0.144243	0.087821	0.901437	-0.271722	0.330838	1	-0.0933841	-0.0380317	0.0287999	0.00227264	0.0454621	0.0454621	0.0224099	-0.0228664	-0.00409256	0.063531	-0.106163	0.0998021	-0.0862768	-0.0840577	-0.106007
Distance_Nuc2Cell_Centroid	0.186019	0.245851	0.270186	0.155502	-0.196136	0.104495	-0.139458	-0.192674	0.273158	0.256043	0.231806	0.187634	0.264264	0.237619	0.261719	-0.165963	-0.130861	0.26357	0.0714106	0.267635	0.0681968	0.265114	0.265152	0.0397546	0.267236	0.0423551	0.0423657	0.0790773	0.127749	-0.0296977	-0.133576	0.181478	-0.192478	-0.0933841	1	0.0239227	0.0662296	0.105036	-0.0696215	-0.0696215	0.05639	-0.000524974	0.0207001	0.143936	-0.183542	0.172955	-0.144978	-0.142518	-0.183592
Nuc2Cell_Orientation	-0.054971	-0.0491777	-0.0221493	-0.0680661	0.0308114	0.0401429	-0.0437031	0.00279594	-0.0205881	0.0508449	-0.0483835	0.0362613	-0.025333	-0.0458769	-0.0416625	0.0466372	-0.0305569	-0.0211784	0.0363739	-0.0322465	0.0273957	-0.026986	-0.0269573	0.0275888	-0.0303473	0.00895486	-0.0385451	-0.0294838	-0.0376635	-0.0291955	-0.0196927	-0.00798704	0.00176117	-0.0380317	0.0239227	1	-0.0414411	-0.0468793	0.00904502	0.00904502	-0.0392322	-0.0157544	-0.0265702	-0.0473663	0.0554136	-0.0519669	0.0431588	0.0414633	0.0553139
Autocorrelation_Average	0.591528	0.391438	0.391411	0.516939	-0.13118	-0.100815	0.159027	0.0957062	0.299459	-0.0669979	0.521825	-0.170451	0.348132	0.493564	0.433451	-0.236617	0.134294	0.31901	-0.123095	0.38929	-0.146897	0.348707	0.348801	-0.108943	0.379885	-0.123354	0.456066	0.409063	0.380282	0.43696	-0.0355654	-0.0679739	0.0770108	0.0287999	0.0662296	-0.0414411	1	0.779893	0.40382	0.40382	0.998139	0.873509	0.951502	0.848412	-0.592195	0.656985	-0.761338	-0.758524	-0.592093
Contrast_M_Average	0.399325	0.549624	0.381434	0.341474	-0.385333	0.0274274	-0.0692547	-0.211349	0.368189	0.0955066	0.408877	0.0925971	0.388947	0.431427	0.423542	-0.457323	-0.0593173	0.375547	0.0138376	0.409254	0.0203332	0.390608	0.390671	-0.0108485	0.40541	0.00284749	0.322527	0.298586	0.293443	0.295645	-0.0608461	-0.00686976	0.00840269	0.00227264	0.105036	-0.0468793	0.779893	1	-0.0560251	-0.0560251	0.784345	0.651867	0.734464	0.820491	-0.404042	0.446117	-0.594396	-0.594675	-0.403976
Correlation_M_Average	0.310938	-0.165544	0.0408781	0.283994	0.393862	-0.213385	0.375687	0.507556	-0.0834922	-0.301382	0.197402	-0.438192	-0.0363528	0.115389	0.0395389	0.301422	0.319753	-0.0614589	-0.220618	-0.00458748	-0.263425	-0.0377134	-0.0376697	-0.162938	-0.0137579	-0.188937	0.248392	0.2064	0.185742	0.259096	0.0416301	-0.0899381	0.0985022	0.0454621	-0.0696215	0.00904502	0.40382	-0.0560251	1	1	0.394429	0.337391	0.364725	0.191767	-0.311305	0.358939	-0.327935	-0.323268	-0.310934
Correlation_P_Average	0.310938	-0.165544	0.0408781	0.283994	0.393862	-0.213385	0.375687	0.507556	-0.0834922	-0.301382	0.197402	-0.438192	-0.0363528	0.115389	0.0395389	0.301422	0.319753	-0.0614589	-0.220618	-0.00458748	-0.263425	-0.0377134	-0.0376697	-0.162938	-0.0137579	-0.188937	0.248392	0.2064	0.185742	0.259096	0.0416301	-0.0899381	0.0985022	0.0454621	-0.0696215	0.00904502	0.40382	-0.0560251	1	1	0.394429	0.337391	0.364725	0.191767	-0.311305	0.358939	-0.327935	-0.323268	-0.310934
Cluster SD_Average	0.545362	0.362999	0.357108	0.476162	-0.122296	-0.095059	0.153246	0.0977598	0.269049	-0.0691778	0.478607	-0.166795	0.314498	0.450429	0.393849	-0.226062	0.131755	0.286998	-0.117979	0.353033	-0.141533	0.314756	0.314842	-0.10514	0.344199	-0.118924	0.434347	0.390467	0.361377	0.416259	-0.0392324	-0.0655985	0.0741357	0.0224099	0.05639	-0.0392322	0.998139	0.784345	0.394429	0.394429	1	0.896245	0.96679	0.828869	-0.546062	0.614754	-0.729517	-0.727702	-0.545943
Cluster Prominence_Average	0.271463	0.15897	0.153885	0.234547	-0.0288954	-0.0614392	0.119698	0.11364	0.0890046	-0.069724	0.222007	-0.142658	0.114767	0.197204	0.159175	-0.10741	0.116819	0.096772	-0.0886299	0.138039	-0.113444	0.113398	0.113427	-0.0824987	0.132304	-0.0958057	0.268511	0.247795	0.217901	0.259808	-0.0593854	-0.0486038	0.0537257	-0.0228664	-0.000524974	-0.0157544	0.873509	0.651867	0.337391	0.337391	0.896245	1	0.978125	0.628318	-0.271433	0.359528	-0.508128	-0.515085	-0.271284
Cluster Shade_Average	0.380593	0.243258	0.232889	0.331063	-0.0698568	-0.0764575	0.136073	0.110501	0.157906	-0.0739337	0.323348	-0.156352	0.191807	0.296086	0.250503	-0.16175	0.125682	0.169898	-0.102307	0.221328	-0.126546	0.190986	0.191039	-0.0935622	0.214337	-0.106768	0.34154	0.310665	0.28032	0.328685	-0.0517964	-0.0567238	0.0632973	-0.00409256	0.0207001	-0.0265702	0.951502	0.734464	0.364725	0.364725	0.96679	0.978125	1	0.725402	-0.380965	0.463227	-0.604518	-0.60765	-0.380816
Dissimilarity_Average	0.771321	0.676809	0.635784	0.67732	-0.342572	-0.0340583	0.0257683	-0.156125	0.578108	0.0757435	0.751522	0.00457338	0.627284	0.759575	0.717208	-0.416656	0.00192318	0.598429	-0.0497558	0.673046	-0.0601353	0.630872	0.630992	-0.0607112	0.663038	-0.0617559	0.485009	0.431983	0.41942	0.461561	-0.00686445	-0.0535305	0.0614505	0.063531	0.143936	-0.0473663	0.848412	0.820491	0.191767	0.191767	0.828869	0.628318	0.725402	1	-0.774653	0.831021	-0.941112	-0.942631	-0.774513
Energy_Average	-0.999052	-0.668811	-0.739856	-0.892248	0.239569	0.132537	-0.152297	0.0288176	-0.639947	-0.0185092	-0.935086	0.119702	-0.711505	-0.918914	-0.84627	0.319464	-0.0953999	-0.672685	0.138206	-0.7744	0.15387	-0.71666	-0.716816	0.117189	-0.760331	0.132858	-0.5533	-0.484646	-0.477004	-0.529387	-0.0316757	0.0677677	-0.0782084	-0.106163	-0.183542	0.0554136	-0.592195	-0.404042	-0.311305	-0.311305	-0.546062	-0.271433	-0.380965	-0.774653	1	-0.987407	0.897739	0.885206	0.999994
Entropy_Average	0.986403	0.643644	0.732439	0.882764	-0.216843	-0.128887	0.155765	-0.0172125	0.631728	0.0107824	0.927519	-0.126656	0.702264	0.902848	0.835077	-0.292394	0.0966306	0.663556	-0.135656	0.764613	-0.153917	0.707137	0.70729	-0.117281	0.750496	-0.133577	0.557327	0.489879	0.47978	0.534906	0.0273231	-0.0702166	0.0803809	0.0998021	0.172955	-0.0519669	0.656985	0.446117	0.358939	0.358939	0.614754	0.359528	0.463227	0.831021	-0.987407	1	-0.947468	-0.938734	-0.987235
Homogeneity_M_Average	-0.896222	-0.63451	-0.68793	-0.794415	0.240966	0.0868331	-0.105441	0.0680755	-0.604773	-0.0346046	-0.851108	0.077789	-0.666219	-0.843496	-0.781587	0.309858	-0.0601211	-0.6316	0.0996567	-0.722823	0.118159	-0.670488	-0.670627	0.0958453	-0.710335	0.107935	-0.524301	-0.460797	-0.445489	-0.504993	-0.0199631	0.0733202	-0.0830811	-0.0862768	-0.144978	0.0431588	-0.761338	-0.594396	-0.327935	-0.327935	-0.729517	-0.508128	-0.604518	-0.941112	0.897739	-0.947468	1	0.999312	0.897599
Homogeneity_P_Average	-0.883673	-0.62959	-0.683121	-0.782883	0.241083	0.0805818	-0.0978746	0.0754853	-0.602805	-0.0395204	-0.841923	0.0697142	-0.662928	-0.835522	-0.775652	0.306528	-0.0534414	-0.628884	0.0936642	-0.718546	0.112372	-0.66715	-0.667285	0.091781	-0.706239	0.10339	-0.516651	-0.454366	-0.439105	-0.497581	-0.0190418	0.0720585	-0.0816467	-0.0840577	-0.142518	0.0414633	-0.758524	-0.594675	-0.323268	-0.323268	-0.727702	-0.515085	-0.60765	-0.942631	0.885206	-0.938734	0.999312	1	0.885058
Maximum_probability_Average	-0.999075	-0.668715	-0.73949	-0.891817	0.239255	0.132448	-0.152237	0.0286775	-0.639528	-0.0187272	-0.934597	0.119674	-0.711086	-0.918951	-0.845819	0.319239	-0.0954896	-0.672257	0.138196	-0.773969	0.153853	-0.716236	-0.716392	0.117167	-0.759902	0.132841	-0.552917	-0.484234	-0.476508	-0.529015	-0.0316086	0.0678805	-0.0783265	-0.106007	-0.183592	0.0553139	-0.592093	-0.403976	-0.310934	-0.310934	-0.545943	-0.271284	-0.380816	-0.774513	0.999994	-0.987235	0.897599	0.885058	1
SumSquaresVariance_Average	0.589862	0.395909	0.392468	0.515397	-0.136519	-0.0988018	0.155344	0.0903192	0.301678	-0.0644692	0.521412	-0.166182	0.349983	0.493981	0.434654	-0.241839	0.131224	0.321058	-0.120973	0.390879	-0.144287	0.350576	0.350669	-0.107518	0.381541	-0.121397	0.455117	0.408351	0.379906	0.435832	-0.0360338	-0.067156	0.0760877	0.0285573	0.0670606	-0.041678	0.999928	0.787103	0.39652	0.39652	0.998218	0.873082	0.951445	0.850976	-0.590618	0.655205	-0.760762	-0.757978	-0.590515
Sum_average_Average	0.789985	0.529049	0.54982	0.694314	-0.186524	-0.119325	0.169514	0.063605	0.446211	-0.0446266	0.714562	-0.167514	0.507713	0.687957	0.617391	-0.294729	0.131029	0.472515	-0.136709	0.559636	-0.159027	0.50995	0.510077	-0.118535	0.547942	-0.133731	0.540634	0.480838	0.457196	0.51685	-0.0156045	-0.0733826	0.0840967	0.0604532	0.114986	-0.0509761	0.952166	0.736615	0.411615	0.411615	0.932031	0.706227	0.819048	0.909512	-0.790837	0.832078	-0.880509	-0.872882	-0.790777
Sum_variance_Average	0.540044	0.360643	0.352187	0.470519	-0.122399	-0.0944601	0.152669	0.0991956	0.2643	-0.0700687	0.472545	-0.166771	0.30952	0.445014	0.388136	-0.22692	0.131728	0.282183	-0.117293	0.347691	-0.14053	0.309742	0.309828	-0.104245	0.338953	-0.117666	0.433471	0.389534	0.3604	0.41528	-0.0393432	-0.0656724	0.0742771	0.022479	0.0554655	-0.0392878	0.997868	0.787769	0.392572	0.392572	0.99966	0.890153	0.963565	0.826192	-0.540721	0.608321	-0.723695	-0.721601	-0.54062
SumEntropy_Average	0.991484	0.649196	0.73477	0.888583	-0.221458	-0.132656	0.158646	-0.016473	0.633291	0.00983143	0.931623	-0.129001	0.704412	0.906844	0.838613	-0.299147	0.0995035	0.665475	-0.138951	0.76725	-0.156856	0.709368	0.709523	-0.1192	0.753039	-0.135582	0.55832	0.4908	0.481545	0.535394	0.0277544	-0.0690442	0.0791909	0.10096	0.176986	-0.0531206	0.642119	0.431421	0.355849	0.355849	0.598789	0.33793	0.443407	0.813945	-0.992521	0.999011	-0.933753	-0.923771	-0.992354
DifferenceVariance_Average	0.399325	0.549624	0.381434	0.341474	-0.385333	0.0274274	-0.0692547	-0.211349	0.368189	0.0955066	0.408877	0.0925971	0.388947	0.431427	0.423542	-0.457323	-0.0593173	0.375547	0.0138376	0.409254	0.0203332	0.390608	0.390671	-0.0108485	0.40541	0.00284749	0.322527	0.298586	0.293443	0.295645	-0.0608461	-0.00686976	0.00840269	0.00227264	0.105036	-0.0468793	0.779893	1	-0.0560251	-0.0560251	0.784345	0.651867	0.734464	0.820491	-0.404042	0.446117	-0.594396	-0.594675	-0.403976
DifferenceEntropy_Average	0.896466	0.623965	0.69143	0.79959	-0.233809	-0.0888312	0.109044	-0.0619492	0.607257	0.0300636	0.857099	-0.0816934	0.669098	0.840253	0.784874	-0.298447	0.0601332	0.63452	-0.100481	0.725715	-0.119137	0.673384	0.673521	-0.0967457	0.713217	-0.109069	0.527834	0.464604	0.450433	0.509231	0.022258	-0.0728061	0.0825804	0.0890469	0.143162	-0.0447457	0.752666	0.580635	0.342858	0.342858	0.72067	0.500709	0.596088	0.933606	-0.898292	0.949843	-0.998369	-0.997676	-0.898012
InformationMeasureCorrelation1_Average	-0.0145486	0.3286	0.166873	-0.0267119	-0.39101	0.184714	-0.283795	-0.456621	0.244623	0.24853	0.0725983	0.33197	0.221501	0.149411	0.187541	-0.341203	-0.237773	0.229113	0.163051	0.216862	0.166739	0.222293	0.222285	0.0921468	0.220101	0.107006	-0.0188326	-0.0130103	-0.0204216	-0.0216518	-0.0211508	0.00731101	-0.00815651	-0.0166874	0.040808	-0.00757576	0.327095	0.548653	-0.303017	-0.303017	0.343736	0.37992	0.378099	0.501924	0.0127939	0.0753529	-0.340788	-0.362811	0.0127488
InformaitonmeasureCorrelation2_Average	0.971841	0.603675	0.724237	0.891262	-0.192916	-0.147071	0.181433	0.0232281	0.616601	-0.0201093	0.930018	-0.156273	0.68951	0.870126	0.82466	-0.265092	0.111805	0.650444	-0.148804	0.751586	-0.167448	0.694366	0.69452	-0.123906	0.737166	-0.14154	0.567074	0.503094	0.498873	0.544846	0.0320963	-0.0615587	0.0710582	0.108309	0.171911	-0.0580547	0.591779	0.367823	0.396968	0.396968	0.548226	0.292357	0.394518	0.748636	-0.973998	0.977413	-0.882241	-0.870761	-0.973357
InverseDifferenceHomom_Average	-0.896222	-0.63451	-0.68793	-0.794415	0.240966	0.0868331	-0.105441	0.0680755	-0.604773	-0.0346046	-0.851108	0.077789	-0.666219	-0.843496	-0.781587	0.309858	-0.0601211	-0.6316	0.0996567	-0.722823	0.118159	-0.670488	-0.670627	0.0958453	-0.710335	0.107935	-0.524301	-0.460797	-0.445489	-0.504993	-0.0199631	0.0733202	-0.0830811	-0.0862768	-0.144978	0.0431588	-0.761338	-0.594396	-0.327935	-0.327935	-0.729517	-0.508128	-0.604518	-0.941112	0.897739	-0.947468	1	0.999312	0.897599
InverseDifferenceNormalized(INN)_Average	-0.803883	-0.672927	-0.653792	-0.707269	0.323393	0.0431764	-0.0403603	0.141615	-0.590826	-0.0705369	-0.779556	0.00996636	-0.642842	-0.785101	-0.738581	0.395222	-0.0118525	-0.612579	0.0586822	-0.691326	0.0715107	-0.646643	-0.646767	0.0671416	-0.680713	0.0707529	-0.495917	-0.440334	-0.427109	-0.473225	0.00056969	0.0580934	-0.0666187	-0.0689144	-0.145268	0.0460482	-0.83331	-0.770936	-0.225259	-0.225259	-0.810828	-0.606089	-0.702475	-0.99642	0.806812	-0.863863	0.96492	0.96663	0.806669
InverseDifferenceMomentNormalized_Average	-0.42289	-0.5682	-0.401249	-0.362565	0.393702	-0.0273375	0.0687263	0.216387	-0.386585	-0.0985465	-0.432328	-0.0931107	-0.408875	-0.455422	-0.446299	0.46671	0.0599427	-0.394628	-0.0132388	-0.4306	-0.0185276	-0.410671	-0.41074	0.0111289	-0.426406	-0.00178797	-0.334379	-0.308155	-0.303066	-0.307204	0.0561797	0.00924987	-0.0113697	-0.0082981	-0.10865	0.0471222	-0.792485	-0.998616	0.0421169	0.0421169	-0.795572	-0.656836	-0.741476	-0.841194	0.427626	-0.471184	0.620825	0.621393	0.427555
R-Squared_R	-0.144179	-0.00965675	0.193267	-0.272226	-0.10437	0.392084	-0.576496	-0.314941	0.253998	0.272357	-0.0231613	0.572605	0.21527	-0.0229584	0.0861557	0.107447	-0.495887	0.244567	0.427623	0.135739	0.505131	0.214133	0.213975	0.351549	0.146767	0.433651	-0.167699	-0.127473	-0.0898538	-0.19923	-0.0630665	0.129907	-0.133403	-0.0594887	0.106891	0.0244598	-0.245444	-0.0927312	-0.226848	-0.226848	-0.244912	-0.220953	-0.237879	-0.142338	0.143411	-0.151195	0.157305	0.153543	0.143481
C0_R	0.932311	0.729516	0.886669	0.800839	-0.368437	0.0947048	-0.0830781	-0.232278	0.834093	0.174131	1	0.135625	0.883578	0.936544	0.956914	-0.338427	-0.175358	0.856677	0.0903232	0.918741	0.0558543	0.887514	0.887646	0.0401217	0.911229	0.0128001	0.518374	0.467307	0.480845	0.476336	0.00333357	0.00242885	0.0125087	0.094989	0.231806	-0.0483835	0.521825	0.408877	0.197402	0.197402	0.478607	0.222007	0.323348	0.751522	-0.935086	0.927519	-0.851108	-0.841923	-0.934597
C1_R	0.107591	0.372103	0.503481	-0.0387799	-0.40755	0.48785	-0.570253	-0.528915	0.662239	0.475896	0.325862	0.691731	0.559136	0.294413	0.436925	-0.200214	-0.619159	0.601646	0.521532	0.494746	0.511396	0.555169	0.555117	0.33812	0.518291	0.324014	-0.0129511	0.00911988	0.0503123	-0.0566868	-0.0672655	0.135821	-0.122147	-0.0282953	0.228679	0.0195993	0.0013026	0.168026	-0.266448	-0.266448	-0.00431156	-0.0304241	-0.0234109	0.169591	-0.111359	0.105526	-0.125303	-0.129706	-0.111343
C2_R	0.113003	0.284505	0.696374	-0.213109	-0.322715	0.850227	-0.848807	-0.404792	0.675282	0.600378	0.354607	0.835289	0.656718	0.249941	0.451625	-0.043764	-0.816267	0.667147	0.772377	0.536803	0.736218	0.645017	0.64483	0.582747	0.554358	0.569571	-0.0108752	0.0168715	0.090266	-0.0874311	-0.0873588	0.224127	-0.203675	-0.0149441	0.190061	0.0319385	0.0190217	0.140736	-0.17628	-0.17628	0.012977	-0.019887	-0.00963309	0.159113	-0.116578	0.115107	-0.12988	-0.133215	-0.116498
C3_R	0.198966	0.455025	0.447011	0.192109	-0.443953	0.20348	-0.431382	-0.584379	0.587726	0.351714	0.353007	0.548068	0.532673	0.409685	0.502683	-0.273628	-0.493295	0.582075	0.284169	0.542093	0.324921	0.543845	0.54392	0.18846	0.552631	0.171636	0.0242971	0.041357	0.0533635	0.00422265	-0.0429194	0.0616769	-0.0615502	-0.0165594	0.1782	0.0050874	0.0380805	0.192851	-0.224115	-0.224115	0.0272924	-0.0392657	-0.0152127	0.227673	-0.205849	0.195905	-0.200564	-0.202748	-0.205628
C4_R	0.208843	0.479149	0.405515	0.219884	-0.475822	0.145456	-0.348676	-0.634228	0.53432	0.347323	0.343475	0.458126	0.513568	0.421926	0.494324	-0.34173	-0.37334	0.525477	0.174462	0.514699	0.224919	0.519846	0.519815	0.109506	0.517864	0.144352	0.0188513	0.0297057	0.0432881	0.00755924	-0.0302124	0.045227	-0.0410908	-0.00646957	0.164499	-0.0183291	0.0180205	0.184688	-0.255465	-0.255465	0.00579322	-0.0642806	-0.0404349	0.232349	-0.216779	0.207336	-0.211305	-0.213883	-0.216536
C5_R	0.241738	0.522546	0.383206	0.252696	-0.484582	0.0978071	-0.275291	-0.604091	0.500419	0.280092	0.344714	0.375781	0.486548	0.457565	0.492144	-0.398805	-0.275682	0.495097	0.110833	0.499912	0.153636	0.493523	0.493598	0.0826284	0.501109	0.121679	0.0325826	0.0296844	0.0440764	0.0282974	0.00811041	0.0236499	-0.0198086	0.0205238	0.136545	-0.0337369	0.0306941	0.191948	-0.230197	-0.230197	0.0163484	-0.0645386	-0.0365869	0.244764	-0.250805	0.232577	-0.225553	-0.226633	-0.250659
C6_R	0.253532	0.534973	0.394811	0.261661	-0.499593	0.106636	-0.262994	-0.607565	0.502175	0.291611	0.358351	0.363658	0.492725	0.453028	0.497693	-0.419164	-0.262945	0.49661	0.112886	0.502447	0.147535	0.498303	0.498335	0.0734104	0.501624	0.10984	0.029635	0.0345606	0.0523287	0.0206511	-0.0117197	0.0394952	-0.0383321	0.00417535	0.165057	-0.00299428	0.0470322	0.202306	-0.22119	-0.22119	0.0332532	-0.0425286	-0.0162985	0.26079	-0.261517	0.247083	-0.242512	-0.243556	-0.261261
C7_R	0.264224	0.549872	0.385772	0.262734	-0.496909	0.0874843	-0.246656	-0.586074	0.479475	0.256026	0.35532	0.328116	0.480454	0.472565	0.490579	-0.439095	-0.230493	0.480309	0.0907785	0.491369	0.131421	0.484752	0.48478	0.061668	0.489319	0.107545	0.042821	0.0429542	0.0694615	0.0237906	-0.0118051	0.0561983	-0.0512829	0.0137813	0.162213	-0.0232675	0.059386	0.212175	-0.234613	-0.234613	0.0449918	-0.0350045	-0.00691568	0.277517	-0.272879	0.257154	-0.259973	-0.261148	-0.272842
C8_R	0.298717	0.570653	0.377118	0.2916	-0.476344	0.0615338	-0.202792	-0.53554	0.459025	0.243104	0.364133	0.280022	0.45792	0.484722	0.48398	-0.443897	-0.186087	0.459894	0.0604276	0.482099	0.0932191	0.464635	0.4647	0.0191073	0.480539	0.0550945	0.0555078	0.0528385	0.0716647	0.0380035	-0.00720281	0.037584	-0.0385578	0.0114293	0.163663	-0.0148102	0.0679565	0.200752	-0.190559	-0.190559	0.0514311	-0.0364915	-0.00613701	0.286613	-0.307179	0.290258	-0.283654	-0.284253	-0.307275
C9_R	0.310545	0.550101	0.370077	0.310637	-0.482604	0.0315208	-0.173884	-0.509897	0.440804	0.227461	0.368062	0.249394	0.448455	0.477139	0.479432	-0.456172	-0.15622	0.44446	0.0374711	0.467725	0.0683268	0.45382	0.453878	0.00863204	0.465378	0.0438163	0.0643908	0.0685867	0.0854936	0.0419307	-0.0380397	0.0495708	-0.055985	-0.022817	0.1641	-0.0153066	0.0821224	0.204424	-0.180515	-0.180515	0.064736	-0.0350305	0.00105216	0.294657	-0.31866	0.303296	-0.293523	-0.293568	-0.318648
C10_R	0.298569	0.575165	0.370666	0.30423	-0.493735	0.0365949	-0.175208	-0.519882	0.459419	0.195475	0.371167	0.247487	0.461433	0.469552	0.48587	-0.479236	-0.16571	0.463017	0.0552372	0.477477	0.0952906	0.466547	0.46657	0.0263554	0.475596	0.0693233	0.0720178	0.0661946	0.0792575	0.0673811	0.00345212	0.0141667	-0.0121879	0.0152552	0.108992	-0.0304805	0.0731099	0.233275	-0.195229	-0.195229	0.0572341	-0.0346071	-0.00146411	0.305326	-0.308144	0.293015	-0.290193	-0.290977	-0.307873
C11_R	0.332025	0.592516	0.395005	0.32171	-0.472581	0.0398872	-0.173932	-0.499077	0.465078	0.189088	0.395744	0.239978	0.475731	0.508508	0.504317	-0.463612	-0.160659	0.469195	0.0484082	0.492929	0.0792504	0.481859	0.481923	0.0198341	0.491071	0.0549233	0.0878487	0.0848285	0.0974616	0.0713908	-0.0182259	0.0289929	-0.0268516	0.00348483	0.13922	-0.0493714	0.11217	0.250751	-0.173681	-0.173681	0.0951481	-0.0094801	0.0301768	0.333628	-0.340845	0.325134	-0.323152	-0.322773	-0.340874
C12_R	0.331427	0.585602	0.368482	0.335672	-0.46867	0.00751348	-0.127231	-0.474248	0.439348	0.181898	0.388652	0.194282	0.448598	0.498012	0.488073	-0.475932	-0.114906	0.44274	0.0152772	0.475245	0.0434435	0.455027	0.455069	0.0057223	0.470954	0.0237424	0.0945931	0.094585	0.102879	0.0808506	-0.0197155	0.022378	-0.0230375	0.00156093	0.146233	-0.0117244	0.103516	0.238929	-0.151727	-0.151727	0.086289	-0.0105654	0.0242112	0.332449	-0.340871	0.328128	-0.327453	-0.327582	-0.340741
C13_R	0.336124	0.574812	0.361851	0.346163	-0.454108	-0.0126201	-0.122775	-0.461373	0.423706	0.179727	0.384061	0.186366	0.438878	0.501006	0.4811	-0.462207	-0.0946512	0.431096	-0.00590622	0.464795	0.0358739	0.443251	0.443307	-0.0214491	0.45903	0.0191406	0.0951243	0.0890483	0.102358	0.0797994	-0.00166655	0.0238297	-0.0248755	0.0158815	0.132644	-0.0214039	0.118861	0.249024	-0.163459	-0.163459	0.102093	0.000595268	0.0387619	0.330898	-0.344256	0.329047	-0.325049	-0.324326	-0.344178
C14_R	0.321264	0.551115	0.362886	0.325684	-0.456912	0.0142723	-0.116992	-0.439392	0.413603	0.168085	0.377874	0.1773	0.432322	0.46409	0.466405	-0.465161	-0.104163	0.423628	0.00309075	0.457438	0.0358694	0.437496	0.437579	-0.0237976	0.450963	0.0269455	0.11067	0.0996184	0.105366	0.108054	0.00738818	-0.00258912	0.00553548	0.0235837	0.127741	-0.0266689	0.103643	0.212715	-0.150054	-0.150054	0.087612	0.000365503	0.0319267	0.309682	-0.330106	0.317033	-0.310328	-0.310644	-0.329858
C15_R	0.316828	0.536128	0.341338	0.329175	-0.466855	-0.00744075	-0.104212	-0.431322	0.395368	0.180376	0.365756	0.166667	0.4066	0.448961	0.449942	-0.475932	-0.0858363	0.401597	-0.0134764	0.432856	0.0178683	0.411899	0.411986	-0.0317434	0.427725	0.0099862	0.100866	0.0864454	0.0952359	0.0956246	0.0256664	-0.000856803	0.00550226	0.0461561	0.117379	-0.0296773	0.104663	0.197923	-0.146897	-0.146897	0.0888145	0.00466801	0.0347125	0.303249	-0.324997	0.313643	-0.307049	-0.307701	-0.324739
C16_R	0.336228	0.545378	0.348238	0.336549	-0.450859	-0.00519583	-0.0891114	-0.395206	0.402448	0.161827	0.37901	0.15234	0.412685	0.44588	0.450486	-0.469916	-0.0900882	0.403472	-0.000821387	0.435011	0.0215183	0.417403	0.417506	-0.0047927	0.428022	0.0190766	0.103173	0.102767	0.111661	0.0882847	-0.0285028	0.0287848	-0.0239158	-0.00907836	0.141956	-0.0174708	0.13773	0.238661	-0.129467	-0.129467	0.121536	0.0300712	0.063716	0.332487	-0.344334	0.33288	-0.327354	-0.326896	-0.34412
C17_R	0.337755	0.553743	0.357479	0.337979	-0.451113	0.00559637	-0.0980658	-0.403848	0.411047	0.166995	0.383692	0.158919	0.42433	0.475183	0.462341	-0.466044	-0.0932274	0.414513	0.00810302	0.444707	0.0287297	0.428567	0.428618	-0.0039007	0.440947	0.0110592	0.0902519	0.0785081	0.0830746	0.0867147	-0.000675439	-0.0035945	0.00487626	0.011692	0.121074	-0.0247177	0.130909	0.223142	-0.121516	-0.121516	0.114283	0.023132	0.0563187	0.333221	-0.346281	0.336259	-0.336239	-0.336278	-0.34619
C18_R	0.315235	0.542338	0.33413	0.333654	-0.453239	-0.0237198	-0.0920407	-0.414887	0.380729	0.135567	0.362609	0.144715	0.393953	0.455132	0.443458	-0.473119	-0.075115	0.389456	-0.0210706	0.429154	0.000918455	0.399605	0.399703	-0.031347	0.424485	-0.0215344	0.10259	0.0851046	0.0895688	0.100082	0.0203176	-0.0134421	0.0115162	0.0296724	0.0896918	-0.0351258	0.125549	0.218983	-0.141466	-0.141466	0.11113	0.0358351	0.0628895	0.314386	-0.323718	0.312087	-0.311797	-0.311947	-0.323532
C19_R	0.332476	0.554531	0.342846	0.334799	-0.454144	-0.0134521	-0.0914594	-0.411682	0.394572	0.128379	0.374099	0.146381	0.407662	0.465221	0.45287	-0.475583	-0.0736156	0.400401	-0.00932284	0.433222	0.0167624	0.412797	0.412883	-0.0244405	0.427989	0.00740516	0.106694	0.0867865	0.0889507	0.109908	0.0268405	-0.0192816	0.0234993	0.0373232	0.0981487	-0.0484164	0.133688	0.233785	-0.126433	-0.126433	0.117786	0.0256685	0.060735	0.329509	-0.341448	0.32814	-0.326624	-0.325958	-0.341386
C20_R	0.338229	0.543049	0.343724	0.333596	-0.44378	-0.00699314	-0.0863445	-0.393301	0.390524	0.113094	0.374016	0.138237	0.400099	0.460601	0.446074	-0.467012	-0.0711454	0.392953	-0.0138349	0.431532	0.00746908	0.405534	0.405585	-0.0290118	0.425775	-0.00672253	0.120663	0.106687	0.107233	0.118189	0.000197708	-0.0106348	0.0116464	0.0140247	0.125216	-0.0185012	0.118642	0.213018	-0.129818	-0.129818	0.101667	0.00554296	0.0414364	0.323341	-0.345811	0.33396	-0.330529	-0.329927	-0.345808
C21_R	0.329271	0.532664	0.329135	0.340412	-0.433057	-0.0274699	-0.0733362	-0.362622	0.369208	0.140725	0.360168	0.124476	0.38388	0.450967	0.430248	-0.467633	-0.0463198	0.375733	-0.0293573	0.411901	-0.00601582	0.386583	0.386677	-0.0409502	0.407411	-0.0206003	0.119711	0.0965482	0.0946258	0.126656	0.043996	-0.0375049	0.040159	0.0459019	0.0874919	-0.0318962	0.122107	0.220275	-0.12557	-0.12557	0.10584	0.0156595	0.0484841	0.31581	-0.337602	0.323794	-0.318895	-0.318225	-0.337488
C22_R	0.329365	0.508777	0.32571	0.326911	-0.428032	-0.012966	-0.0636694	-0.347098	0.361257	0.139244	0.362698	0.111529	0.373071	0.418029	0.417191	-0.454861	-0.0549124	0.3647	-0.0141378	0.400021	0.00540893	0.377676	0.377805	-0.0293106	0.392689	0.00536428	0.108868	0.096875	0.0904541	0.114653	0.0124631	-0.0283245	0.0265837	0.0185746	0.131127	-0.0337292	0.142346	0.217798	-0.101153	-0.101153	0.126871	0.0395879	0.0720837	0.324024	-0.337027	0.33024	-0.32763	-0.327252	-0.336818
C23_R	0.350154	0.53651	0.330426	0.351812	-0.39984	-0.0413175	-0.0471844	-0.326245	0.364901	0.0987063	0.373952	0.0970088	0.378605	0.464468	0.430522	-0.442108	-0.0305722	0.369575	-0.0396028	0.407781	-0.020967	0.382582	0.382684	-0.056485	0.403398	-0.0273213	0.112041	0.103747	0.108315	0.0978042	-0.00801201	0.00690202	-0.0109365	0.0081251	0.158702	-0.0208229	0.157728	0.230775	-0.0881353	-0.0881353	0.140774	0.0420318	0.0793778	0.341538	-0.356971	0.347512	-0.348884	-0.348185	-0.356958
C24_R	0.345765	0.54766	0.346522	0.326933	-0.433811	0.00298183	-0.0754796	-0.337252	0.371772	0.110146	0.37797	0.113503	0.385718	0.446715	0.43062	-0.476578	-0.0546822	0.375513	-0.0100089	0.414682	-0.00475029	0.389593	0.389703	-0.0234153	0.409149	-0.012448	0.132498	0.11915	0.123913	0.122767	0.000215312	-0.00112357	0.00805007	0.0245717	0.115938	-0.0294791	0.159867	0.248669	-0.102248	-0.102248	0.144391	0.0539587	0.0887287	0.33431	-0.353013	0.337772	-0.332211	-0.330545	-0.353041
C25_R	0.381498	0.539432	0.340896	0.377231	-0.421836	-0.0493711	-0.0315532	-0.316203	0.35571	0.121202	0.388456	0.0769631	0.381969	0.472876	0.439269	-0.472073	-0.00358986	0.36241	-0.0702443	0.411373	-0.0401878	0.38504	0.385129	-0.0688605	0.40334	-0.0292391	0.134625	0.113394	0.115072	0.133133	0.0301794	-0.0261907	0.0233669	0.0345458	0.127621	-0.0292989	0.185072	0.259438	-0.0769909	-0.0769909	0.168315	0.0738	0.109327	0.361826	-0.388563	0.375661	-0.366425	-0.364774	-0.388598
C26_R	0.332313	0.528283	0.315114	0.347407	-0.41092	-0.0401956	-0.036468	-0.333049	0.34912	0.107429	0.362331	0.084118	0.363743	0.447748	0.419913	-0.458472	-0.0200743	0.352848	-0.0473301	0.400282	-0.0409973	0.36927	0.369333	-0.0411888	0.394335	-0.0339411	0.13502	0.117579	0.120936	0.123476	0.011338	-0.00754086	0.00801751	0.0306539	0.128664	-0.0352795	0.153936	0.232348	-0.0887634	-0.0887634	0.138108	0.041991	0.078922	0.334121	-0.339978	0.331204	-0.334509	-0.334656	-0.339872
C27_R	0.353782	0.530019	0.32488	0.346428	-0.416121	-0.0431119	-0.0320793	-0.309183	0.344863	0.0951592	0.369965	0.0699304	0.365615	0.444172	0.418224	-0.473669	-0.00869771	0.350769	-0.0542048	0.39778	-0.0462177	0.36962	0.369723	-0.049097	0.3917	-0.0412671	0.125445	0.111131	0.112254	0.120265	0.0105207	-0.0179424	0.0155883	0.0225039	0.10985	-0.0151083	0.153827	0.226054	-0.0863881	-0.0863881	0.136998	0.0368043	0.0755295	0.327645	-0.360869	0.346774	-0.334918	-0.333323	-0.360841
C28_R	0.359758	0.523359	0.309262	0.366014	-0.417024	-0.0614825	-0.00230254	-0.288747	0.334499	0.0699001	0.370019	0.0525845	0.353178	0.427277	0.40891	-0.477786	0.0013957	0.342364	-0.0590442	0.383136	-0.040672	0.357116	0.357216	-0.0711749	0.376706	-0.0380191	0.14032	0.133089	0.133073	0.132872	-0.00894079	-0.00678704	0.00794922	0.0124952	0.113322	-0.0403099	0.172892	0.250767	-0.0987472	-0.0987472	0.156907	0.0573018	0.0968124	0.346162	-0.366476	0.352272	-0.34462	-0.342121	-0.366339
C29_R	0.340898	0.555349	0.327524	0.344328	-0.426578	-0.0306085	-0.0528617	-0.319914	0.351872	0.123659	0.365077	0.0983469	0.37177	0.450865	0.422745	-0.481073	-0.0328992	0.359984	-0.02729	0.398314	-0.00944568	0.376354	0.376392	-0.0370381	0.392943	-0.00606541	0.128864	0.116848	0.124147	0.112235	-0.000650209	0.00861861	-0.0126525	0.0168765	0.143374	-0.0353384	0.151295	0.259226	-0.109336	-0.109336	0.135903	0.0457398	0.0796268	0.336948	-0.349367	0.334632	-0.328652	-0.327203	-0.349328
C30_R	0.335264	0.505329	0.305076	0.347623	-0.408959	-0.0577268	-0.0174226	-0.287032	0.34086	0.0821327	0.359134	0.0658198	0.350229	0.419346	0.401937	-0.462905	-0.00515385	0.343528	-0.0434331	0.38016	-0.039873	0.353067	0.353156	-0.0524728	0.37566	-0.0421294	0.128562	0.104261	0.106069	0.135093	0.0502458	-0.0337318	0.0339932	0.0593926	0.108749	-0.031194	0.163404	0.238171	-0.0951068	-0.0951068	0.148761	0.064354	0.0968211	0.329804	-0.341766	0.331347	-0.326744	-0.325867	-0.341568
C31_R	0.369607	0.526487	0.340071	0.348433	-0.399546	-0.0242734	-0.0380077	-0.267547	0.34703	0.0739292	0.382694	0.068128	0.368811	0.449415	0.419277	-0.4557	-0.0166644	0.35771	-0.0316332	0.394408	-0.0234604	0.371344	0.371493	-0.0363946	0.389902	-0.0257909	0.136824	0.128642	0.132798	0.125014	-0.0133896	0.00612811	0.00101178	0.0118201	0.110053	-0.0352604	0.206961	0.281943	-0.0553894	-0.0553894	0.19073	0.0872787	0.128366	0.375313	-0.376542	0.367342	-0.369161	-0.367393	-0.376584
C32_R	0.356849	0.536742	0.337234	0.333785	-0.419397	-0.0188624	-0.0612742	-0.29521	0.343421	0.112749	0.366812	0.094142	0.364987	0.434426	0.413487	-0.477614	-0.0301918	0.353303	-0.0220086	0.392253	-0.0163018	0.367854	0.367933	-0.0313876	0.388071	-0.0246207	0.134254	0.116952	0.127355	0.124676	0.0163686	-0.000901612	0.00384815	0.0346253	0.111559	-0.0160081	0.190792	0.283552	-0.0983484	-0.0983484	0.174978	0.0719366	0.112986	0.363522	-0.363796	0.35186	-0.352679	-0.349984	-0.363857
C33_R	0.380104	0.536261	0.338199	0.376009	-0.413313	-0.0435544	-0.0207784	-0.293439	0.355593	0.102972	0.392258	0.0645426	0.376062	0.464968	0.434078	-0.47651	-0.00231518	0.361499	-0.0532827	0.407764	-0.0412823	0.380869	0.380884	-0.0634843	0.402606	-0.0428418	0.160848	0.145086	0.143073	0.15289	0.00318873	-0.0126532	0.00978098	0.0126737	0.133679	-0.0381737	0.198076	0.239754	-0.044503	-0.044503	0.181269	0.0796752	0.120346	0.35483	-0.386618	0.376144	-0.365768	-0.363623	-0.386612
C34_R	0.353165	0.516479	0.307108	0.354308	-0.400372	-0.0597268	-0.0118607	-0.259588	0.332868	0.0435701	0.366315	0.048302	0.348626	0.417943	0.399041	-0.467619	-0.000147922	0.338995	-0.0531678	0.373825	-0.0262528	0.351667	0.351769	-0.0519999	0.369906	-0.0251592	0.14412	0.122081	0.128318	0.139374	0.0174652	-0.0186346	0.0212783	0.0340237	0.12638	-0.0520475	0.194578	0.250569	-0.058795	-0.058795	0.180158	0.0912444	0.12673	0.34356	-0.360884	0.349064	-0.338954	-0.336502	-0.360696
C35_R	0.357608	0.549667	0.330622	0.357035	-0.422027	-0.0350034	-0.0291422	-0.291604	0.349993	0.107731	0.375668	0.0658012	0.365329	0.44521	0.422779	-0.48773	-0.0156831	0.35821	-0.0499787	0.401484	-0.0432115	0.370737	0.370752	-0.0570477	0.395788	-0.045287	0.154482	0.139115	0.135555	0.147076	-0.00938506	-0.0122855	0.015968	0.017856	0.0865786	-0.0273586	0.183527	0.258076	-0.0898219	-0.0898219	0.167932	0.0742346	0.11063	0.355808	-0.364846	0.352965	-0.351053	-0.349509	-0.364737
MeanAbsolute_R	0.627129	0.910222	0.544496	0.616532	-0.687453	-0.0848093	-0.00938915	-0.396589	0.551224	0.12953	0.634942	0.0670546	0.585288	0.732429	0.683583	-0.832394	0.0241157	0.562912	-0.0983328	0.639324	-0.0860816	0.591559	0.591687	-0.092946	0.629838	-0.0823732	0.283538	0.255222	0.256141	0.26966	0.00938679	-0.0206674	0.0250541	0.0499394	0.194578	-0.0538744	0.404533	0.500155	-0.0740774	-0.0740774	0.378297	0.187376	0.267557	0.633289	-0.639061	0.615799	-0.603904	-0.597738	-0.638932
RootMeanSquared_R	0.630752	0.920891	0.563213	0.615994	-0.70022	-0.0671631	-0.0322648	-0.421703	0.575307	0.147843	0.647018	0.0939173	0.607443	0.745036	0.701658	-0.833118	-0.00110267	0.586265	-0.079279	0.659819	-0.0670603	0.613813	0.613948	-0.0792243	0.650749	-0.0685407	0.281738	0.254679	0.257089	0.266111	0.00589487	-0.0151711	0.0195796	0.0477227	0.202653	-0.0527028	0.397152	0.498987	-0.0867952	-0.0867952	0.370459	0.178983	0.258884	0.635766	-0.642814	0.61933	-0.607576	-0.601717	-0.642688
MaximumHeight_R	0.631139	0.939074	0.622613	0.601178	-0.720479	0.00345363	-0.119698	-0.507226	0.653686	0.218304	0.678022	0.195144	0.679871	0.778056	0.755652	-0.804765	-0.0983727	0.662855	-0.0051745	0.723885	0.00630656	0.686655	0.686785	-0.0241696	0.71639	-0.0130145	0.262535	0.240324	0.248296	0.241582	-0.0038353	0.00395368	0.000640156	0.0423798	0.226422	-0.0490567	0.363592	0.487993	-0.13486	-0.13486	0.335862	0.145836	0.223408	0.633383	-0.643416	0.619522	-0.608871	-0.604206	-0.643318
Kurtosis_R	0.422557	0.733651	0.39212	0.374389	-0.387038	-0.00525489	-0.0698473	-0.301516	0.403929	0.144904	0.412757	0.107452	0.423979	0.566409	0.478755	-0.50196	-0.024284	0.409597	-0.0189244	0.454676	-0.0141681	0.428445	0.428536	-0.0276459	0.45065	-0.0151376	0.138183	0.120946	0.120987	0.127845	0.000622981	-0.0123325	0.0167525	0.0214659	0.174449	-0.0275355	0.242027	0.36193	-0.0987116	-0.0987116	0.222362	0.0975736	0.146129	0.45447	-0.432599	0.409621	-0.422462	-0.42051	-0.433408
FD_Roberts	0.924104	0.645878	0.739609	0.87389	-0.293211	-0.119087	0.119805	-0.083232	0.653255	0.0191621	0.924367	-0.0838452	0.720185	0.860476	0.848218	-0.344954	0.0586613	0.685147	-0.11853	0.780715	-0.132649	0.725805	0.725955	-0.10274	0.767234	-0.116687	0.53747	0.479862	0.483251	0.517578	0.0410712	-0.0467599	0.0551605	0.115536	0.180164	-0.0639404	0.50625	0.328899	0.30963	0.30963	0.463102	0.211818	0.310851	0.70464	-0.927884	0.928678	-0.837506	-0.827043	-0.926877
FD_sobel	0.925773	0.677948	0.740705	0.874499	-0.332053	-0.119651	0.117565	-0.0929854	0.654928	0.0198959	0.924967	-0.0814667	0.722176	0.863905	0.850712	-0.394989	0.0605666	0.686752	-0.12012	0.782862	-0.132486	0.727738	0.727896	-0.102448	0.76919	-0.115791	0.543821	0.485776	0.489709	0.522851	0.0391021	-0.0461606	0.0542738	0.116177	0.185787	-0.0680112	0.524871	0.373021	0.274676	0.274676	0.481998	0.220014	0.325138	0.721881	-0.929957	0.925486	-0.835673	-0.824053	-0.928977
FD_zerocross	0.926462	0.711157	0.75209	0.875467	-0.371049	-0.113312	0.0959806	-0.140533	0.67718	0.0425202	0.931484	-0.0522844	0.742116	0.880347	0.868907	-0.428005	0.0415926	0.707597	-0.11289	0.802597	-0.120098	0.747935	0.748086	-0.099124	0.789183	-0.107536	0.539344	0.482689	0.487671	0.516404	0.0327689	-0.0413964	0.0490328	0.111397	0.202216	-0.0700825	0.513679	0.39674	0.214555	0.214555	0.470555	0.207604	0.31264	0.72904	-0.930998	0.921623	-0.830941	-0.819557	-0.930073
FD_canny	0.925577	0.698468	0.754342	0.872596	-0.353144	-0.107732	0.0928055	-0.132377	0.679432	0.0426897	0.933073	-0.0494115	0.743957	0.877533	0.868647	-0.404738	0.0342654	0.709965	-0.105148	0.802629	-0.111952	0.749724	0.749868	-0.0927784	0.789652	-0.101404	0.540999	0.483895	0.489577	0.518029	0.0367472	-0.0412039	0.0492336	0.116479	0.198307	-0.0716378	0.503899	0.391416	0.208881	0.208881	0.460442	0.196401	0.301586	0.727073	-0.929855	0.920479	-0.831555	-0.820402	-0.92892
FDBinary	0.943609	0.67	0.750904	0.886428	-0.302602	-0.122204	0.123111	-0.0758784	0.6618	0.0257511	0.937889	-0.0847165	0.729593	0.875486	0.858768	-0.363353	0.0623944	0.693422	-0.12162	0.789868	-0.133666	0.735061	0.73521	-0.104466	0.776455	-0.116886	0.568222	0.512821	0.514373	0.542519	0.0217029	-0.0417534	0.0495689	0.104498	0.198519	-0.0658042	0.5393	0.390709	0.273607	0.273607	0.496138	0.23578	0.339721	0.733315	-0.945285	0.939505	-0.842988	-0.831402	-0.944371
Max_Band_Int	-0.0367753	-0.0620196	-0.115714	-0.0480711	0.0823053	-0.0531364	0.123861	0.172346	-0.15024	-0.114153	-0.089145	-0.16391	-0.145095	-0.0992784	-0.136892	-0.000885927	0.133301	-0.152518	-0.0741529	-0.138574	-0.0948852	-0.148507	-0.148535	-0.0661603	-0.140215	-0.0768221	0.0983456	0.0877693	0.0585244	0.104512	-0.0484257	-0.0512235	0.0536914	-0.0361623	-0.072658	-0.00942013	0.672062	0.575158	0.345396	0.345396	0.70218	0.772973	0.771149	0.419173	0.0371279	0.0566373	-0.245893	-0.255129	0.0370842
Max_Band_Index	0.240444	0.00121938	0.179683	0.231432	0.0915317	-0.0368718	0.0438937	0.0754281	0.138778	0.002799	0.239275	-0.0332676	0.156042	0.175917	0.190311	0.130388	0.00599191	0.148189	-0.0291714	0.166583	-0.0237647	0.157762	0.157759	-0.0222555	0.164864	-0.0199925	0.111939	0.0985403	0.100982	0.111918	0.0324462	-0.0210197	0.0146167	0.0441961	0.039417	-0.0302047	0.0238466	0.0215834	-0.0479727	-0.0479727	0.00967662	-0.0522774	-0.0325031	0.135464	-0.233386	0.230769	-0.191298	-0.190502	-0.232964
WeightedAboveAverageIntensity	0.284344	0.0466029	0.22691	0.278348	0.0606002	-0.0402428	0.0315276	0.0426246	0.183978	0.0291114	0.284941	-0.0120722	0.203732	0.221321	0.242482	0.100169	-0.00611788	0.196116	-0.0317857	0.21981	-0.0261	0.207127	0.207144	-0.0303496	0.217732	-0.0268577	0.12881	0.114118	0.125895	0.121973	0.0299751	-0.0019189	2.46931e-06	0.0440865	0.0871891	-0.0391957	0.0153873	0.0449538	-0.107422	-0.107422	-0.00246124	-0.0889196	-0.0601238	0.149999	-0.277051	0.26102	-0.202918	-0.199739	-0.276596
Max_Band_Int_Cell	-0.0598133	-0.060428	-0.136564	-0.0617106	0.0726359	-0.0631187	0.131121	0.167452	-0.1719	-0.113822	-0.113649	-0.173396	-0.165206	-0.115367	-0.155474	-0.0218502	0.150086	-0.172322	-0.0892169	-0.156999	-0.106475	-0.168148	-0.168165	-0.0745815	-0.159426	-0.078803	0.0750282	0.0747282	0.0466581	0.081414	-0.0675857	-0.0393324	0.0376036	-0.0751049	-0.0657982	0.0204982	0.619139	0.523494	0.353575	0.353575	0.649107	0.736275	0.724431	0.373678	0.0578295	0.0316039	-0.211236	-0.22035	0.0577907
Max_Band_Index_Cell	0.1456	-0.0672686	0.103222	0.118199	0.15338	-0.00920247	0.0320954	0.118752	0.0668534	-0.0495458	0.136006	-0.0439572	0.0796046	0.085959	0.0903779	0.189148	0.0102881	0.0740967	-0.00523611	0.0771866	-0.00297422	0.0794413	0.0794123	-0.000950999	0.0766071	0.00287792	0.118523	0.0869648	0.0771402	0.132857	0.0719881	-0.0706502	0.0770045	0.0991796	-0.124896	-0.0351919	0.0438546	0.00809093	0.0362931	0.0362931	0.0360565	0.0036163	0.0138722	0.0902323	-0.142001	0.149169	-0.130079	-0.130722	-0.141802
Min_Band_Int_Cell	0.0535138	0.148075	0.0391642	0.0389498	-0.175621	-0.000443149	0.00592655	-0.00451531	0.0190341	-0.0318738	0.043626	-0.0244566	0.0260395	0.0294289	0.0324498	-0.239053	0.0188773	0.0227667	-0.0152885	0.0335593	-0.018429	0.0245973	0.0246238	-0.0162485	0.0332181	-0.0232553	0.157507	0.151585	0.140433	0.150424	-0.0624431	-0.00971052	0.0102923	-0.0235134	0.0125148	-0.0155579	0.634699	0.717032	0.122091	0.122091	0.651712	0.555834	0.629757	0.437218	-0.0619245	0.0938975	-0.21727	-0.212209	-0.0617466
Min_Band_Index_Cell	-0.186465	-0.0366013	-0.159639	-0.180544	-0.0673207	0.0302374	0.00293174	0.000999384	-0.136659	-0.0158991	-0.188586	-0.0108955	-0.150914	-0.166642	-0.174659	-0.104374	0.00922146	-0.146802	0.0344022	-0.160242	0.0150971	-0.153099	-0.153117	0.0250094	-0.159617	0.0189309	-0.138316	-0.117814	-0.119536	-0.132601	-0.0310315	0.0183914	-0.0201895	-0.0548801	0.0266373	0.0469056	0.0350164	-0.0379546	0.149048	0.149048	0.0478446	0.0976505	0.0843809	-0.0871315	0.182938	-0.165498	0.118202	0.116483	0.182708
WeightedAboveAverageIntensity_Cell	0.171231	-0.0548215	0.125397	0.136487	0.135704	-0.00252244	0.0308981	0.116141	0.0893041	-0.0420712	0.165073	-0.0395982	0.104884	0.103581	0.115766	0.180084	-0.00873191	0.0988328	0.0111975	0.0995583	0.0103462	0.104742	0.104713	0.00918522	0.0999002	0.00874285	0.138188	0.103498	0.0967685	0.151259	0.0774533	-0.0696697	0.0775652	0.106653	-0.133183	-0.0326091	0.0460271	0.0225436	0.0173807	0.0173807	0.0359165	-0.018735	0.0013029	0.0964776	-0.168037	0.167001	-0.13575	-0.134509	-0.167809
0_0	1	0.656225	0.735525	0.891889	-0.226262	-0.135675	0.158125	-0.0160258	0.632879	0.0165084	0.932311	-0.126204	0.704524	0.914275	0.839898	-0.306321	0.101269	0.665434	-0.141513	0.767414	-0.157881	0.709549	0.709703	-0.119697	0.753368	-0.135971	0.562576	0.495292	0.485871	0.537209	0.0241249	-0.0668051	0.0769019	0.100049	0.186019	-0.054971	0.591528	0.399325	0.310938	0.310938	0.545362	0.271463	0.380593	0.771321	-0.999052	0.986403	-0.896222	-0.883673	-0.999075
1_1	0.705106	0.460361	0.514348	0.63237	-0.163399	-0.107628	0.121826	-0.000467646	0.441885	0.0116041	0.659682	-0.102022	0.492285	0.630786	0.587273	-0.225606	0.0785557	0.464147	-0.114766	0.535174	-0.116549	0.496141	0.496255	-0.0971247	0.524432	-0.0985636	0.409499	0.357516	0.354065	0.392991	0.0303402	-0.0530019	0.0569001	0.0874777	0.147273	-0.0439536	0.424268	0.295619	0.232775	0.232775	0.392168	0.201816	0.277393	0.545992	-0.704492	0.695468	-0.628539	-0.61908	-0.704355
2_0	0.999917	0.653383	0.731892	0.894536	-0.224368	-0.141215	0.163715	-0.0120875	0.629248	0.010988	0.931658	-0.132017	0.701097	0.911882	0.837767	-0.305746	0.106227	0.661891	-0.14599	0.764476	-0.161835	0.706159	0.706314	-0.122732	0.750338	-0.138742	0.564669	0.49725	0.487626	0.539582	0.0246005	-0.0676938	0.0776256	0.100521	0.184542	-0.0555796	0.591683	0.397978	0.313509	0.313509	0.54555	0.27169	0.38085	0.770201	-0.998954	0.98657	-0.895613	-0.88301	-0.998945
2_2	0.558873	0.570479	0.843104	0.239431	-0.311932	0.505049	-0.485497	-0.288259	0.746836	0.448717	0.6635	0.464931	0.782213	0.650844	0.704709	-0.211096	-0.444924	0.76504	0.405652	0.736891	0.363682	0.77595	0.775928	0.287382	0.737247	0.281678	0.228216	0.214298	0.253931	0.169035	-0.0481042	0.102581	-0.083436	0.0245405	0.223679	0.00348931	0.299153	0.3196	0.0206309	0.0206309	0.27229	0.116954	0.176068	0.497505	-0.561794	0.547373	-0.525975	-0.522801	-0.562422
3_1	0.692759	0.475091	0.532541	0.618849	-0.17395	-0.0827198	0.0950113	-0.0269976	0.471615	0.0411043	0.663946	-0.0676852	0.513546	0.638333	0.600152	-0.228653	0.0500383	0.488751	-0.0832943	0.551727	-0.0924359	0.517103	0.51722	-0.0818051	0.542804	-0.086023	0.399688	0.34967	0.344319	0.384926	0.0297636	-0.0552012	0.0589422	0.085315	0.160201	-0.0347888	0.416592	0.305026	0.215532	0.215532	0.385282	0.198512	0.272634	0.547204	-0.692755	0.684501	-0.62303	-0.614083	-0.692596
3_3	0.54307	0.605884	0.689924	0.41869	-0.329208	0.217565	-0.29164	-0.373827	0.726361	0.360025	0.634557	0.375812	0.704134	0.6983	0.707515	-0.249692	-0.347509	0.726013	0.225661	0.725738	0.203433	0.711734	0.711849	0.124363	0.733435	0.0722993	0.218042	0.199735	0.210247	0.187658	-0.0198026	0.0237459	-0.0126485	0.0317846	0.236338	-0.0167685	0.286072	0.318968	0.00228571	0.00228571	0.259883	0.106511	0.165088	0.494594	-0.547019	0.532584	-0.519923	-0.517108	-0.547608
4_0	0.999239	0.647357	0.724189	0.899509	-0.220415	-0.152431	0.175052	-0.00409024	0.621641	-0.000236418	0.929923	-0.143792	0.693856	0.906618	0.833086	-0.30444	0.116245	0.654439	-0.155011	0.758199	-0.169799	0.698989	0.699145	-0.128864	0.743881	-0.14433	0.568685	0.501033	0.491005	0.544179	0.0255562	-0.0694659	0.0790541	0.101437	0.181465	-0.0567768	0.59167	0.395052	0.318603	0.318603	0.545626	0.271975	0.381145	0.767529	-0.998248	0.986414	-0.893913	-0.881207	-0.998173
4_2	0.561541	0.570686	0.847082	0.239608	-0.313454	0.508089	-0.490117	-0.287715	0.748463	0.447949	0.666264	0.467304	0.784692	0.651529	0.706762	-0.21169	-0.446911	0.767174	0.407376	0.738714	0.366574	0.77835	0.778327	0.289767	0.739036	0.284959	0.230198	0.216251	0.256637	0.170246	-0.048827	0.104451	-0.0852182	0.0246532	0.223418	0.00282166	0.300666	0.320513	0.0214921	0.0214921	0.273692	0.117635	0.177045	0.499279	-0.564441	0.550132	-0.528079	-0.524846	-0.565049
4_4	0.386977	0.473377	0.670559	0.16758	-0.2641	0.451649	-0.371426	-0.309221	0.664634	0.445645	0.518959	0.427449	0.663496	0.51501	0.581293	-0.155504	-0.435402	0.663438	0.407031	0.629326	0.319297	0.660286	0.660283	0.261434	0.630589	0.225648	0.144219	0.136946	0.163963	0.10191	-0.0341623	0.0744954	-0.0547678	0.0185269	0.208988	0.014236	0.20842	0.260313	-0.0224628	-0.0224628	0.189743	0.0782713	0.120884	0.377589	-0.390549	0.382111	-0.384785	-0.384202	-0.391176
5_1	0.652562	0.497961	0.57638	0.567677	-0.198669	0.000806114	0.0145305	-0.0947996	0.539506	0.119483	0.664964	0.0285036	0.562425	0.643945	0.624505	-0.225972	-0.0388591	0.546692	0.000950488	0.590932	-0.0231724	0.565305	0.565409	-0.0379418	0.586224	-0.050897	0.36294	0.320125	0.317545	0.346023	0.0246802	-0.0408155	0.0467779	0.078985	0.195078	-0.0232102	0.385618	0.306453	0.17325	0.17325	0.356024	0.180843	0.249726	0.533789	-0.65374	0.646534	-0.597095	-0.589651	-0.653633
5_3	0.551441	0.610935	0.692607	0.428779	-0.3327	0.210287	-0.289528	-0.375056	0.728241	0.356791	0.640549	0.373883	0.706828	0.705	0.713148	-0.253907	-0.344618	0.728706	0.219268	0.730081	0.199619	0.714771	0.714889	0.120918	0.737689	0.0688846	0.222771	0.203898	0.214146	0.192359	-0.0198638	0.022629	-0.0119214	0.0321188	0.237075	-0.0179934	0.290639	0.3223	0.00410959	0.00410959	0.264052	0.108297	0.167822	0.50059	-0.555365	0.540707	-0.52687	-0.523921	-0.555946
5_5	0.334241	0.460566	0.598968	0.175698	-0.251526	0.366127	-0.339237	-0.333674	0.646393	0.390732	0.479888	0.403044	0.61899	0.499942	0.552228	-0.153664	-0.405375	0.635863	0.353886	0.59762	0.293782	0.617529	0.617563	0.210707	0.606987	0.163815	0.103063	0.0983827	0.121673	0.0715344	-0.0207176	0.0609849	-0.0395059	0.0220382	0.196481	0.0069458	0.169464	0.228688	-0.040327	-0.040327	0.153373	0.0608029	0.0954027	0.33491	-0.338628	0.331082	-0.338027	-0.338494	-0.33907
6_0	0.996852	0.637398	0.711454	0.906103	-0.21405	-0.169617	0.19247	0.00822864	0.609289	-0.0175692	0.926166	-0.161853	0.681948	0.897436	0.824936	-0.302078	0.131544	0.64227	-0.168728	0.747697	-0.1819	0.687186	0.687343	-0.138221	0.733123	-0.152832	0.574253	0.506355	0.495724	0.55068	0.0269956	-0.0721041	0.0811406	0.10273	0.17651	-0.0585249	0.590794	0.390062	0.326107	0.326107	0.544949	0.271962	0.381013	0.762374	-0.995829	0.984864	-0.890075	-0.877225	-0.995652
6_2	0.564998	0.57061	0.852584	0.239516	-0.315591	0.512621	-0.497038	-0.286833	0.75053	0.44666	0.669935	0.470828	0.787977	0.652074	0.709391	-0.212423	-0.449828	0.769972	0.409967	0.741006	0.370908	0.781515	0.78149	0.293362	0.741283	0.289886	0.232934	0.218994	0.260494	0.171849	-0.0499138	0.107272	-0.0879163	0.0247901	0.222883	0.00182888	0.302608	0.321588	0.0226956	0.0226956	0.275493	0.118493	0.178292	0.501483	-0.567871	0.553751	-0.530733	-0.52742	-0.568447
6_4	0.393328	0.477818	0.67832	0.171024	-0.267905	0.455634	-0.375672	-0.311369	0.670615	0.447436	0.525554	0.431254	0.670712	0.52016	0.587894	-0.157833	-0.439644	0.670068	0.409875	0.635972	0.322767	0.667462	0.667457	0.264115	0.637112	0.22926	0.147424	0.139799	0.167504	0.104332	-0.0346781	0.0758961	-0.0560496	0.0189846	0.210372	0.0137197	0.211688	0.263393	-0.0219975	-0.0219975	0.192709	0.079571	0.122817	0.382864	-0.396887	0.388416	-0.390569	-0.389938	-0.39751
6_6	0.286689	0.403071	0.539042	0.126646	-0.209944	0.372988	-0.300108	-0.281878	0.571036	0.377007	0.417431	0.363474	0.548331	0.434987	0.480439	-0.121831	-0.36726	0.559996	0.356729	0.524772	0.265101	0.546897	0.546929	0.212582	0.530033	0.161927	0.0859809	0.0836531	0.104539	0.0558483	-0.0242538	0.0576644	-0.0371011	0.013594	0.183117	0.0156221	0.154595	0.208748	-0.0310016	-0.0310016	0.140835	0.0575769	0.0894234	0.293803	-0.290568	0.283049	-0.293289	-0.293736	-0.291192
7_1	0.58824	0.508113	0.608709	0.491075	-0.225626	0.0948793	-0.0816287	-0.173346	0.599386	0.203154	0.645288	0.139242	0.600375	0.629749	0.633172	-0.217835	-0.139174	0.595175	0.089193	0.618496	0.0542396	0.602481	0.602577	0.0111301	0.619175	-0.0133751	0.310033	0.277546	0.279655	0.290271	0.0146934	-0.0186987	0.0275648	0.0671492	0.22303	-0.0154125	0.343242	0.302885	0.121325	0.121325	0.316486	0.158981	0.220368	0.503375	-0.590327	0.584276	-0.549381	-0.543869	-0.590294
7_3	0.56248	0.617166	0.695387	0.442483	-0.337264	0.199779	-0.28608	-0.376337	0.729866	0.35172	0.648149	0.370603	0.709616	0.713357	0.720108	-0.259563	-0.340095	0.731482	0.210086	0.735228	0.19388	0.718043	0.718165	0.116007	0.742684	0.0639315	0.22922	0.209581	0.219455	0.198789	-0.0199445	0.0210749	-0.0109271	0.0325523	0.237696	-0.0197615	0.296723	0.326616	0.00668773	0.00668773	0.269616	0.110667	0.171478	0.508356	-0.566361	0.551416	-0.535913	-0.532775	-0.566928
7_5	0.341641	0.467699	0.607478	0.181302	-0.256055	0.36775	-0.343409	-0.337902	0.654222	0.394271	0.487598	0.407276	0.627478	0.508304	0.560818	-0.157205	-0.409138	0.644192	0.354792	0.606108	0.296454	0.626049	0.626084	0.211817	0.615593	0.165412	0.10571	0.100625	0.124073	0.0739558	-0.0205531	0.0609002	-0.039632	0.0226698	0.198847	0.00664447	0.172968	0.232067	-0.0402616	-0.0402616	0.15651	0.0621492	0.0973806	0.341208	-0.346062	0.338351	-0.344889	-0.345325	-0.346507
7_7	0.237339	0.364339	0.480192	0.106519	-0.19199	0.332868	-0.278613	-0.276037	0.538982	0.329819	0.378425	0.340519	0.505215	0.388099	0.438294	-0.106934	-0.352069	0.522852	0.333279	0.483173	0.255777	0.503582	0.503606	0.195918	0.490894	0.143479	0.0703469	0.0691441	0.0909521	0.0419757	-0.0204528	0.0602804	-0.0369022	0.0157036	0.159707	0.0102789	0.125728	0.184585	-0.0391903	-0.0391903	0.11448	0.0449579	0.0716543	0.252016	-0.241451	0.236095	-0.248151	-0.248874	-0.241835
8_0	0.9908	0.622178	0.691985	0.913043	-0.204667	-0.193279	0.216535	0.0253223	0.590811	-0.04172	0.918701	-0.186753	0.663843	0.882461	0.811668	-0.298101	0.152506	0.623928	-0.187407	0.731386	-0.198347	0.669212	0.669371	-0.151016	0.716497	-0.164407	0.580716	0.512708	0.501284	0.558505	0.0289062	-0.0755588	0.0837847	0.104271	0.169179	-0.0607688	0.587852	0.38219	0.335815	0.335815	0.54241	0.27104	0.379656	0.753102	-0.98975	0.980037	-0.882256	-0.869237	-0.989428
8_2	0.568575	0.569814	0.859079	0.238712	-0.318182	0.518642	-0.506277	-0.285569	0.752634	0.444729	0.673954	0.475505	0.791582	0.651917	0.712078	-0.213109	-0.453644	0.772993	0.413468	0.743272	0.376713	0.784961	0.784932	0.298199	0.743499	0.296485	0.236132	0.222291	0.265252	0.173582	-0.0513611	0.111061	-0.0915554	0.024916	0.22192	0.000534462	0.304567	0.322471	0.0241125	0.0241125	0.277313	0.119325	0.179537	0.503562	-0.57142	0.557591	-0.533328	-0.52992	-0.57195
8_4	0.401858	0.483745	0.688526	0.175761	-0.272992	0.460717	-0.381258	-0.314142	0.678385	0.449403	0.534315	0.436175	0.680212	0.527062	0.596647	-0.161004	-0.445109	0.678752	0.413444	0.644718	0.327294	0.676907	0.676899	0.267635	0.645694	0.234066	0.151722	0.143639	0.172288	0.107566	-0.0354025	0.0778394	-0.057816	0.0195903	0.212046	0.0129443	0.216089	0.267478	-0.0213174	-0.0213174	0.196706	0.0813189	0.125424	0.389907	-0.4054	0.396885	-0.39831	-0.397611	-0.406017
8_6	0.292276	0.408796	0.546417	0.130107	-0.213262	0.376663	-0.303707	-0.284977	0.577448	0.381013	0.423445	0.367221	0.555474	0.441426	0.487185	-0.124134	-0.371128	0.566861	0.359405	0.531759	0.267657	0.554058	0.554091	0.214285	0.536981	0.163959	0.0880535	0.0854105	0.106435	0.0576494	-0.0243213	0.0577769	-0.0373255	0.0139266	0.185887	0.015761	0.157237	0.21143	-0.03098	-0.03098	0.143185	0.0585366	0.0908599	0.298677	-0.296181	0.288523	-0.298571	-0.29901	-0.296814
8_8	0.215048	0.33148	0.452748	0.0863684	-0.174666	0.331925	-0.262458	-0.25232	0.505606	0.316676	0.351159	0.325711	0.472355	0.35645	0.406465	-0.090572	-0.334434	0.488633	0.335467	0.449767	0.24459	0.470714	0.470753	0.200165	0.45666	0.140404	0.0593575	0.0595528	0.0794745	0.0339088	-0.0192966	0.0545013	-0.0323204	0.0127693	0.147326	0.0147576	0.11233	0.166527	-0.0356877	-0.0356877	0.102136	0.0393808	0.0634555	0.229262	-0.218856	0.213764	-0.226193	-0.227178	-0.219274
9_1	0.521176	0.507351	0.624477	0.414856	-0.249791	0.172858	-0.168597	-0.242616	0.639151	0.271045	0.614172	0.237144	0.620972	0.603235	0.628026	-0.209615	-0.224902	0.625452	0.161026	0.630147	0.121634	0.622447	0.622542	0.0540738	0.635449	0.0207695	0.256603	0.233097	0.239381	0.235969	0.00595426	-0.000346869	0.011471	0.0556451	0.23977	-0.0105029	0.300129	0.295917	0.0706599	0.0706599	0.276528	0.138504	0.191792	0.467017	-0.523743	0.518684	-0.496301	-0.492645	-0.523754
9_3	0.57533	0.623628	0.697279	0.459159	-0.342527	0.185947	-0.280869	-0.377211	0.730238	0.344348	0.656465	0.365454	0.711501	0.722195	0.72738	-0.266334	-0.333584	0.733332	0.198108	0.740196	0.185926	0.720548	0.720675	0.109666	0.747407	0.057372	0.237137	0.216568	0.225953	0.206724	-0.0200291	0.0190946	-0.00969057	0.033053	0.237771	-0.0220855	0.303898	0.331473	0.0100082	0.0100082	0.276195	0.113428	0.175801	0.517129	-0.579145	0.56388	-0.546216	-0.542837	-0.579691
9_5	0.351471	0.477043	0.618479	0.188889	-0.262029	0.369429	-0.348736	-0.343392	0.664316	0.398576	0.497722	0.41265	0.638472	0.519314	0.572061	-0.161933	-0.41381	0.654972	0.355593	0.617129	0.299802	0.637092	0.637127	0.213125	0.626771	0.167415	0.109268	0.103642	0.127303	0.077216	-0.0203427	0.0607827	-0.0397895	0.0235051	0.201804	0.00617858	0.177654	0.236544	-0.0401189	-0.0401189	0.160712	0.0639707	0.100047	0.349542	-0.355935	0.348007	-0.35398	-0.354374	-0.356382
9_7	0.242145	0.369574	0.487066	0.109454	-0.195088	0.336106	-0.282285	-0.279444	0.545531	0.334246	0.383952	0.344511	0.512062	0.393924	0.444614	-0.109002	-0.356109	0.529566	0.335644	0.489855	0.258425	0.510423	0.510446	0.197348	0.497637	0.145147	0.071975	0.0704987	0.0923928	0.0434085	-0.0203559	0.060293	-0.0370745	0.0160701	0.162442	0.0103828	0.12791	0.186876	-0.0394097	-0.0394097	0.11641	0.0457163	0.0728072	0.256252	-0.246288	0.240792	-0.252711	-0.25343	-0.246679
9_9	0.183133	0.302273	0.399519	0.0733156	-0.15541	0.293235	-0.233338	-0.234378	0.459823	0.281755	0.312772	0.291515	0.423887	0.320903	0.364251	-0.0830288	-0.302663	0.442416	0.30144	0.403823	0.222381	0.422483	0.42251	0.175986	0.411148	0.12228	0.0502113	0.0509021	0.0731887	0.0237432	-0.019799	0.0600875	-0.0360232	0.0128948	0.122009	0.0104276	0.102458	0.16101	-0.0360219	-0.0360219	0.094061	0.0380139	0.0601498	0.20698	-0.186997	0.183459	-0.199395	-0.200057	-0.187347
10_0	0.977678	0.59938	0.662816	0.918006	-0.191272	-0.224206	0.248096	0.0479129	0.56376	-0.0738501	0.904531	-0.219338	0.636849	0.858392	0.790366	-0.291572	0.179713	0.596852	-0.211451	0.706473	-0.219434	0.642368	0.642528	-0.16754	0.691237	-0.179254	0.586892	0.519168	0.506788	0.566596	0.0312249	-0.0797014	0.0867736	0.105808	0.158598	-0.0634283	0.580791	0.370086	0.347311	0.347311	0.536125	0.268181	0.375728	0.736907	-0.976623	0.968639	-0.867252	-0.854063	-0.976103
10_2	0.571358	0.567733	0.865889	0.236577	-0.321033	0.526199	-0.517899	-0.283906	0.754291	0.442045	0.677581	0.481396	0.794906	0.650312	0.714157	-0.213498	-0.458381	0.775697	0.417992	0.744883	0.384073	0.788083	0.78805	0.304347	0.745069	0.304811	0.239397	0.22582	0.270573	0.17509	-0.0531552	0.115839	-0.0961704	0.0249893	0.220344	-0.00101763	0.305967	0.322701	0.0255405	0.0255405	0.278619	0.119848	0.180399	0.504769	-0.57418	0.560777	-0.535038	-0.531534	-0.574648
10_4	0.41252	0.491209	0.700952	0.181916	-0.279335	0.466611	-0.388071	-0.317498	0.687715	0.451211	0.545125	0.442041	0.691823	0.535796	0.607471	-0.165083	-0.451545	0.689295	0.417453	0.655411	0.332724	0.688448	0.688437	0.271876	0.656183	0.239992	0.157056	0.148433	0.178272	0.111554	-0.0363637	0.0803486	-0.0600767	0.0203221	0.21386	0.0118631	0.221599	0.272496	-0.0203938	-0.0203938	0.201712	0.0834951	0.128686	0.398654	-0.416046	0.407472	-0.407948	-0.407165	-0.416654
10_6	0.299571	0.416214	0.555896	0.134701	-0.21757	0.38127	-0.30829	-0.28895	0.585668	0.385971	0.431251	0.371962	0.56468	0.449792	0.495919	-0.127145	-0.376034	0.5757	0.362764	0.540771	0.270906	0.563291	0.563323	0.216457	0.545941	0.166571	0.090788	0.0877288	0.108949	0.0600215	-0.0244127	0.0579483	-0.0376267	0.0143739	0.189372	0.01589	0.160697	0.214931	-0.0309299	-0.0309299	0.146263	0.0597938	0.0927441	0.305033	-0.303507	0.295671	-0.30546	-0.30589	-0.304153
10_8	0.21908	0.33602	0.458906	0.0884869	-0.177214	0.335592	-0.265751	-0.255161	0.511302	0.320817	0.355833	0.329413	0.478327	0.361467	0.41188	-0.0921513	-0.338165	0.494446	0.338245	0.455587	0.246979	0.476675	0.476714	0.201746	0.462504	0.141977	0.060619	0.0605962	0.080502	0.0350578	-0.0191986	0.0542999	-0.0323424	0.0130114	0.150018	0.015095	0.114114	0.168472	-0.035914	-0.035914	0.103706	0.0399774	0.0643749	0.232834	-0.222911	0.217668	-0.230031	-0.231021	-0.22334
10_10	0.170025	0.284472	0.384898	0.0646103	-0.148095	0.289416	-0.228236	-0.225083	0.445375	0.267929	0.300275	0.286932	0.408537	0.30519	0.349634	-0.0726315	-0.296277	0.427622	0.304435	0.388492	0.219973	0.407062	0.407104	0.180573	0.395942	0.120554	0.0435393	0.0457187	0.0670434	0.0185572	-0.0201605	0.0592882	-0.0341539	0.0109224	0.116062	0.00751401	0.0894617	0.143567	-0.0355614	-0.0355614	0.0815092	0.029599	0.0498955	0.188996	-0.173798	0.17024	-0.183805	-0.184765	-0.174105
11_1	0.467435	0.507998	0.633076	0.3559	-0.273796	0.229026	-0.240445	-0.302185	0.667301	0.32519	0.586113	0.316947	0.634305	0.580037	0.621986	-0.208316	-0.291371	0.646525	0.213343	0.636154	0.175868	0.635324	0.635416	0.0876103	0.645081	0.050467	0.212524	0.195638	0.20535	0.191868	-0.000895496	0.0134445	-0.00126211	0.0459379	0.248715	-0.00762599	0.264034	0.289868	0.0273572	0.0273572	0.24299	0.12095	0.167555	0.437159	-0.470494	0.466242	-0.453321	-0.451191	-0.47051
11_3	0.58874	0.629069	0.697161	0.47774	-0.347986	0.169053	-0.273505	-0.37713	0.728248	0.334283	0.664334	0.357954	0.711343	0.729943	0.733675	-0.273714	-0.324883	0.733107	0.1837	0.743805	0.175598	0.721131	0.721264	0.102147	0.750639	0.0492905	0.246094	0.224496	0.233258	0.21578	-0.0200817	0.0166974	-0.00823611	0.033586	0.236785	-0.0249143	0.311492	0.336206	0.0139994	0.0139994	0.283175	0.116258	0.180365	0.525814	-0.592465	0.576881	-0.556581	-0.552912	-0.592978
11_5	0.363893	0.488628	0.631871	0.198714	-0.269513	0.370758	-0.355111	-0.350124	0.676545	0.403372	0.510312	0.41903	0.651885	0.53305	0.585983	-0.167953	-0.41917	0.668106	0.35593	0.630626	0.303688	0.650576	0.650612	0.214502	0.640468	0.169744	0.113844	0.10753	0.131465	0.0814199	-0.0200948	0.0606221	-0.0399726	0.0245466	0.205242	0.00548738	0.183628	0.242184	-0.039848	-0.039848	0.166079	0.0663263	0.10348	0.360014	-0.368406	0.360214	-0.365425	-0.365759	-0.368854
11_7	0.248308	0.376224	0.495758	0.113276	-0.199041	0.34008	-0.286901	-0.283757	0.553797	0.339747	0.390988	0.34951	0.520731	0.401353	0.452648	-0.111658	-0.361157	0.53806	0.338533	0.498321	0.261745	0.519086	0.519109	0.199126	0.506179	0.14725	0.0740746	0.072244	0.094258	0.0452534	-0.0202363	0.0603215	-0.0373021	0.016543	0.165841	0.0104797	0.130715	0.189811	-0.0396683	-0.0396683	0.118892	0.0466948	0.0742937	0.261676	-0.252489	0.246815	-0.258556	-0.259269	-0.252889
11_9	0.186115	0.305761	0.404279	0.0748489	-0.157355	0.295988	-0.235945	-0.236724	0.464474	0.285364	0.316391	0.294493	0.428594	0.324757	0.368472	-0.0842056	-0.305715	0.447094	0.303476	0.408423	0.224286	0.427183	0.42721	0.176994	0.415818	0.123318	0.0511546	0.0516618	0.0739879	0.0245587	-0.0197132	0.0600421	-0.0361373	0.0131191	0.123974	0.0106939	0.103866	0.162611	-0.0362607	-0.0362607	0.0953146	0.0385446	0.060925	0.209786	-0.190002	0.186378	-0.202358	-0.20302	-0.19036
12_0	0.951184	0.564756	0.618575	0.916403	-0.172174	-0.26346	0.28823	0.0770607	0.523645	-0.11576	0.877998	-0.260727	0.596023	0.819115	0.755609	-0.280819	0.21391	0.556346	-0.241326	0.667796	-0.245412	0.601691	0.601854	-0.188061	0.652237	-0.197483	0.590434	0.523878	0.510436	0.572813	0.0337615	-0.0842074	0.0896418	0.10682	0.143187	-0.0663468	0.565866	0.351378	0.359622	0.359622	0.522661	0.261541	0.366792	0.70867	-0.950168	0.944543	-0.839164	-0.825852	-0.949384
12_2	0.572157	0.563638	0.872181	0.232275	-0.323906	0.53541	-0.532028	-0.281839	0.754915	0.438477	0.679871	0.488633	0.797209	0.646266	0.714777	-0.213257	-0.464145	0.777425	0.423753	0.745061	0.393154	0.790143	0.790104	0.311917	0.74523	0.314966	0.242229	0.229165	0.276037	0.175921	-0.0552691	0.121643	-0.101813	0.0249626	0.217931	-0.00276614	0.306051	0.321703	0.0266923	0.0266923	0.278712	0.119701	0.180383	0.504145	-0.574971	0.562172	-0.534794	-0.53121	-0.575357
12_4	0.425148	0.500388	0.715266	0.189652	-0.286888	0.472906	-0.395956	-0.321486	0.69835	0.452577	0.557795	0.448655	0.705334	0.546575	0.620281	-0.170174	-0.458587	0.701467	0.421482	0.667868	0.338814	0.701875	0.701859	0.27663	0.668411	0.246882	0.163254	0.154057	0.185297	0.116161	-0.0375921	0.0833984	-0.0627909	0.021132	0.215659	0.0104728	0.228111	0.278321	-0.0192414	-0.0192414	0.207627	0.0860349	0.132529	0.408967	-0.428672	0.420024	-0.419338	-0.418462	-0.429265
12_6	0.308782	0.425483	0.567621	0.140621	-0.222973	0.386783	-0.313891	-0.293845	0.595801	0.391805	0.441031	0.377708	0.576104	0.460282	0.506827	-0.130955	-0.381997	0.586652	0.366785	0.551969	0.274864	0.574754	0.574785	0.219118	0.557067	0.169808	0.0942896	0.0906973	0.112187	0.0630526	-0.0245331	0.0582039	-0.0380213	0.0149602	0.193565	0.0159664	0.165088	0.219354	-0.0308296	-0.0308296	0.150172	0.0613927	0.0951434	0.313044	-0.312758	0.304701	-0.31415	-0.314565	-0.313417
12_8	0.224154	0.341722	0.466585	0.0912	-0.180414	0.340104	-0.269844	-0.258713	0.518393	0.325896	0.361689	0.333996	0.485787	0.367777	0.418665	-0.0941522	-0.342788	0.501702	0.341664	0.462863	0.249942	0.484124	0.484163	0.203696	0.469808	0.143937	0.0622072	0.0619088	0.0818021	0.0364997	-0.0190827	0.0540613	-0.0323812	0.0133135	0.153351	0.0155	0.116354	0.170916	-0.036192	-0.036192	0.105676	0.0407247	0.0655271	0.237326	-0.228014	0.222583	-0.234862	-0.235858	-0.228456
12_10	0.172406	0.287352	0.389212	0.0656666	-0.149785	0.292338	-0.23077	-0.227204	0.449612	0.271298	0.303411	0.289915	0.412782	0.308404	0.353341	-0.0734531	-0.299315	0.431837	0.306732	0.3926	0.221879	0.411295	0.411338	0.181823	0.400114	0.121617	0.0441883	0.0462199	0.0675133	0.0191849	-0.01995	0.0590701	-0.034102	0.0111652	0.117955	0.00775577	0.0904122	0.144575	-0.0358487	-0.0358487	0.0823301	0.0298602	0.0503373	0.191127	-0.176204	0.172568	-0.186124	-0.187096	-0.176517
13_1	0.427146	0.509959	0.638352	0.312714	-0.29683	0.268742	-0.299233	-0.351635	0.687042	0.366608	0.563538	0.380974	0.643443	0.561632	0.617064	-0.211816	-0.34216	0.66143	0.250534	0.639183	0.219252	0.644163	0.644248	0.113809	0.650852	0.0764002	0.179794	0.167622	0.180123	0.159118	-0.00654832	0.0239771	-0.0116667	0.0383463	0.254448	-0.00639529	0.236032	0.285801	-0.00774245	-0.00774245	0.216926	0.107052	0.148572	0.414485	-0.430654	0.426918	-0.420536	-0.419558	-0.430652
13_3	0.601152	0.632115	0.693993	0.496774	-0.353043	0.149801	-0.263775	-0.375551	0.722945	0.321332	0.670483	0.347833	0.708104	0.734865	0.737638	-0.281028	-0.314086	0.729762	0.16768	0.744881	0.163023	0.718726	0.718866	0.0939361	0.751173	0.0400058	0.25547	0.232841	0.240815	0.225404	-0.0200533	0.0138931	-0.00658306	0.0341093	0.234258	-0.0280874	0.318571	0.339944	0.0185008	0.0185008	0.289695	0.118689	0.184549	0.533058	-0.60476	0.588906	-0.56554	-0.561542	-0.605227
13_5	0.378954	0.50232	0.64733	0.210996	-0.278505	0.371193	-0.362304	-0.357984	0.690538	0.408239	0.525264	0.42614	0.667403	0.549406	0.60242	-0.175332	-0.424839	0.683265	0.355318	0.646332	0.307844	0.666193	0.66623	0.21576	0.656414	0.172248	0.119541	0.112379	0.136646	0.0866721	-0.0198278	0.0603973	-0.040169	0.0257742	0.208977	0.00450382	0.190951	0.248996	-0.0393852	-0.0393852	0.172673	0.0692627	0.107739	0.372612	-0.383519	0.375022	-0.379227	-0.379483	-0.383966
13_7	0.256019	0.384446	0.506439	0.118151	-0.20396	0.34477	-0.292532	-0.289068	0.563933	0.34635	0.399714	0.355579	0.531402	0.410581	0.462592	-0.114993	-0.367267	0.548506	0.34192	0.508751	0.265778	0.529754	0.529776	0.201263	0.516702	0.149826	0.0767233	0.0744439	0.0966225	0.0475767	-0.0200943	0.0603766	-0.037597	0.0171404	0.169922	0.0105432	0.134239	0.193482	-0.0399571	-0.0399571	0.122013	0.0479304	0.0761695	0.268455	-0.260246	0.254353	-0.265866	-0.266571	-0.260658
13_9	0.189842	0.310104	0.410162	0.0768018	-0.159769	0.299336	-0.239152	-0.239624	0.470215	0.289758	0.320886	0.298143	0.434423	0.329568	0.373714	-0.0856805	-0.309458	0.452883	0.305952	0.414123	0.226627	0.433005	0.433031	0.178223	0.421605	0.124592	0.052331	0.05261	0.0749913	0.0255718	-0.0196149	0.0599987	-0.036289	0.0133923	0.126388	0.0110038	0.105617	0.16459	-0.036543	-0.036543	0.0968715	0.0392033	0.0618861	0.213276	-0.193756	0.190026	-0.206054	-0.206715	-0.194124
14_0	0.898581	0.510008	0.549007	0.898193	-0.144371	-0.311821	0.337507	0.113938	0.461837	-0.169826	0.827522	-0.311632	0.531805	0.752534	0.696596	-0.262552	0.255411	0.493368	-0.27693	0.60524	-0.275773	0.537578	0.537741	-0.212266	0.589499	-0.218513	0.586059	0.522531	0.508048	0.572247	0.0360441	-0.0882651	0.0913383	0.106165	0.120042	-0.0690884	0.535578	0.321517	0.370115	0.370115	0.495155	0.247501	0.348018	0.658283	-0.897681	0.895292	-0.7862	-0.772918	-0.896551
14_2	0.569421	0.556536	0.876844	0.224685	-0.326477	0.546425	-0.548804	-0.279333	0.753703	0.433787	0.679566	0.49737	0.797501	0.638415	0.712789	-0.211936	-0.4711	0.777284	0.43103	0.742756	0.404171	0.790146	0.7901	0.321042	0.742956	0.32707	0.243996	0.231791	0.281113	0.175497	-0.0576631	0.12852	-0.108557	0.0247736	0.214394	-0.00463973	0.303847	0.318777	0.027182	0.027182	0.276698	0.118436	0.178866	0.500447	-0.57225	0.560285	-0.531198	-0.527571	-0.572531
14_4	0.439337	0.511284	0.730945	0.198979	-0.295544	0.479157	-0.404708	-0.326169	0.709925	0.453303	0.571951	0.455805	0.720351	0.559403	0.634807	-0.176312	-0.465819	0.714882	0.425081	0.681724	0.345286	0.716793	0.716773	0.281636	0.682025	0.254537	0.170052	0.160319	0.193102	0.121184	-0.0391313	0.0869292	-0.0658861	0.0219384	0.217285	0.00881853	0.235393	0.284747	-0.0179322	-0.0179322	0.214241	0.0888231	0.136802	0.42053	-0.442883	0.434156	-0.432126	-0.431159	-0.443455
14_6	0.320144	0.436752	0.581709	0.148091	-0.229584	0.393124	-0.32052	-0.299693	0.607909	0.39837	0.452971	0.384432	0.589877	0.473085	0.520081	-0.135666	-0.388998	0.599828	0.371403	0.565487	0.279522	0.588581	0.588612	0.222277	0.570489	0.173711	0.0986883	0.0944279	0.116281	0.0668503	-0.0246895	0.0585793	-0.0385322	0.0157162	0.198421	0.0159254	0.170549	0.224819	-0.0306474	-0.0306474	0.155041	0.0633912	0.0981439	0.322907	-0.324165	0.315843	-0.324849	-0.325243	-0.32484
14_8	0.230415	0.348736	0.47595	0.0946199	-0.184353	0.345513	-0.274816	-0.26306	0.527024	0.331961	0.368871	0.339533	0.494906	0.375555	0.426991	-0.0966406	-0.34838	0.510562	0.345761	0.471765	0.253528	0.493232	0.49327	0.206042	0.478745	0.146321	0.0641694	0.0635295	0.0834186	0.0382739	-0.0189508	0.05379	-0.0324462	0.0136834	0.157381	0.0159696	0.119112	0.173928	-0.0365248	-0.0365248	0.108101	0.041643	0.0669439	0.242864	-0.23431	0.228651	-0.240824	-0.241828	-0.234769
14_10	0.175327	0.290879	0.394473	0.0669855	-0.151853	0.295874	-0.233856	-0.229792	0.454774	0.275367	0.307244	0.293538	0.417967	0.312344	0.357873	-0.0744669	-0.303009	0.43698	0.309513	0.397616	0.224199	0.416466	0.416508	0.183338	0.405209	0.122912	0.0449795	0.0468289	0.0680862	0.0199505	-0.019691	0.0588035	-0.0340405	0.0114604	0.120256	0.00803457	0.0915693	0.145795	-0.0361939	-0.0361939	0.0833279	0.0301769	0.0508723	0.193731	-0.179155	0.175423	-0.188966	-0.189952	-0.179475
15_1	0.396485	0.512473	0.641812	0.280966	-0.318875	0.297862	-0.348309	-0.39302	0.700369	0.398975	0.545264	0.433109	0.649318	0.546595	0.612943	-0.218418	-0.381257	0.671568	0.277181	0.640422	0.253151	0.649851	0.649927	0.134381	0.654135	0.0977225	0.155978	0.147126	0.161711	0.135354	-0.0104931	0.0317163	-0.0198664	0.033076	0.258598	-0.00652794	0.214771	0.283664	-0.0367194	-0.0367194	0.197188	0.0966085	0.134304	0.397418	-0.400372	0.397038	-0.39529	-0.395183	-0.400337
15_3	0.610996	0.631531	0.686736	0.514818	-0.357017	0.128478	-0.251528	-0.37192	0.713522	0.30512	0.673638	0.334968	0.700828	0.735468	0.737968	-0.287567	-0.301229	0.722336	0.150492	0.742204	0.148536	0.71234	0.712487	0.0852333	0.747792	0.0299234	0.264585	0.241062	0.248046	0.234988	-0.0199483	0.0107054	-0.004743	0.0345252	0.22987	-0.0313158	0.324077	0.341737	0.0233021	0.0233021	0.294761	0.120182	0.187621	0.53746	-0.61447	0.598425	-0.571621	-0.56727	-0.614874
15_5	0.396428	0.517676	0.664204	0.22577	-0.288869	0.370172	-0.369929	-0.366717	0.705572	0.412655	0.54219	0.433528	0.684354	0.567893	0.620869	-0.184021	-0.430295	0.699761	0.353261	0.663659	0.311846	0.683281	0.683318	0.21672	0.674003	0.174699	0.126402	0.118231	0.14287	0.0930366	-0.0195693	0.0600681	-0.0403554	0.0271322	0.21271	0.00317221	0.199559	0.256875	-0.0386667	-0.0386667	0.18045	0.0727833	0.112823	0.387079	-0.401041	0.39222	-0.395127	-0.395282	-0.401481
15_7	0.265523	0.394425	0.5193	0.124299	-0.209981	0.350108	-0.299248	-0.295483	0.576109	0.354061	0.410345	0.362779	0.544279	0.421848	0.47468	-0.119118	-0.374477	0.561102	0.345739	0.521351	0.270564	0.542632	0.542654	0.203765	0.529414	0.152913	0.0800259	0.077185	0.0995886	0.0504672	-0.0199312	0.0604742	-0.037975	0.0178866	0.174683	0.0105343	0.138608	0.19801	-0.0402608	-0.0402608	0.125888	0.0494729	0.0785097	0.276798	-0.269803	0.263645	-0.274869	-0.275561	-0.270228
15_9	0.194435	0.315433	0.417312	0.0792643	-0.162719	0.303319	-0.243026	-0.243148	0.477181	0.295001	0.326383	0.302531	0.441523	0.335491	0.380124	-0.087505	-0.313959	0.459928	0.308899	0.421073	0.229449	0.440099	0.440124	0.179694	0.428662	0.126127	0.0537775	0.0537772	0.0762352	0.0268117	-0.0195071	0.0599657	-0.0364899	0.0137189	0.1293	0.0113513	0.107763	0.167	-0.036867	-0.036867	0.0987775	0.0400092	0.0630609	0.217554	-0.198383	0.194522	-0.210599	-0.21126	-0.198763
16_0	0.793264	0.418895	0.434928	0.840315	-0.102681	-0.366602	0.392145	0.157913	0.362215	-0.236973	0.728851	-0.368692	0.426035	0.634551	0.591674	-0.229911	0.301137	0.390924	-0.314731	0.499089	-0.306358	0.431742	0.431902	-0.236994	0.483617	-0.238828	0.560804	0.504184	0.488937	0.552712	0.0370982	-0.0899487	0.0895635	0.101342	0.0843476	-0.0702497	0.4743	0.271546	0.371278	0.371278	0.439308	0.218797	0.309456	0.565339	-0.792615	0.79468	-0.684192	-0.671364	-0.79105
16_2	0.561132	0.545099	0.878315	0.212351	-0.32828	0.559319	-0.568277	-0.276294	0.74948	0.427542	0.674956	0.507709	0.794371	0.624893	0.706589	-0.208948	-0.479388	0.773981	0.440076	0.736507	0.41731	0.786682	0.786628	0.33181	0.736811	0.341185	0.243882	0.233002	0.285109	0.173072	-0.0603165	0.136509	-0.116488	0.0243112	0.20938	-0.00653765	0.298162	0.31316	0.0264687	0.0264687	0.271486	0.115544	0.175114	0.492101	-0.564006	0.553149	-0.52242	-0.518808	-0.564155
16_4	0.454216	0.522853	0.746987	0.209309	-0.304977	0.485069	-0.413988	-0.331231	0.721566	0.453004	0.586737	0.463157	0.735829	0.573081	0.650036	-0.183179	-0.472884	0.728553	0.427979	0.695939	0.351905	0.732162	0.732138	0.286725	0.695981	0.262812	0.177194	0.167045	0.201454	0.126416	-0.041066	0.0909296	-0.0693519	0.0226263	0.218465	0.00692067	0.243045	0.291402	-0.0165398	-0.0165398	0.221197	0.0917071	0.141281	0.43262	-0.457803	0.44903	-0.445479	-0.444424	-0.458346
16_6	0.333867	0.450095	0.598183	0.157343	-0.237501	0.400131	-0.328127	-0.306471	0.62195	0.405427	0.467202	0.392033	0.606027	0.48831	0.53578	-0.141376	-0.39694	0.615236	0.376475	0.581366	0.284826	0.604808	0.604839	0.225921	0.586237	0.178314	0.104131	0.0990492	0.121387	0.0715342	-0.024893	0.0591232	-0.0391921	0.016677	0.203837	0.0156755	0.177232	0.231447	-0.0303407	-0.0303407	0.161012	0.0658602	0.101848	0.334796	-0.337938	0.329305	-0.337737	-0.338102	-0.338631
16_8	0.238044	0.357246	0.487193	0.0988927	-0.189137	0.351867	-0.280753	-0.268302	0.537358	0.339052	0.377555	0.346103	0.505883	0.385013	0.437061	-0.0997	-0.355024	0.521213	0.350572	0.482494	0.257791	0.504199	0.504237	0.208812	0.489513	0.149178	0.0665664	0.0655081	0.0854087	0.0404303	-0.0188064	0.053494	-0.0325513	0.0141316	0.162164	0.0164964	0.12247	0.177597	-0.0369157	-0.0369157	0.111052	0.0427583	0.068667	0.249606	-0.241981	0.236049	-0.24809	-0.249103	-0.24246
16_10	0.178867	0.295143	0.400801	0.0686181	-0.154351	0.300087	-0.23756	-0.232909	0.460977	0.280204	0.311868	0.297875	0.424214	0.317115	0.363343	-0.075704	-0.307439	0.443171	0.312829	0.403661	0.226986	0.422697	0.422739	0.185146	0.411349	0.124469	0.0459319	0.0475591	0.0687766	0.0208726	-0.0193763	0.0584825	-0.0339696	0.0118148	0.123014	0.00834654	0.0929599	0.147254	-0.0366021	-0.0366021	0.0845249	0.0305559	0.0515115	0.196873	-0.18273	0.178884	-0.192405	-0.193408	-0.183059
17_1	0.371559	0.51509	0.645251	0.256147	-0.340876	0.32334	-0.391328	-0.429573	0.709946	0.427348	0.530243	0.477598	0.6536	0.533283	0.609777	-0.227081	-0.413694	0.679125	0.299717	0.641621	0.279966	0.654043	0.654109	0.1523	0.656801	0.115032	0.137975	0.131595	0.147897	0.117188	-0.0133312	0.0381856	-0.0272257	0.0291805	0.262328	-0.00810944	0.197278	0.28226	-0.0619701	-0.0619701	0.180965	0.0877432	0.122466	0.383416	-0.375758	0.372722	-0.374289	-0.374868	-0.37568
17_3	0.618001	0.627431	0.676502	0.531024	-0.359641	0.10624	-0.237479	-0.366097	0.701539	0.285542	0.67409	0.320529	0.690685	0.731977	0.735132	-0.292924	-0.287555	0.712117	0.133569	0.736419	0.133646	0.703096	0.703251	0.0765289	0.741174	0.0200591	0.273172	0.248964	0.254565	0.244513	-0.0196826	0.00671518	-0.00217926	0.0348355	0.224378	-0.0333639	0.327405	0.341046	0.0284261	0.0284261	0.297746	0.120394	0.189052	0.538574	-0.621341	0.605184	-0.574576	-0.569852	-0.621664
17_5	0.41567	0.533844	0.681569	0.242695	-0.300316	0.367471	-0.37751	-0.375944	0.720627	0.416205	0.56037	0.440632	0.701752	0.587495	0.640447	-0.193779	-0.43504	0.716597	0.349598	0.681728	0.315183	0.700856	0.700895	0.217385	0.692313	0.176858	0.134355	0.125015	0.150035	0.10048	-0.0193427	0.0595731	-0.040497	0.0285361	0.216028	0.00147244	0.209202	0.265559	-0.0376564	-0.0376564	0.189198	0.0768174	0.118623	0.402815	-0.42032	0.411198	-0.412476	-0.412504	-0.420742
17_7	0.277116	0.406367	0.534527	0.132006	-0.217269	0.355948	-0.307105	-0.30312	0.590492	0.362829	0.423129	0.371151	0.559572	0.435424	0.489169	-0.124177	-0.382791	0.576045	0.34986	0.536335	0.276129	0.557934	0.557954	0.206622	0.544532	0.156555	0.0841223	0.0805842	0.103295	0.0540441	-0.0197507	0.0606377	-0.0384566	0.0188135	0.180089	0.010398	0.143985	0.203546	-0.0405556	-0.0405556	0.130666	0.0513878	0.0814137	0.28696	-0.281455	0.274982	-0.285839	-0.286514	-0.281896
17_9	0.20005	0.321917	0.425902	0.0823583	-0.166292	0.307978	-0.247647	-0.247386	0.485532	0.301152	0.33304	0.307731	0.450079	0.342723	0.387885	-0.0897463	-0.319296	0.468406	0.312344	0.429458	0.232804	0.448648	0.448673	0.181423	0.437176	0.127952	0.055542	0.0552032	0.0777676	0.0283153	-0.019395	0.0599556	-0.0367556	0.0141044	0.132763	0.0117254	0.110371	0.169907	-0.0372285	-0.0372285	0.101093	0.0409869	0.0644856	0.222753	-0.204038	0.200017	-0.216143	-0.216803	-0.204432
18_0	0.594989	0.269878	0.253501	0.702328	-0.0413367	-0.41264	0.433782	0.200553	0.205594	-0.30594	0.54492	-0.414259	0.256191	0.432533	0.410666	-0.171817	0.33741	0.228444	-0.341131	0.323532	-0.32368	0.261389	0.261533	-0.25157	0.309485	-0.24814	0.488797	0.44619	0.430586	0.489731	0.0358575	-0.0862421	0.0810187	0.0882889	0.0319607	-0.0663393	0.357912	0.18864	0.346476	0.346476	0.332884	0.164773	0.235746	0.400894	-0.594801	0.602519	-0.498073	-0.486749	-0.592789
18_2	0.544725	0.527703	0.874414	0.193493	-0.328686	0.573947	-0.590293	-0.272612	0.740595	0.419109	0.663767	0.519649	0.785867	0.603321	0.694033	-0.203604	-0.489023	0.7657	0.450975	0.724336	0.432603	0.777797	0.777733	0.344165	0.724848	0.357204	0.240836	0.231916	0.287098	0.167688	-0.0632925	0.145609	-0.125684	0.0233623	0.202525	-0.00827574	0.287638	0.304204	0.0237545	0.0237545	0.261853	0.110513	0.168351	0.47722	-0.547683	0.538232	-0.506117	-0.502602	-0.547671
18_4	0.468676	0.533585	0.762266	0.219717	-0.314814	0.490596	-0.423507	-0.336261	0.732296	0.451246	0.601127	0.470449	0.750544	0.585846	0.664686	-0.190267	-0.479638	0.741355	0.430238	0.709283	0.358584	0.746764	0.746734	0.291896	0.709032	0.271664	0.184467	0.174092	0.210173	0.131677	-0.0434855	0.0954337	-0.0732332	0.0230866	0.218862	0.00479823	0.25052	0.297789	-0.0151808	-0.0151808	0.228005	0.0944769	0.145654	0.444282	-0.472309	0.463571	-0.458321	-0.457179	-0.472808
18_6	0.350047	0.465407	0.616864	0.168535	-0.246766	0.407522	-0.336569	-0.31406	0.63767	0.412625	0.483703	0.400301	0.62437	0.50585	0.55383	-0.148154	-0.405607	0.632666	0.381738	0.599426	0.290639	0.623256	0.623286	0.229987	0.604119	0.183626	0.110754	0.104687	0.127658	0.0772129	-0.0251617	0.0598984	-0.0400443	0.0178742	0.20962	0.0151045	0.185264	0.239335	-0.029863	-0.029863	0.168211	0.0688768	0.106358	0.348796	-0.354168	0.345183	-0.352875	-0.353197	-0.35488
18_8	0.247257	0.367457	0.500518	0.104204	-0.194893	0.35919	-0.287744	-0.27455	0.549564	0.347185	0.387943	0.353781	0.518935	0.396396	0.449108	-0.103432	-0.362792	0.533858	0.356111	0.495272	0.262779	0.517243	0.517281	0.21203	0.502333	0.152557	0.0694752	0.0679086	0.0878466	0.043031	-0.0186549	0.0531877	-0.0327165	0.0146723	0.167747	0.017065	0.12653	0.182035	-0.0373676	-0.0373676	0.114619	0.0441044	0.0707507	0.257745	-0.251243	0.244987	-0.256867	-0.257891	-0.251745
18_10	0.183125	0.30026	0.408346	0.0706317	-0.157344	0.305052	-0.241967	-0.236633	0.468364	0.28589	0.317401	0.303015	0.431677	0.322847	0.369892	-0.0772048	-0.312698	0.450557	0.316739	0.410882	0.2303	0.430142	0.430184	0.187281	0.418686	0.126325	0.0470701	0.0484278	0.0696033	0.0219744	-0.0189969	0.0581008	-0.0338904	0.0122371	0.126286	0.00868498	0.0946186	0.148983	-0.0370789	-0.0370789	0.0859501	0.0310061	0.0522694	0.200637	-0.187032	0.183049	-0.196539	-0.197562	-0.187371
19_1	0.347104	0.51473	0.645316	0.233515	-0.361916	0.345837	-0.4295	-0.46193	0.713404	0.452012	0.513984	0.515873	0.653238	0.517397	0.603719	-0.236214	-0.440655	0.681349	0.31884	0.63942	0.301091	0.65366	0.653718	0.16785	0.655608	0.128844	0.122234	0.118251	0.135962	0.101261	-0.0158595	0.0441151	-0.0343763	0.0255539	0.264923	-0.0104511	0.180369	0.279377	-0.0853794	-0.0853794	0.165317	0.0789464	0.110974	0.368418	-0.351539	0.348788	-0.352805	-0.353959	-0.351407
19_3	0.620123	0.618871	0.661064	0.544321	-0.360422	0.0817055	-0.22117	-0.358225	0.685165	0.263156	0.670034	0.30398	0.675791	0.722949	0.727373	-0.296737	-0.272016	0.697193	0.115358	0.725544	0.117831	0.689084	0.689249	0.0669316	0.729446	0.0100123	0.280246	0.255752	0.259766	0.252845	-0.0194342	0.00245427	0.000569171	0.0348124	0.217273	-0.0350563	0.327531	0.337527	0.033103	0.033103	0.297747	0.118931	0.188285	0.535079	-0.623341	0.607195	-0.572658	-0.567584	-0.623566
19_5	0.435663	0.549693	0.698548	0.260977	-0.312502	0.363608	-0.384683	-0.385291	0.734751	0.418896	0.578931	0.44701	0.718606	0.60678	0.660106	-0.204189	-0.438917	0.732802	0.344909	0.699646	0.317492	0.717931	0.71797	0.21816	0.710382	0.178638	0.143178	0.132533	0.157895	0.108843	-0.0191473	0.0588492	-0.0405589	0.0299138	0.218455	-0.00056135	0.21945	0.274656	-0.0363707	-0.0363707	0.198549	0.0812139	0.124926	0.418954	-0.440328	0.430984	-0.430301	-0.430176	-0.440721
19_7	0.29114	0.420463	0.552255	0.141621	-0.226011	0.362007	-0.316117	-0.312083	0.607195	0.372496	0.438314	0.380693	0.577442	0.451575	0.506307	-0.130344	-0.392139	0.593491	0.35404	0.553876	0.282461	0.575827	0.575846	0.209796	0.562229	0.160781	0.0891982	0.0847982	0.107927	0.0584657	-0.0195612	0.0608998	-0.0390672	0.0199589	0.186039	0.010061	0.150566	0.210271	-0.0408041	-0.0408041	0.136529	0.0537589	0.0850066	0.29923	-0.295542	0.288694	-0.299084	-0.299735	-0.296
19_9	0.206879	0.329762	0.43613	0.0862459	-0.170591	0.313335	-0.253098	-0.252444	0.495449	0.308266	0.341044	0.313819	0.460305	0.351512	0.397217	-0.0924912	-0.325541	0.478522	0.316298	0.439496	0.236741	0.45887	0.458894	0.18343	0.447369	0.130095	0.0576852	0.0569388	0.0796502	0.0301288	-0.0192865	0.059987	-0.037108	0.0145559	0.136833	0.0121074	0.113531	0.173395	-0.0376199	-0.0376199	0.103895	0.0421679	0.0662076	0.229038	-0.210916	0.2067	-0.222869	-0.223529	-0.211327
20_0	0.301665	0.0695616	0.0138826	0.465126	0.0361805	-0.423823	0.435406	0.227566	0.000444553	-0.348929	0.269201	-0.421728	0.0297508	0.153692	0.154552	-0.0862134	0.345032	0.0139743	-0.336499	0.0832836	-0.310339	0.0340646	0.0341736	-0.24164	0.0725229	-0.233248	0.35171	0.329801	0.313848	0.366297	0.0329209	-0.078829	0.0687682	0.0650951	-0.0315647	-0.0557364	0.184259	0.0791728	0.280979	0.280979	0.173422	0.0864013	0.125474	0.171422	-0.301885	0.314391	-0.23117	-0.223088	-0.299748
20_2	0.516929	0.502134	0.861979	0.165816	-0.326654	0.589751	-0.614128	-0.267884	0.724375	0.407617	0.642768	0.532598	0.76908	0.570565	0.672073	-0.194909	-0.499611	0.749647	0.463368	0.703352	0.449609	0.760594	0.760518	0.357703	0.704212	0.374642	0.233249	0.227075	0.285568	0.15794	-0.0664274	0.155661	-0.136076	0.0217143	0.192947	-0.00979827	0.270391	0.29063	0.0183809	0.0183809	0.246073	0.102524	0.157407	0.453226	-0.520007	0.512315	-0.479359	-0.476056	-0.519805
20_4	0.481646	0.542385	0.775903	0.229398	-0.324815	0.495867	-0.433181	-0.341132	0.741499	0.447645	0.614285	0.477663	0.76366	0.596382	0.677834	-0.197135	-0.486195	0.752567	0.432223	0.720931	0.365402	0.75977	0.759734	0.297288	0.720349	0.281108	0.191647	0.181287	0.219079	0.136765	-0.0464269	0.100488	-0.0775885	0.0232612	0.218129	0.00248963	0.257141	0.303314	-0.0140581	-0.0140581	0.234045	0.0968254	0.149495	0.454558	-0.485326	0.476753	-0.469626	-0.468409	-0.485765
20_6	0.368522	0.482277	0.637267	0.181641	-0.257315	0.414888	-0.345582	-0.322222	0.654532	0.419559	0.502177	0.408905	0.644389	0.525231	0.573816	-0.155985	-0.414644	0.651585	0.386789	0.619148	0.296736	0.643415	0.643445	0.234347	0.6236	0.189632	0.118637	0.111426	0.135202	0.0839429	-0.0255265	0.0609751	-0.0411397	0.0193205	0.215471	0.0141089	0.194687	0.248505	-0.0291907	-0.0291907	0.176691	0.0725054	0.111746	0.364787	-0.372689	0.363319	-0.370075	-0.370334	-0.373417
20_8	0.258289	0.379578	0.516107	0.110774	-0.201762	0.367461	-0.295866	-0.281914	0.563781	0.356323	0.400236	0.362611	0.534263	0.409954	0.463363	-0.107953	-0.371729	0.548678	0.362356	0.510306	0.26852	0.532569	0.532607	0.215712	0.517409	0.156506	0.072991	0.0708111	0.0908274	0.0461507	-0.0185049	0.0528954	-0.0329715	0.0153246	0.174152	0.017647	0.131413	0.187374	-0.0378818	-0.0378818	0.118914	0.0457238	0.0732641	0.267495	-0.262333	0.2557	-0.26738	-0.268418	-0.262861
20_10	0.188227	0.306369	0.417288	0.0731149	-0.160916	0.310852	-0.247176	-0.24106	0.477104	0.292512	0.323989	0.309063	0.440542	0.329704	0.377692	-0.0790212	-0.3189	0.459319	0.32131	0.41946	0.234216	0.438987	0.43903	0.189784	0.427403	0.128522	0.0484257	0.0494573	0.0705913	0.0232855	-0.0185418	0.0576514	-0.0338051	0.0127387	0.130136	0.00903893	0.0965896	0.151024	-0.0376308	-0.0376308	0.0876405	0.0315389	0.0531648	0.205125	-0.192185	0.188041	-0.201485	-0.202534	-0.192536
21_1	0.319119	0.508342	0.637503	0.20983	-0.380735	0.362515	-0.462538	-0.489635	0.707099	0.471113	0.492002	0.547855	0.644229	0.495141	0.590594	-0.244761	-0.4611	0.674334	0.331931	0.629398	0.316982	0.644687	0.644737	0.179402	0.646297	0.139363	0.106318	0.105241	0.124324	0.0850025	-0.018931	0.0505444	-0.0422881	0.0211851	0.265188	-0.0130556	0.161524	0.273406	-0.10833	-0.10833	0.147926	0.0692449	0.0983056	0.349111	-0.32369	0.32127	-0.327124	-0.328783	-0.323489
21_3	0.616694	0.60604	0.640552	0.553829	-0.35945	0.055666	-0.203447	-0.348905	0.664704	0.237872	0.661305	0.286108	0.656445	0.708441	0.714743	-0.298864	-0.255295	0.67796	0.0968905	0.709722	0.102198	0.670586	0.670758	0.057379	0.712778	0.000707662	0.285163	0.261161	0.264147	0.258626	-0.0201144	0.000247523	0.00198927	0.0341902	0.208641	-0.0372962	0.323959	0.330919	0.0369575	0.0369575	0.294298	0.115435	0.184925	0.526658	-0.619819	0.603847	-0.565462	-0.560093	-0.619927
21_5	0.455272	0.564068	0.714531	0.279556	-0.325115	0.359624	-0.391294	-0.394466	0.747374	0.421054	0.597057	0.452479	0.73419	0.624268	0.678903	-0.21476	-0.442164	0.74772	0.340332	0.71672	0.318738	0.733779	0.73382	0.219711	0.727446	0.180196	0.152563	0.140529	0.166146	0.117882	-0.0189744	0.0578593	-0.0405181	0.031228	0.219568	-0.00281914	0.229775	0.283688	-0.0348523	-0.0348523	0.208032	0.0857454	0.131425	0.434552	-0.459927	0.450493	-0.447528	-0.447222	-0.460275
21_7	0.307921	0.436808	0.572457	0.153528	-0.236376	0.367797	-0.326194	-0.322404	0.626161	0.38271	0.456068	0.391289	0.597889	0.470456	0.526226	-0.137805	-0.402302	0.613427	0.357864	0.573988	0.289465	0.596316	0.596334	0.213182	0.582522	0.165588	0.0954854	0.0900248	0.113717	0.063933	-0.0193795	0.0612991	-0.0398333	0.0213586	0.192338	0.00943588	0.15856	0.218365	-0.0409501	-0.0409501	0.143675	0.0566824	0.0894311	0.313871	-0.312385	0.305102	-0.314887	-0.315502	-0.312861
21_9	0.215159	0.339213	0.448205	0.0911377	-0.17574	0.319383	-0.259464	-0.258443	0.50712	0.316364	0.350611	0.32086	0.472434	0.362153	0.408373	-0.095849	-0.332753	0.490498	0.320744	0.451424	0.241299	0.470998	0.471021	0.185726	0.459483	0.132585	0.0602821	0.0590474	0.081961	0.0323089	-0.0191936	0.0600862	-0.0375752	0.0150825	0.141555	0.0124668	0.117352	0.177564	-0.0380277	-0.0380277	0.107282	0.0435914	0.0682877	0.236609	-0.219252	0.214802	-0.231002	-0.231663	-0.219685
22_0	-0.0370431	-0.145034	-0.234979	0.157396	0.111675	-0.379025	0.37794	0.222874	-0.206762	-0.332172	-0.0518599	-0.370557	-0.20374	-0.14771	-0.128499	0.0138981	0.30595	-0.204623	-0.284126	-0.173183	-0.250728	-0.201015	-0.200974	-0.196862	-0.178971	-0.183045	0.161562	0.166607	0.148714	0.189039	0.0243813	-0.0633969	0.0487084	0.0303049	-0.0722117	-0.0406512	-0.0163987	-0.0416243	0.173332	0.173332	-0.0118505	-0.00468909	-0.00386012	-0.0817855	0.0365188	-0.0212778	0.0688898	0.0723062	0.0383119
22_2	0.474331	0.466323	0.83741	0.126998	-0.321041	0.605763	-0.638598	-0.261774	0.697759	0.392542	0.608326	0.545707	0.740719	0.523505	0.63738	-0.181917	-0.510442	0.722628	0.476475	0.670359	0.467433	0.731804	0.731714	0.371689	0.671752	0.392595	0.219182	0.216731	0.278602	0.142182	-0.0695903	0.166338	-0.147429	0.0190474	0.179727	-0.0109722	0.244555	0.271325	0.00960107	0.00960107	0.222446	0.0907855	0.141144	0.417522	-0.477561	0.471993	-0.439116	-0.436173	-0.477147
22_4	0.492044	0.548488	0.787135	0.237685	-0.334811	0.501015	-0.443052	-0.34594	0.748811	0.441717	0.625479	0.484928	0.774613	0.60375	0.688806	-0.203382	-0.492832	0.761752	0.434426	0.730335	0.372555	0.770618	0.770576	0.303048	0.729412	0.291129	0.198441	0.18837	0.227928	0.14141	-0.0498297	0.106134	-0.0824812	0.023173	0.215869	1.03264e-05	0.262081	0.307239	-0.0134475	-0.0134475	0.238547	0.0983308	0.15224	0.462431	-0.495782	0.487543	-0.478368	-0.4771	-0.496139
22_6	0.388751	0.499938	0.6586	0.196337	-0.268958	0.421779	-0.354831	-0.330651	0.671763	0.425912	0.522004	0.417481	0.665239	0.545549	0.594976	-0.164735	-0.423631	0.671155	0.391148	0.639665	0.302849	0.664446	0.664474	0.238809	0.643794	0.1963	0.127738	0.119257	0.144017	0.0916775	-0.0260364	0.0624192	-0.0425297	0.0209892	0.221042	0.0126532	0.205363	0.258864	-0.0283752	-0.0283752	0.186353	0.0767648	0.118001	0.382356	-0.392952	0.383193	-0.388798	-0.388969	-0.39369
22_8	0.271367	0.393767	0.534059	0.11884	-0.209881	0.376572	-0.305144	-0.290471	0.580049	0.366339	0.414591	0.372577	0.551982	0.425881	0.479998	-0.113387	-0.381807	0.56577	0.36921	0.527729	0.274996	0.550297	0.550333	0.219852	0.534869	0.161066	0.0772267	0.0743123	0.0944691	0.0498751	-0.0183688	0.0526571	-0.03336	0.016114	0.181335	0.0181951	0.137259	0.193761	-0.0384572	-0.0384572	0.124064	0.0476685	0.0762914	0.279068	-0.275473	0.268409	-0.279841	-0.280895	-0.276032
22_10	0.194323	0.313639	0.427833	0.0761828	-0.165168	0.317575	-0.253302	-0.246304	0.487391	0.300165	0.331803	0.316135	0.451026	0.337883	0.386949	-0.0812187	-0.326169	0.469663	0.326609	0.429607	0.238814	0.449452	0.449494	0.192697	0.437714	0.131115	0.0500387	0.0506757	0.071773	0.0248428	-0.0179975	0.0571277	-0.033718	0.0133346	0.134633	0.00939143	0.0989287	0.153432	-0.0382648	-0.0382648	0.0896437	0.0321687	0.0542226	0.210467	-0.198342	0.194011	-0.207393	-0.208471	-0.198707
23_1	0.286831	0.496066	0.623586	0.182332	-0.397297	0.376542	-0.493159	-0.514017	0.693531	0.485139	0.464815	0.57633	0.628666	0.467014	0.571345	-0.251907	-0.478041	0.660229	0.342381	0.61315	0.330689	0.629162	0.629205	0.189452	0.630424	0.149227	0.0896228	0.0924423	0.113679	0.0668783	-0.0237467	0.0601903	-0.0526758	0.0156168	0.263925	-0.0145641	0.139943	0.263697	-0.131544	-0.131544	0.127972	0.0578882	0.0836331	0.325472	-0.29146	0.289559	-0.297369	-0.299519	-0.291179
23_3	0.606959	0.589266	0.615799	0.558648	-0.357006	0.029905	-0.185525	-0.339097	0.64089	0.211369	0.647743	0.268409	0.63325	0.688426	0.697441	-0.299103	-0.238685	0.655089	0.0789936	0.689383	0.0874976	0.648179	0.648355	0.0479561	0.691686	-0.00773023	0.287072	0.264306	0.266792	0.261138	-0.0215384	-9.95567e-05	0.00213194	0.0329376	0.199715	-0.0397354	0.316108	0.321144	0.0394494	0.0394494	0.28686	0.109713	0.17863	0.512819	-0.610027	0.594386	-0.552349	-0.546755	-0.610002
23_5	0.473542	0.575943	0.72879	0.29755	-0.33775	0.355754	-0.397086	-0.403027	0.758018	0.422341	0.613919	0.456853	0.747768	0.638815	0.695931	-0.225035	-0.444797	0.760714	0.336356	0.732136	0.319049	0.747669	0.747711	0.222211	0.742657	0.181724	0.162249	0.148857	0.174575	0.127401	-0.0188838	0.0565809	-0.0403411	0.0324061	0.219092	-0.00504142	0.239577	0.291981	-0.0330484	-0.0330484	0.217086	0.0900735	0.137686	0.448666	-0.478161	0.468782	-0.463189	-0.46267	-0.478445
23_7	0.327602	0.455183	0.594729	0.168007	-0.248416	0.372599	-0.337028	-0.333911	0.646913	0.392814	0.476278	0.402593	0.620496	0.491848	0.548702	-0.146683	-0.412811	0.635422	0.360705	0.596296	0.296856	0.618994	0.61901	0.216589	0.605023	0.170884	0.103218	0.0964637	0.120891	0.0706605	-0.0192296	0.0618561	-0.040762	0.0230227	0.198654	0.00843516	0.168113	0.227926	-0.0409171	-0.0409171	0.152248	0.0602407	0.0948042	0.330964	-0.332117	0.324343	-0.333332	-0.333893	-0.33261
23_9	0.225151	0.350534	0.462315	0.0972932	-0.181876	0.326049	-0.266806	-0.265503	0.5207	0.325411	0.36196	0.328883	0.486683	0.374972	0.421612	-0.0999512	-0.340946	0.504533	0.325605	0.465474	0.246491	0.485254	0.485276	0.188311	0.47375	0.135445	0.0634223	0.061606	0.084795	0.0349227	-0.0191326	0.0602886	-0.0381925	0.0156959	0.14694	0.0127578	0.121968	0.182535	-0.0384307	-0.0384307	0.111376	0.0453053	0.070802	0.245694	-0.229312	0.22458	-0.24079	-0.241451	-0.229768
24_0	-0.324823	-0.31784	-0.426264	-0.129118	0.17041	-0.300133	0.290095	0.199474	-0.365381	-0.28724	-0.325383	-0.290325	-0.384582	-0.389181	-0.361362	0.105263	0.241444	-0.372899	-0.206693	-0.377731	-0.172201	-0.383793	-0.383825	-0.136097	-0.377849	-0.120749	-0.0330408	-0.0046314	-0.0229338	0.00428667	0.0184723	-0.0450886	0.0276659	-0.00297119	-0.0978324	-0.0243163	-0.195041	-0.14958	0.0529558	0.0529558	-0.178514	-0.0915714	-0.124233	-0.292149	0.32425	-0.30961	0.319664	0.318556	0.325386
24_2	0.414744	0.419559	0.797983	0.0756452	-0.311072	0.62082	-0.662339	-0.254419	0.658511	0.374723	0.55768	0.558307	0.698408	0.460691	0.587719	-0.164197	-0.520659	0.682288	0.489211	0.623187	0.484808	0.689077	0.688972	0.385161	0.625337	0.409769	0.196694	0.199198	0.264203	0.118799	-0.0728897	0.177206	-0.159413	0.0148593	0.162453	-0.0114778	0.208907	0.245888	-0.0033723	-0.0033723	0.189836	0.0746546	0.118726	0.368599	-0.418156	0.414963	-0.383494	-0.381083	-0.417525
24_4	0.498592	0.551165	0.795094	0.243912	-0.344629	0.505992	-0.453209	-0.350904	0.753905	0.432886	0.633866	0.49245	0.782812	0.607009	0.696889	-0.208601	-0.499857	0.768467	0.437232	0.736878	0.380295	0.778719	0.778669	0.309103	0.735699	0.301539	0.204398	0.194908	0.236328	0.145206	-0.053494	0.112374	-0.0879641	0.0229329	0.21166	-0.00261343	0.264307	0.308696	-0.0137523	-0.0137523	0.240538	0.0984618	0.153174	0.466717	-0.502411	0.494712	-0.483353	-0.482077	-0.50266
24_6	0.409817	0.517366	0.679885	0.21199	-0.281391	0.427846	-0.364012	-0.339066	0.688538	0.4315	0.542316	0.425761	0.685912	0.565598	0.616327	-0.174114	-0.432241	0.690411	0.394461	0.659942	0.308763	0.685343	0.68537	0.243194	0.66365	0.203598	0.137864	0.128055	0.153971	0.100237	-0.0267717	0.0642985	-0.0442773	0.0227936	0.225981	0.0107999	0.216913	0.270128	-0.0275622	-0.0275622	0.196874	0.081585	0.124969	0.400759	-0.414033	0.403924	-0.408163	-0.408221	-0.414772
24_8	0.286622	0.410035	0.554278	0.128592	-0.21935	0.386284	-0.315513	-0.300216	0.598201	0.376971	0.431023	0.383544	0.572012	0.444193	0.499015	-0.119836	-0.392872	0.585027	0.376461	0.547473	0.282112	0.570348	0.570383	0.224409	0.554633	0.166255	0.0823063	0.0785216	0.0989097	0.0542939	-0.018263	0.0525345	-0.0339429	0.0170724	0.189138	0.0186399	0.144197	0.20133	-0.0390895	-0.0390895	0.130196	0.0500001	0.0799272	0.292611	-0.290795	0.283248	-0.294373	-0.295441	-0.291387
24_10	0.201592	0.32226	0.440207	0.0799809	-0.170221	0.325298	-0.260468	-0.252501	0.49943	0.308934	0.341034	0.324354	0.463365	0.347605	0.397892	-0.0838782	-0.334633	0.481816	0.332693	0.441556	0.244177	0.461773	0.461815	0.196065	0.449857	0.134163	0.0519597	0.0521187	0.0731903	0.0266927	-0.0173481	0.0565236	-0.0336348	0.0140443	0.13984	0.0097181	0.101705	0.156274	-0.0389884	-0.0389884	0.0920193	0.0329139	0.0554749	0.216817	-0.205682	0.201135	-0.214434	-0.21555	-0.206062
25_1	0.249021	0.476944	0.604698	0.148755	-0.410567	0.390787	-0.522678	-0.534799	0.673515	0.495764	0.431819	0.602948	0.607299	0.432019	0.545631	-0.256036	-0.493731	0.640105	0.353108	0.590933	0.344276	0.607794	0.607832	0.199507	0.608162	0.159748	0.0706774	0.0788593	0.103449	0.0450613	-0.031241	0.0747405	-0.066256	0.00852523	0.260629	-0.0145777	0.114681	0.249983	-0.155882	-0.155882	0.104564	0.0446266	0.0664152	0.296395	-0.253623	0.252368	-0.262416	-0.265049	-0.253263
25_3	0.589724	0.569279	0.587834	0.557559	-0.353915	0.00718646	-0.169097	-0.330554	0.614704	0.187876	0.628821	0.253024	0.607058	0.662649	0.67575	-0.297644	-0.224408	0.629462	0.0619123	0.665267	0.074215	0.622688	0.622866	0.0382325	0.66701	-0.0154644	0.284826	0.263821	0.265838	0.259884	-0.0229201	-0.000182537	0.00198118	0.0312065	0.191808	-0.0416177	0.303515	0.30857	0.0398004	0.0398004	0.275053	0.101834	0.169296	0.493258	-0.592807	0.577688	-0.532558	-0.526857	-0.592636
25_5	0.489964	0.584731	0.740581	0.314535	-0.349892	0.351053	-0.401714	-0.41033	0.766386	0.421246	0.628827	0.460001	0.758789	0.650031	0.710533	-0.234646	-0.446561	0.771268	0.332641	0.745097	0.318778	0.759041	0.759086	0.225223	0.755246	0.183472	0.172106	0.157531	0.183188	0.137261	-0.0190423	0.0551671	-0.0401397	0.0333179	0.217035	-0.00671924	0.248117	0.298533	-0.0307767	-0.0307767	0.224968	0.0936626	0.14305	0.46041	-0.494529	0.485303	-0.476625	-0.475853	-0.494731
25_7	0.349765	0.474696	0.618024	0.184904	-0.261862	0.375719	-0.347984	-0.346039	0.668238	0.401886	0.498232	0.413896	0.644099	0.514697	0.572776	-0.156856	-0.422911	0.658285	0.361931	0.619709	0.304056	0.642704	0.642718	0.219807	0.628603	0.176429	0.112462	0.104165	0.129474	0.0787514	-0.0191202	0.0625067	-0.0417888	0.0249008	0.204519	0.00700686	0.179121	0.238793	-0.0406328	-0.0406328	0.162173	0.0644352	0.101115	0.35008	-0.354305	0.346012	-0.353954	-0.354434	-0.35481
25_9	0.237115	0.363961	0.478566	0.105001	-0.189135	0.333167	-0.275138	-0.273723	0.536257	0.335273	0.37527	0.337852	0.503196	0.390264	0.437145	-0.104943	-0.350052	0.520751	0.330718	0.481804	0.252282	0.501786	0.501807	0.191171	0.490331	0.138693	0.0672077	0.0647038	0.0882623	0.0380476	-0.0191244	0.0606387	-0.0389996	0.0164124	0.152939	0.0129188	0.127532	0.188434	-0.0387987	-0.0387987	0.116316	0.0473654	0.0738419	0.256519	-0.241354	0.236285	-0.252476	-0.253137	-0.241839
25_11	0.173452	0.291012	0.396093	0.0619057	-0.153638	0.302305	-0.235099	-0.231228	0.458937	0.28165	0.307457	0.295539	0.41985	0.303074	0.356054	-0.0778315	-0.311072	0.43978	0.312992	0.39679	0.230569	0.418378	0.418401	0.183935	0.404251	0.128116	0.0456777	0.0468754	0.0700963	0.0195372	-0.0192595	0.0612896	-0.0364866	0.0129926	0.125519	0.0129058	0.0968519	0.159186	-0.0377587	-0.0377587	0.0888985	0.035539	0.0565595	0.197683	-0.177339	0.173729	-0.188181	-0.188753	-0.177654
26_0	-0.52212	-0.43705	-0.550012	-0.346691	0.214191	-0.216037	0.206602	0.179105	-0.470855	-0.23789	-0.518427	-0.213701	-0.505026	-0.549624	-0.523661	0.179816	0.177495	-0.485422	-0.130777	-0.516431	-0.100192	-0.505864	-0.505949	-0.0767543	-0.511916	-0.064693	-0.193203	-0.153553	-0.171578	-0.14781	0.0198339	-0.0345187	0.0191286	-0.025218	-0.117759	-0.0100348	-0.312005	-0.227707	-0.0468071	-0.0468071	-0.287967	-0.150523	-0.204442	-0.432374	0.522001	-0.51032	0.487221	0.482909	0.52238
26_2	0.34334	0.366	0.746634	0.0147958	-0.297429	0.634379	-0.684467	-0.245981	0.608895	0.356986	0.493926	0.570039	0.644817	0.387785	0.526341	-0.143003	-0.529506	0.630946	0.500706	0.564867	0.500421	0.635108	0.63499	0.397247	0.56795	0.424815	0.16545	0.174064	0.241278	0.087982	-0.0760739	0.186931	-0.170521	0.0091966	0.143418	-0.0109868	0.165797	0.216487	-0.0204342	-0.0204342	0.150238	0.054444	0.0910425	0.310785	-0.346901	0.345627	-0.31729	-0.315553	-0.346114
26_4	0.499594	0.549243	0.798213	0.247221	-0.353808	0.510125	-0.46329	-0.355918	0.755697	0.42047	0.638017	0.499977	0.786929	0.60464	0.70072	-0.212254	-0.507128	0.771534	0.440351	0.739315	0.388446	0.782752	0.782695	0.314944	0.737992	0.311814	0.20891	0.200326	0.243704	0.147647	-0.0571911	0.119055	-0.0940027	0.0225526	0.204953	-0.00537966	0.262643	0.306774	-0.015309	-0.015309	0.238929	0.0966935	0.151541	0.465935	-0.503526	0.496616	-0.483024	-0.481799	-0.503639
26_6	0.430565	0.533357	0.699989	0.227749	-0.294167	0.432914	-0.372842	-0.347114	0.703945	0.435794	0.562059	0.433493	0.705294	0.584013	0.636726	-0.183648	-0.440261	0.708313	0.396707	0.67888	0.314347	0.704993	0.705019	0.247439	0.682061	0.211435	0.148722	0.137612	0.164853	0.109333	-0.027869	0.066717	-0.0464949	0.0245665	0.229827	0.0086201	0.228736	0.281694	-0.0268453	-0.0268453	0.207723	0.0867856	0.132344	0.418944	-0.434776	0.424418	-0.427058	-0.426978	-0.435502
26_8	0.303973	0.428105	0.576357	0.140063	-0.230174	0.396204	-0.326769	-0.310988	0.617744	0.387819	0.449282	0.395217	0.593925	0.464548	0.520095	-0.127345	-0.404599	0.606003	0.383745	0.569116	0.289676	0.592299	0.592333	0.229292	0.576267	0.172072	0.0883422	0.0835438	0.104287	0.0594834	-0.0182042	0.0526063	-0.0347921	0.0182355	0.197251	0.0188989	0.152315	0.210175	-0.0397756	-0.0397756	0.137406	0.0527877	0.0842646	0.308108	-0.30821	0.300142	-0.310883	-0.311964	-0.308836
27_1	0.211355	0.454656	0.580132	0.115471	-0.419965	0.399889	-0.546892	-0.55043	0.646118	0.507893	0.394937	0.624162	0.579778	0.395586	0.515049	-0.258279	-0.503347	0.613078	0.358349	0.56317	0.352554	0.580422	0.580454	0.20608	0.580303	0.166332	0.0519213	0.0653964	0.0928121	0.0235201	-0.0398569	0.0883513	-0.0792629	0.000126781	0.254027	-0.0147649	0.0904119	0.23745	-0.18089	-0.18089	0.0821455	0.0327158	0.05037	0.267417	-0.215597	0.214633	-0.227623	-0.230662	-0.215216
27_3	0.564823	0.546808	0.557264	0.54992	-0.350458	-0.0119771	-0.154895	-0.324175	0.586563	0.170908	0.604338	0.240647	0.578398	0.631639	0.649931	-0.294887	-0.212711	0.601546	0.0463398	0.637891	0.062714	0.594614	0.594793	0.0287862	0.639223	-0.0220235	0.277927	0.259232	0.260922	0.254369	-0.0240853	0.000326632	0.00135863	0.0292926	0.185038	-0.0425031	0.285936	0.293512	0.0371406	0.0371406	0.258643	0.0917254	0.156758	0.468073	-0.568011	0.553555	-0.506009	-0.500329	-0.567689
27_5	0.503679	0.589871	0.747993	0.3303	-0.36085	0.343327	-0.404281	-0.415707	0.770959	0.415959	0.640437	0.461045	0.765667	0.657439	0.721404	-0.243322	-0.446132	0.777742	0.327554	0.753971	0.317392	0.766306	0.766356	0.227579	0.763649	0.184964	0.18175	0.166342	0.19187	0.146923	-0.01971	0.0540442	-0.0403579	0.0337376	0.213194	-0.00806794	0.25452	0.302424	-0.0281222	-0.0281222	0.23083	0.0958904	0.146796	0.468741	-0.508181	0.499135	-0.486897	-0.485836	-0.508286
27_7	0.373043	0.493652	0.640788	0.20321	-0.276003	0.377269	-0.358253	-0.357881	0.688341	0.409299	0.520512	0.424274	0.666883	0.536921	0.596682	-0.167757	-0.431895	0.680179	0.361583	0.642507	0.310318	0.665631	0.665642	0.222926	0.651458	0.181932	0.122822	0.112766	0.138981	0.0879597	-0.0189928	0.063026	-0.0427117	0.0268809	0.209414	0.00520911	0.191027	0.250378	-0.0401047	-0.0401047	0.172962	0.0690952	0.108089	0.370008	-0.377567	0.368798	-0.375423	-0.375786	-0.378075
27_9	0.251252	0.379616	0.496916	0.114525	-0.197631	0.34045	-0.284396	-0.283134	0.553703	0.345692	0.390618	0.347639	0.521961	0.408186	0.455053	-0.110965	-0.359902	0.539119	0.335814	0.500409	0.258581	0.520587	0.520607	0.194282	0.509215	0.142356	0.0717482	0.0684398	0.0924839	0.0417713	-0.019192	0.0611864	-0.0400337	0.0172553	0.1594	0.012881	0.134197	0.195388	-0.0390957	-0.0390957	0.122248	0.0498346	0.0775099	0.269268	-0.255577	0.250111	-0.266235	-0.266896	-0.256093
28_0	-0.598735	-0.493267	-0.601807	-0.459021	0.243451	-0.154412	0.156227	0.174134	-0.520103	-0.202187	-0.609294	-0.168796	-0.558872	-0.610288	-0.600756	0.2267	0.138015	-0.537408	-0.0803936	-0.580799	-0.0555232	-0.56089	-0.561004	-0.0382512	-0.574008	-0.02954	-0.283528	-0.243712	-0.262809	-0.234634	0.0174728	-0.0345297	0.0222035	-0.0435778	-0.128665	0.00991091	-0.342514	-0.260413	-0.101821	-0.101821	-0.315771	-0.15818	-0.220397	-0.479915	0.599808	-0.591537	0.544346	0.538399	0.599419
28_2	0.262749	0.308717	0.684051	-0.0540527	-0.280532	0.645532	-0.703678	-0.237424	0.549517	0.341057	0.418027	0.580531	0.580702	0.308157	0.454634	-0.119334	-0.536313	0.569265	0.50968	0.496667	0.512935	0.570721	0.57059	0.406713	0.500806	0.436407	0.12653	0.141807	0.210301	0.0504075	-0.0789778	0.195434	-0.180636	0.00246022	0.124324	-0.00907165	0.117368	0.186385	-0.0417909	-0.0417909	0.105645	0.0309294	0.0593778	0.246797	-0.266377	0.266182	-0.24299	-0.241974	-0.265535
28_4	0.493443	0.541564	0.794129	0.246892	-0.361578	0.511762	-0.472034	-0.360257	0.752098	0.404099	0.635909	0.506339	0.784688	0.594828	0.69825	-0.214075	-0.513402	0.768789	0.442565	0.735567	0.39602	0.780469	0.780401	0.31979	0.734205	0.321028	0.211269	0.204082	0.249354	0.148238	-0.0611229	0.125793	-0.100453	0.0212095	0.195298	-0.0083696	0.25622	0.300885	-0.0180355	-0.0180355	0.232926	0.0928268	0.146886	0.458758	-0.497518	0.491676	-0.475898	-0.474793	-0.497467
28_6	0.449898	0.546733	0.717849	0.242775	-0.306789	0.437047	-0.381085	-0.354379	0.717165	0.437802	0.580238	0.440427	0.722403	0.599536	0.65511	-0.192748	-0.447637	0.723969	0.398313	0.695555	0.319612	0.722402	0.722425	0.251672	0.698106	0.219662	0.159998	0.147706	0.176451	0.118634	-0.0294971	0.069836	-0.0493676	0.0261038	0.231992	0.00613351	0.240193	0.292729	-0.0261378	-0.0261378	0.218317	0.0921302	0.139759	0.435766	-0.45408	0.443637	-0.444384	-0.444143	-0.454772
28_8	0.323004	0.447338	0.59956	0.15301	-0.242224	0.40585	-0.338573	-0.322462	0.637885	0.398544	0.468796	0.407183	0.616916	0.48614	0.542526	-0.13587	-0.416518	0.627886	0.390556	0.591813	0.297432	0.615344	0.615375	0.234347	0.598906	0.178521	0.095386	0.0894382	0.110681	0.0654773	-0.0181981	0.0529293	-0.0359516	0.0196315	0.205272	0.0189174	0.161607	0.220336	-0.0405422	-0.0405422	0.145719	0.0561107	0.0893798	0.325309	-0.327296	0.318691	-0.328971	-0.330053	-0.327954
28_10	0.220386	0.344305	0.471233	0.0904782	-0.183283	0.343866	-0.27837	-0.268319	0.52944	0.329981	0.364476	0.34461	0.494468	0.37256	0.425736	-0.0909751	-0.35553	0.512341	0.347271	0.471699	0.257453	0.492858	0.492899	0.204316	0.480478	0.141888	0.0569934	0.0558692	0.0769564	0.0315191	-0.0156599	0.0550533	-0.0335082	0.015917	0.152476	0.0101681	0.108912	0.163611	-0.0407311	-0.0407311	0.0981909	0.0348429	0.058738	0.23324	-0.224652	0.219598	-0.232674	-0.233889	-0.225071
29_1	0.174746	0.434383	0.552451	0.0834434	-0.426915	0.404486	-0.567096	-0.56396	0.614938	0.520942	0.35628	0.640955	0.549977	0.362049	0.483189	-0.260493	-0.508129	0.583045	0.358855	0.533377	0.356678	0.550904	0.550929	0.209445	0.550308	0.169829	0.0321263	0.0516741	0.0807137	0.00113873	-0.0505466	0.10096	-0.0918563	-0.0107904	0.245916	-0.0150339	0.067389	0.226774	-0.206776	-0.206776	0.0608365	0.0206968	0.034736	0.240263	-0.178531	0.177542	-0.194603	-0.198012	-0.17818
29_3	0.532396	0.52207	0.524727	0.53479	-0.346647	-0.0261743	-0.143616	-0.320098	0.556819	0.161785	0.574104	0.231965	0.547809	0.595582	0.620102	-0.290942	-0.204336	0.571741	0.0341141	0.607829	0.0533848	0.564466	0.564644	0.0208791	0.608794	-0.0267923	0.266222	0.250372	0.251883	0.244507	-0.0246191	0.00127633	0.000313963	0.0274951	0.179105	-0.0419902	0.263481	0.276396	0.0310586	0.0310586	0.237712	0.0792859	0.140982	0.437753	-0.535768	0.522027	-0.473017	-0.467482	-0.535304
29_5	0.514697	0.592254	0.749136	0.345266	-0.370188	0.330179	-0.403502	-0.418846	0.769837	0.405139	0.647706	0.458425	0.766556	0.661623	0.727494	-0.251587	-0.441196	0.77834	0.318556	0.75732	0.313218	0.767632	0.767689	0.227413	0.766455	0.184698	0.191158	0.175365	0.200507	0.15624	-0.0211704	0.0530381	-0.0409128	0.0334269	0.207973	-0.010103	0.25928	0.304886	-0.0253108	-0.0253108	0.235165	0.096842	0.149223	0.474103	-0.51913	0.510128	-0.494067	-0.492655	-0.519139
29_7	0.395508	0.510426	0.661771	0.221341	-0.289974	0.378491	-0.367353	-0.368726	0.705904	0.415225	0.541608	0.433125	0.687391	0.556494	0.61875	-0.178555	-0.439619	0.699667	0.360759	0.663281	0.315232	0.686302	0.68631	0.226508	0.672082	0.187316	0.133408	0.1215	0.14843	0.0976417	-0.0187366	0.0630951	-0.0432276	0.0288487	0.212907	0.00328928	0.202883	0.261718	-0.0394353	-0.0394353	0.183757	0.0738386	0.115166	0.389116	-0.399981	0.390868	-0.395952	-0.396172	-0.400476
29_9	0.267637	0.397405	0.517153	0.126022	-0.207437	0.347523	-0.294443	-0.293675	0.572786	0.356329	0.407939	0.358048	0.542764	0.428632	0.475223	-0.11812	-0.370243	0.559409	0.340542	0.52106	0.26528	0.54145	0.541469	0.19763	0.530164	0.146505	0.0771582	0.0729221	0.097585	0.0461954	-0.0193558	0.0619749	-0.0413155	0.0182551	0.166072	0.0125945	0.142098	0.203518	-0.0392956	-0.0392956	0.129308	0.0527851	0.0819133	0.284034	-0.272052	0.266129	-0.28212	-0.282775	-0.272603
30_0	-0.555984	-0.481328	-0.577661	-0.462974	0.255235	-0.11841	0.138022	0.180755	-0.510834	-0.177368	-0.594934	-0.155175	-0.54415	-0.569636	-0.589087	0.240733	0.126715	-0.527104	-0.059804	-0.567508	-0.0441288	-0.547401	-0.547513	-0.0239273	-0.560592	-0.0231088	-0.303738	-0.273126	-0.293179	-0.257386	0.0191676	-0.0407268	0.0312843	-0.0481539	-0.127426	0.0242626	-0.306233	-0.258143	-0.109928	-0.109928	-0.281771	-0.131462	-0.191033	-0.447328	0.558644	-0.554829	0.501335	0.495528	0.557604
30_2	0.177222	0.249513	0.613426	-0.127696	-0.261052	0.654283	-0.719732	-0.22908	0.484084	0.327729	0.333912	0.590019	0.509985	0.225767	0.376126	-0.0936194	-0.541291	0.501156	0.516781	0.421955	0.523377	0.49981	0.499669	0.413673	0.427285	0.445523	0.0802023	0.102896	0.171386	0.00635483	-0.0822173	0.203002	-0.189949	-0.00593397	0.112987	-0.0057098	0.0671632	0.155938	-0.0665771	-0.0665771	0.0593297	0.00569157	0.0260516	0.179313	-0.180821	0.180855	-0.164196	-0.16388	-0.180035
30_4	0.479221	0.527235	0.780462	0.242466	-0.366819	0.508781	-0.477501	-0.362661	0.7405	0.38504	0.625488	0.509687	0.773561	0.576266	0.687317	-0.213819	-0.516385	0.75761	0.441844	0.723241	0.401248	0.769375	0.769297	0.322032	0.721955	0.32786	0.210716	0.205346	0.252265	0.146507	-0.0648103	0.131821	-0.106794	0.0191262	0.18241	-0.0115275	0.244535	0.290946	-0.0217789	-0.0217789	0.222051	0.0865137	0.138805	0.444234	-0.48344	0.478796	-0.460852	-0.459906	-0.483207
30_6	0.467082	0.556757	0.732924	0.256612	-0.318957	0.440491	-0.388679	-0.360723	0.728061	0.436682	0.596356	0.446575	0.736871	0.61149	0.670981	-0.200949	-0.454577	0.737127	0.399949	0.709638	0.324769	0.737187	0.73721	0.256093	0.711483	0.22813	0.171381	0.158112	0.188572	0.127803	-0.0317587	0.0738272	-0.053105	0.0272694	0.232096	0.0034203	0.250776	0.302428	-0.0252698	-0.0252698	0.22818	0.0973695	0.146871	0.450334	-0.471214	0.460901	-0.459375	-0.458944	-0.471849
30_8	0.342973	0.466885	0.623031	0.16693	-0.255252	0.414779	-0.350555	-0.334294	0.657806	0.409206	0.488807	0.419073	0.640012	0.507888	0.565374	-0.145286	-0.428131	0.64973	0.39633	0.614492	0.30514	0.638504	0.638532	0.239347	0.621459	0.185616	0.103364	0.0961646	0.118023	0.0722361	-0.0182359	0.0534623	-0.0373683	0.0212477	0.212903	0.0187307	0.171939	0.231809	-0.0414912	-0.0414912	0.155048	0.060046	0.0953035	0.34375	-0.347304	0.338187	-0.34796	-0.349029	-0.34799
30_10	0.232199	0.357949	0.490047	0.0975347	-0.191558	0.35457	-0.289211	-0.278163	0.547495	0.342139	0.37889	0.356687	0.513426	0.38805	0.442906	-0.0956166	-0.367983	0.530876	0.355619	0.490085	0.265386	0.511827	0.511867	0.20924	0.499139	0.146705	0.0602832	0.0583075	0.0794552	0.0346659	-0.0145821	0.0541762	-0.0334682	0.0171583	0.159758	0.0102368	0.113531	0.168314	-0.0417585	-0.0417585	0.102163	0.0360835	0.0608613	0.243637	-0.236571	0.231241	-0.244185	-0.245469	-0.23701
[truncated: 211 more columns]
