# Supplementary material for: TISMorph: A tool to quantify texture, irregularity and spreading of single cells
Source: PLoS One. 2019 Jun 3;14(6):e0217346. doi: 10.1371/journal.pone.0217346 (PMC6546208; doi:10.1371/journal.pone.0217346)
Supplement: S3 File — (XLSX) [file pone.0217346.s003.xlsx]

## Sheet: Sheet1
		Texture																																		Irregularity
Shape categories	Cell Neigboring factor	Band Based					Gray Scale Fractal Dimension				Other Gray Scale																									Waviness
Cell_Line	Neighbor_Percent	Max_Band_Int_Cell	Max_Band_Index_Cell	Min_Band_Int_Cell	Min_Band_Index_Cell	WeightedAboveAverageIntensity_Cell	FD_Roberts	FD_sobel	FD_zerocross	FD_canny	Autocorrelation_Average	Contrast_M_Average	Correlation_M_Average	Correlation_P_Average	Cluster SD_Average	Cluster Prominence_Average	Cluster Shade_Average	Dissimilarity_Average	Energy_Average	Entropy_Average	Homogeneity_M_Average	Homogeneity_P_Average	Maximum_probability_Average	SumSquaresVariance_Average	Sum_average_Average	Sum_variance_Average	SumEntropy_Average	DifferenceVariance_Average	DifferenceEntropy_Average	InformationMeasureCorrelation1_Average	InformaitonmeasureCorrelation2_Average	InverseDifferenceHomom_Average	InverseDifferenceNormalized(INN)_Average	InverseDifferenceMomentNormalized_Average	R-Squared_R	C0_R	C1_R	C2_R	C3_R	C4_R	C5_R	C6_R	C7_R	C8_R	C9_R	C10_R	C11_R	C12_R	C13_R
DUNN_DMSO_A	0	76.4308	8	34.0073	10	6.87414	1.2343	1.21514	1.17144	1.18108	1.40094	0.00825026	0.986054	0.986054	1.17484	251.929	15.7871	0.00598682	0.976262	0.100739	0.997359	0.997232	0.988053	1.4017	2.10646	5.21696	0.0959615	0.00825026	0.0338935	-0.836616	0.367241	0.997359	0.999773	0.999987	0.979608	62.4386	0.94728	6.72829	2.32455	2.32453	2.10807	1.42165	0.39693	1.23564	0.624682	0.43526	0.258524	0.478909	0.650275
DUNN_DMSO_A	0	63.5476	9	35.9855	1	6.92501	1.11494	1.08738	1.05149	1.06752	1.19379	0.0126258	0.957333	0.957333	0.579124	133.757	8.0406	0.00560765	0.988302	0.0571811	0.998023	0.997831	0.994133	1.19683	2.05151	4.57564	0.0523775	0.0126258	0.0262823	-0.76495	0.261469	0.998023	0.999794	0.99998	0.998964	49.5546	2.31881	13.4938	3.08601	6.94155	12.9749	3.54409	0.860002	2.58491	1.05905	2.20899	0.182964	0.552872	1.02546
DUNN_DMSO_A	0	190.895	1	36.6592	10	1.44598	1.24142	1.21953	1.1972	1.2002	1.61724	0.0156639	0.984414	0.984414	1.99407	2168.37	57.0269	0.008485	0.975419	0.105959	0.99673	0.996457	0.987627	1.62169	2.11909	6.06927	0.100383	0.0156639	0.0406352	-0.785934	0.357999	0.99673	0.999684	0.999975	0.995641	77.6772	22.8968	34.9167	11.3013	5.50587	7.56237	7.22847	5.59945	3.29353	2.77289	0.821178	1.05608	5.02618	2.31387
DUNN_DMSO_A	0	66.6984	1	39.5445	10	3.69576	1.22336	1.21079	1.15551	1.17362	1.29764	0.0073194	0.982218	0.982218	0.815862	77.3499	7.63587	0.00537791	0.976905	0.0936014	0.997602	0.997505	0.988377	1.29796	2.09333	4.83143	0.0894422	0.0073194	0.0312782	-0.834367	0.354115	0.997602	0.999796	0.999988	0.980415	62.0936	0.918507	4.56632	3.33404	3.64062	2.57943	1.47545	0.562455	1.62756	0.892712	0.657586	0.91314	0.637786	0.572108
DUNN_DMSO_A	0	49.534	8	31.3095	5	7.51942	1.27868	1.26753	1.22795	1.23674	1.31957	0.00758817	0.981735	0.981735	0.823231	54.9826	6.44392	0.00577906	0.967021	0.122183	0.997384	0.997291	0.983349	1.31999	2.1125	4.79974	0.118377	0.00758817	0.033649	-0.85115	0.406924	0.997384	0.99978	0.999988	0.943661	73.7755	0.933489	3.17896	3.95272	1.38438	1.59441	2.63593	0.24189	1.11226	0.0969958	0.705693	0.58492	1.13849	0.0444784
DUNN_DMSO_A	0	62.8319	8	36.4542	10	6.10859	1.1987	1.17656	1.12645	1.13756	1.30524	0.00746126	0.983165	0.983165	0.878858	143.011	10.4488	0.00509231	0.980291	0.0853248	0.997806	0.997685	0.990093	1.30563	2.08556	4.89591	0.0812987	0.00746126	0.0289233	-0.831547	0.33815	0.997806	0.999807	0.999988	0.996096	56.5967	6.16936	14.1957	7.90704	0.673059	3.84809	1.14245	1.05541	0.465125	0.932722	2.02843	0.743767	0.747736	0.411144
DUNN_DMSO_A	0	54.359	4	36.6916	10	4.92872	1.30762	1.2902	1.2425	1.25755	1.48295	0.0115655	0.982793	0.982793	1.33263	142.465	13.0746	0.00870606	0.964429	0.139504	0.996092	0.995931	0.982038	1.4853	2.14726	5.39138	0.132626	0.0115655	0.0472534	-0.822732	0.420871	0.996092	0.999669	0.999982	0.966232	77.1175	0.496036	1.96684	5.72019	2.17821	1.862	2.58307	1.94626	2.23592	1.15492	1.96285	0.811311	2.03243	1.26771
DUNN_DMSO_A	0	161.011	1	44.0685	10	1.23967	1.29536	1.27847	1.23829	1.24967	1.97404	0.0291971	0.981095	0.981095	3.0592	1263.87	55.3384	0.0138123	0.966916	0.145632	0.994825	0.99444	0.983313	1.98511	2.20593	7.35127	0.134202	0.0291971	0.0605436	-0.785948	0.414502	0.994825	0.999489	0.999954	0.956584	76.2688	1.6483	7.27116	1.96785	1.59104	1.24744	1.86591	0.568162	2.37344	0.881001	2.20766	0.505363	1.07302	0.722709
DUNN_DMSO_A	0	139.301	1	40.2295	10	2.50142	1.27476	1.25957	1.21811	1.23	1.88191	0.0276171	0.980291	0.980291	2.77451	1026.55	49.1707	0.0133534	0.969409	0.136737	0.995071	0.994656	0.984581	1.89222	2.18649	7.02104	0.12578	0.0276171	0.0577643	-0.782456	0.401422	0.995071	0.999506	0.999957	0.899596	71.9081	0.634796	1.59784	2.71011	2.57199	1.90824	1.55733	0.921764	2.02271	1.62052	0.566122	1.2616	0.599127	0.97894
DUNN_DMSO_A	0	51.3118	5	31.6296	1	4.65602	1.23051	1.20887	1.16325	1.18139	1.22179	0.00835103	0.971733	0.971733	0.582455	48.4495	4.98305	0.00575664	0.977029	0.0932115	0.997508	0.997378	0.98844	1.22265	2.07679	4.53473	0.0887607	0.00835103	0.0323152	-0.818883	0.348174	0.997508	0.999782	0.999987	0.993734	60.1934	7.53832	7.75402	1.84267	2.38641	8.1644	3.37644	5.12553	2.86503	0.629005	0.800386	0.420454	0.58692	1.40993
DUNN_DMSO_A	0	51.6839	8	34.0242	10	4.72942	1.206	1.1881	1.14619	1.16125	1.2401	0.00956273	0.971701	0.971701	0.666194	80.5553	6.83054	0.00617737	0.980582	0.0839258	0.997415	0.997245	0.990239	1.24156	2.07455	4.64913	0.078823	0.00956273	0.0332269	-0.800503	0.325494	0.997415	0.999767	0.999985	0.994978	62.0345	3.54827	17.1313	12.8142	1.33757	6.98132	5.16467	3.59104	0.933351	1.94798	2.53714	0.938693	1.86194	0.593974
DUNN_DMSO_A	0	52.1293	1	32.569	10	1.38925	1.25308	1.23821	1.18938	1.20321	1.2098	0.00719467	0.973006	0.973006	0.525823	30.1163	3.79639	0.00532156	0.974464	0.0974546	0.997641	0.997527	0.987136	1.21008	2.0786	4.4648	0.0939178	0.00719467	0.0307038	-0.8305	0.359504	0.997641	0.999798	0.999989	0.994028	67.0145	4.07287	18.449	12.6745	3.95147	5.10666	2.05098	2.99542	2.08703	3.62712	1.39384	2.11239	1.9639	0.467791
DUNN_DMSO_A	0	45.3574	5	27.1944	1	5.76005	1.19927	1.1815	1.13862	1.15169	1.19377	0.00862908	0.966981	0.966981	0.513988	44.8699	4.50166	0.0054902	0.980602	0.081184	0.997697	0.997559	0.990248	1.19478	2.06633	4.47298	0.0766112	0.00862908	0.0301969	-0.812479	0.324213	0.997697	0.999793	0.999986	0.99922	65.7157	4.18383	22.7374	9.74031	9.87544	8.72497	5.12294	2.69044	1.4965	1.21066	0.412601	0.822395	1.27891	0.501504
DUNN_DMSO_A	0	103.485	1	33.9884	10	1.17829	1.19312	1.17214	1.12821	1.14514	1.25729	0.00986411	0.973416	0.973416	0.732159	111.852	8.33897	0.00630011	0.981648	0.0814875	0.997371	0.997201	0.990779	1.2589	2.07529	4.72846	0.0762193	0.00986411	0.0337658	-0.796864	0.319842	0.997371	0.999763	0.999984	0.995578	59.4891	2.64329	6.47362	9.8404	7.59361	7.60386	2.63557	3.93043	2.23883	1.50146	1.24269	0.466471	1.74918	2.33087
DUNN_DMSO_A	0	101.971	9	42.6647	1	6.12629	1.28738	1.2642	1.21301	1.23292	2.19879	0.0200158	0.989585	0.989585	3.82322	1378.82	68.8412	0.0118046	0.967561	0.145365	0.99517	0.994877	0.983642	2.20522	2.23426	8.23276	0.134375	0.0200158	0.0569968	-0.802463	0.420688	0.99517	0.999557	0.999968	0.997399	74.7754	2.65198	11.7095	1.37269	4.40964	2.37524	1.54101	0.731742	0.387069	0.886709	0.910303	1.03958	1.14569	1.01399
DUNN_DMSO_A	0	74.401	9	47.5107	10	6.51221	1.1998	1.17129	1.11643	1.13296	1.47715	0.00977004	0.986696	0.986696	1.45883	390.348	22.0799	0.00597396	0.980092	0.0891858	0.997515	0.997382	0.989993	1.47865	2.11176	5.56996	0.0841677	0.00977004	0.0323519	-0.827189	0.3438	0.997515	0.999775	0.999985	0.997595	57.0054	1.20971	5.68887	7.58677	2.77813	5.6342	2.65026	0.974222	1.5554	0.738953	0.74777	0.739626	0.125772	0.0162731
DUNN_DMSO_A	0	97.8	1	72.4094	10	5.23912	1.09313	1.0742	1.01494	1.03126	1.42928	0.0170581	0.975819	0.975819	1.3937	442.026	24.2687	0.00532488	0.989499	0.0497143	0.998293	0.998178	0.994735	1.43447	2.08338	5.54343	0.046288	0.0170581	0.0230149	-0.79793	0.252684	0.998293	0.99981	0.999974	0.998966	46.5131	1.02507	22.3607	2.00794	0.419222	0.92908	0.130951	1.23047	0.485143	0.916371	0.273006	0.747027	0.692449	0.316899
DUNN_DMSO_A	0	95.2438	8	71.9692	10	7.23355	1.08953	1.07623	1.00989	1.02602	1.41529	0.0168698	0.9752	0.9752	1.34349	404.037	22.8308	0.00506749	0.989521	0.0489031	0.998399	0.9983	0.994746	1.4204	2.08196	5.48951	0.0457826	0.0168698	0.0217362	-0.802698	0.251889	0.998399	0.99982	0.999974	0.999405	49.1203	0.654895	27.6212	0.235858	2.17865	0.469807	2.23562	1.51185	0.247593	0.987132	0.458016	0.211926	0.353817	0.43861
DUNN_DMSO_A	0	87.0477	9	72.2574	5	6.17416	1.223	1.21502	1.16723	1.18934	1.78369	0.0246273	0.980128	0.980128	2.45376	581.628	36.7085	0.0083268	0.976061	0.096648	0.997115	0.996984	0.987949	1.79253	2.16924	6.77094	0.0914595	0.0246273	0.0363306	-0.81842	0.353972	0.997115	0.9997	0.999962	0.995833	63.4125	2.83151	18.0681	0.838778	1.59605	1.96118	2.06481	1.53367	0.973692	0.286213	0.607751	0.237056	1.06815	0.530833
DUNN_DMSO_A	0	80.6411	9	62.5333	1	8.5151	1.17247	1.15825	1.12615	1.14149	1.54028	0.0223209	0.973613	0.973613	1.66935	355.1	23.4269	0.00671887	0.98073	0.0782629	0.997828	0.997724	0.99031	1.54805	2.12464	5.87183	0.0746493	0.0223209	0.0283289	-0.824143	0.322323	0.997828	0.999761	0.999966	0.99719	60.0949	1.08586	16.5972	3.6726	1.85969	2.33712	2.86943	0.916065	1.14824	3.63016	1.52236	2.16076	0.745062	0.198938
DUNN_DMSO_A	0	88.8497	9	68.4627	1	6.69934	1.22912	1.22147	1.17402	1.18952	1.90404	0.0246377	0.982891	0.982891	2.85522	734.524	44.6472	0.00821981	0.974743	0.10241	0.99716	0.997042	0.987282	1.91286	2.18759	7.22431	0.0973552	0.0246377	0.035815	-0.825416	0.366119	0.99716	0.999704	0.999962	0.993886	66.7966	2.62176	7.58614	8.71704	7.93109	2.91646	2.3192	2.39487	0.344833	1.20844	0.666443	0.706552	0.290504	0.6232
DUNN_DMSO_A	0	144.502	9	90.9364	10	5.16745	1.16961	1.14556	1.08551	1.11014	2.3405	0.0375243	0.983894	0.983894	4.62171	3697.6	124.9	0.010729	0.983623	0.082383	0.996775	0.996497	0.991777	2.35577	2.18582	9.07898	0.0746006	0.0375243	0.040401	-0.772284	0.313743	0.996775	0.999621	0.999943	0.9961	53.5961	1.88708	15.5943	0.997266	1.51861	0.962539	0.146783	1.20912	0.796363	0.210581	1.29665	0.943246	1.15035	0.138639
DUNN_DMSO_A	0	109.446	9	82.0924	1	6.54128	1.2088	1.19121	1.14876	1.16587	2.11783	0.0389415	0.979172	0.979172	3.7001	1765.16	76.677	0.0105141	0.978335	0.0968188	0.996772	0.996582	0.989105	2.13379	2.19321	8.12175	0.0904342	0.0389415	0.0402235	-0.795373	0.346406	0.996772	0.99963	0.999941	0.996132	58.0928	1.70409	14.5922	6.06476	6.79826	2.35356	3.2829	4.03659	3.5068	1.09351	1.44791	0.666118	0.977614	1.38931
DUNN_DMSO_A	0	102.638	9	77.5926	4	5.98342	1.24326	1.22986	1.19316	1.20806	2.23922	0.0331465	0.983562	0.983562	3.99945	1363.69	71.2517	0.01042	0.971734	0.117161	0.996445	0.996276	0.985756	2.25222	2.23396	8.50888	0.110418	0.0331465	0.0438176	-0.814457	0.385582	0.996445	0.999627	0.99995	0.984713	68.7549	1.08362	8.8073	1.31895	1.18381	0.725285	1.91326	2.77371	1.80991	0.794313	0.997241	0.395525	0.403827	1.0114
DUNN_DMSO_A	0	141.351	1	84.5417	10	5.18022	1.21031	1.19738	1.15041	1.15528	2.65041	0.0367057	0.987095	0.987095	5.65137	4045.48	145.802	0.0117066	0.979305	0.0998859	0.996219	0.99592	0.989597	2.66519	2.23315	10.2391	0.0912578	0.0367057	0.0463301	-0.783721	0.347516	0.996219	0.999581	0.999944	0.931636	58.2584	0.774022	1.90347	2.08193	1.79543	0.862583	0.452196	0.705772	0.977421	0.824088	0.725196	1.05657	1.01566	0.824607
DUNN_DMSO_A	0	89.7692	2	73.7605	7	3.87714	1.1951	1.17195	1.08076	1.10934	1.7457	0.0141638	0.988	0.988	2.34631	562.002	35.7044	0.00468965	0.978832	0.0833762	0.998319	0.998283	0.989351	1.74933	2.15654	6.65365	0.0811234	0.0141638	0.0224079	-0.86786	0.346396	0.998319	0.999831	0.999978	0.972673	58.7429	0.642288	2.15683	1.50702	0.560079	0.774747	0.623183	0.491035	0.345411	0.325518	0.374297	0.185063	0.38272	0.285992
DUNN_DMSO_A	0	96.1787	8	51.937	10	7.37047	1.17872	1.15553	1.10704	1.12802	1.58923	0.0229632	0.97615	0.97615	1.90245	1040.1	39.5862	0.00871804	0.982409	0.0834351	0.997104	0.996846	0.991163	1.59733	2.11599	6.06047	0.0768701	0.0229632	0.0367511	-0.78254	0.318874	0.997104	0.999683	0.999964	0.998808	65.5646	13.1021	19.7019	5.49116	12.8715	2.63643	5.00406	5.11701	1.22527	0.972436	1.39032	2.08175	1.0781	0.514166
DUNN_DMSO_A	0	81.9689	8	53.7414	10	7.61048	1.16035	1.14094	1.08527	1.10283	1.39396	0.0130224	0.978846	0.978846	1.21804	389.867	19.4142	0.00609475	0.984534	0.0712886	0.997718	0.997562	0.992235	1.39713	2.09065	5.31498	0.0665597	0.0130224	0.0301186	-0.805388	0.302706	0.997718	0.999775	0.99998	0.997118	52.322	1.3731	13.5564	1.74555	2.57691	2.12969	1.28263	1.66347	3.18798	0.621109	0.72312	0.717559	0.31053	1.14078
DUNN_DMSO_A	0	126.469	9	64.2462	1	6.616	1.23562	1.21695	1.17002	1.18777	2.28505	0.0277483	0.987064	0.987064	4.26186	2378.21	94.9818	0.0119201	0.975289	0.116901	0.995749	0.995406	0.987565	2.29539	2.21497	8.70555	0.106967	0.0277483	0.0513973	-0.788215	0.375578	0.995749	0.999563	0.999957	0.992035	65.7272	4.06059	7.72443	6.35611	2.99123	1.62117	1.82498	1.16827	0.846761	2.15878	0.927085	0.892144	1.47464	1.60913
DUNN_DMSO_A	0	133.073	8	62.8886	10	5.61818	1.2394	1.21945	1.17604	1.18658	2.50512	0.0232951	0.990793	0.990793	5.03669	2906.86	115.749	0.0111947	0.975225	0.117033	0.995776	0.995475	0.987533	2.51319	2.23765	9.57367	0.107634	0.0232951	0.0510253	-0.795873	0.378565	0.995776	0.999586	0.999963	0.989432	65.3087	2.33095	7.19083	4.08073	3.16059	0.992466	0.415062	0.456178	1.37279	0.262594	0.480298	0.14886	1.12438	0.0680221
DUNN_DMSO_A	0	170.616	1	51.5934	10	3.34382	1.13711	1.09307	0.98809	1.00245	1.84838	0.00825205	0.994241	0.994241	2.85731	1676.85	66.9051	0.00442659	0.98637	0.0662178	0.998208	0.99813	0.993161	1.84909	2.13177	7.13729	0.0629613	0.00825205	0.0242085	-0.843343	0.303378	0.998208	0.999835	0.999987	0.985402	47.3484	1.00277	2.50897	3.7192	0.252629	0.380484	0.307444	0.74192	0.99493	0.147272	0.274693	0.390755	0.103578	0.203875
DUNN_DMSO_A	0	58.7659	9	44.4741	10	4.37308	1.16622	1.14962	1.10389	1.11856	1.23597	0.00974744	0.971141	0.971141	0.665717	80.1467	6.90744	0.00502928	0.983432	0.0702551	0.998063	0.997942	0.991677	1.23753	2.07073	4.68068	0.0669893	0.00974744	0.0258628	-0.81452	0.303337	0.998063	0.999813	0.999985	0.991909	53.6763	0.369604	8.49985	2.53374	6.968	4.47162	2.13617	3.14579	2.81014	1.25236	2.13087	2.51649	1.6872	1.82619
DUNN_DMSO_A	0	68.3159	9	47.0904	1	7.46892	1.28617	1.27121	1.23079	1.24763	1.59507	0.0160768	0.981562	0.981562	1.72767	261.962	20.1714	0.00961439	0.967698	0.13041	0.996015	0.995819	0.983704	1.59966	2.16072	5.88039	0.122897	0.0160768	0.0483728	-0.812475	0.40424	0.996015	0.999639	0.999975	0.857634	72.9796	0.44191	0.19306	1.02704	0.843663	0.412302	1.03358	0.496186	1.4397	0.919291	0.445058	0.498335	0.623299	0.396692
DUNN_DMSO_A	0	76.5671	8	47.6357	10	5.91712	1.26069	1.24484	1.20102	1.21424	1.63578	0.0150482	0.984412	0.984412	1.91548	407.233	26.3202	0.00895444	0.972242	0.117853	0.996313	0.996118	0.986017	1.63986	2.15469	6.09271	0.110866	0.0150482	0.0452525	-0.81194	0.385694	0.996313	0.999664	0.999976	0.963234	68.2731	1.06479	5.46978	2.11666	1.86784	0.386888	1.40959	0.696202	0.807439	1.8736	0.770093	0.80753	0.563643	1.41336
DUNN_DMSO_A	0	109.019	7	52.9266	10	5.96552	1.03565	1.00023	0.920456	0.935375	1.30662	0.00676638	0.986546	0.986546	0.998965	415.856	19.4424	0.0030149	0.992241	0.0391231	0.998887	0.998822	0.996113	1.30671	2.05774	5.0819	0.0371096	0.00676638	0.0159595	-0.828259	0.231949	0.998887	0.999889	0.999989	0.997874	35.6586	1.10119	3.01194	0.791605	7.50681	2.91035	1.75255	1.01418	0.950402	0.571403	0.352523	0.463056	0.695167	0.242808
DUNN_DMSO_A	0	116.934	8	59.1653	10	7.23676	1.17216	1.13961	1.06695	1.08775	1.75211	0.013922	0.988734	0.988734	2.45727	1167.85	50.4876	0.00675759	0.98233	0.0833293	0.997417	0.997261	0.991124	1.75565	2.1366	6.69463	0.0781194	0.013922	0.0333769	-0.817715	0.329927	0.997417	0.99975	0.999978	0.997134	55.7945	1.87924	14.8438	2.74647	0.926143	2.83182	2.44834	1.10045	1.18395	0.899856	0.945339	1.05196	0.417206	0.872658
DUNN_DMSO_A	0	77.2379	2	46.3292	10	1.92559	1.15244	1.12837	1.07851	1.08932	1.33584	0.00918676	0.982108	0.982108	1.01762	235.337	14.4522	0.00476614	0.984749	0.0688363	0.998164	0.998042	0.992343	1.33711	2.08205	5.08505	0.0652625	0.00918676	0.0247307	-0.825629	0.303713	0.998164	0.999823	0.999985	0.996638	51.055	1.23123	6.47541	6.59844	3.80733	4.51763	1.6478	4.50723	1.70296	2.05989	2.02245	2.00757	1.59239	0.297814
DUNN_DMSO_A	0.001597	80.329	8	55.9352	10	5.80275	1.24771	1.23696	1.18524	1.19558	1.70479	0.0172137	0.984198	0.984198	2.16131	462.556	30.4941	0.00846442	0.974083	0.108788	0.996703	0.996545	0.98695	1.70994	2.16219	6.40197	0.102904	0.0172137	0.0408291	-0.816979	0.37349	0.996703	0.999686	0.999973	0.964214	66.1302	0.912908	3.71455	3.4397	3.8104	1.69532	1.93854	1.48032	1.035	0.71538	0.388135	1.44565	1.15922	0.220517
DUNN_DMSO_A	0.003656	101.488	9	57.5743	5	4.8355	1.22428	1.20885	1.16365	1.17608	1.83673	0.0218358	0.983826	0.983826	2.67804	1085.21	50.2042	0.0099693	0.976074	0.108268	0.996351	0.996083	0.987961	1.84418	2.1658	6.9442	0.100337	0.0218358	0.0449234	-0.800503	0.366787	0.996351	0.999632	0.999966	0.960974	63.264	0.72891	1.31403	2.90566	3.82578	2.27709	1.47853	1.21771	2.19095	0.669115	0.258952	1.48729	1.29456	0.986964
DUNN_DMSO_A	0.003963	82.68	1	48.3014	10	3.98779	1.19221	1.17072	1.1335	1.13825	1.46241	0.0186208	0.974652	0.974652	1.45044	527.647	25.1196	0.00847785	0.982467	0.0827397	0.996965	0.996704	0.991193	1.46836	2.10186	5.55337	0.0762966	0.0186208	0.0381827	-0.772355	0.314403	0.996965	0.999688	0.999971	0.988077	54.9232	2.32263	12.048	2.19343	6.19938	4.03154	3.54463	2.71165	1.56128	1.9203	3.71548	0.315576	0.9763	0.894247
DUNN_DMSO_A	0.008658	72.3647	3	40.5327	7	2.14263	1.15394	1.13796	1.08598	1.10201	1.22287	0.00893847	0.972425	0.972425	0.639299	175.204	8.73792	0.00471695	0.984098	0.0686708	0.998168	0.998046	0.992013	1.22403	2.06424	4.63538	0.065223	0.00893847	0.0247538	-0.8276	0.303949	0.998168	0.999824	0.999986	0.99611	54.1201	2.08845	11.0052	6.85276	4.47607	1.68129	3.4388	2.11619	1.53954	1.6284	2.08245	0.895713	0.458447	1.35907
DUNN_DMSO_A	0.012448	64.6143	8	45.0236	2	7.33889	1.28641	1.27039	1.22917	1.24275	1.66445	0.0177112	0.982006	0.982006	1.95066	328.969	24.004	0.0103991	0.966045	0.138571	0.995753	0.995517	0.982865	1.66983	2.17367	6.12583	0.130348	0.0177112	0.0509972	-0.81003	0.414611	0.995753	0.99961	0.999972	0.956227	75.8197	0.136482	3.31413	3.34777	2.67965	0.116228	1.55485	3.64448	2.1425	1.48147	2.03413	0.975399	1.16835	2.09179
DUNN_DMSO_A	0.012623	73.0919	7	54.0324	10	6.63893	1.28847	1.27179	1.22418	1.23543	1.84302	0.0185173	0.985562	0.985562	2.54634	517.399	34.6266	0.0103151	0.965901	0.140279	0.995822	0.995611	0.982792	1.84876	2.20097	6.82629	0.132168	0.0185173	0.0504592	-0.813161	0.418153	0.995822	0.999614	0.999971	0.991701	78.5035	5.45415	9.15216	4.78641	6.02789	3.45591	4.94985	3.10417	1.46276	1.37377	3.26301	0.499973	1.40869	0.638477
DUNN_DMSO_A	0.013755	60.5695	1	40.5149	10	4.76571	1.26699	1.2458	1.1959	1.21881	1.47707	0.0137002	0.980219	0.980219	1.37138	199.926	15.5739	0.0079424	0.971578	0.115341	0.99678	0.9966	0.985677	1.48051	2.13322	5.46735	0.109367	0.0137002	0.0400479	-0.820329	0.384952	0.99678	0.999702	0.999978	0.988103	69.6588	2.35142	5.23774	7.51194	6.80621	3.08225	2.79801	3.21118	2.70387	0.843587	2.22193	1.20752	2.86991	1.11407
DUNN_DMSO_A	0.015012	58.6579	3	45.1941	10	4.12833	1.24574	1.22224	1.17901	1.19061	1.40691	0.0141838	0.976148	0.976148	1.175	193.726	13.892	0.00809485	0.975029	0.106173	0.996726	0.996527	0.987429	1.41062	2.11348	5.22933	0.0999452	0.0141838	0.040902	-0.799943	0.363257	0.996726	0.999697	0.999978	0.992694	64.5367	1.86812	14.4139	4.48149	3.78239	8.82005	3.25284	2.26962	2.55153	1.77785	0.969784	2.25032	2.12415	0.907706
DUNN_DMSO_A	0.015152	56.2261	8	39.3814	10	6.17539	1.20615	1.19173	1.14385	1.15914	1.28788	0.0110196	0.973225	0.973225	0.812034	90.4139	8.238	0.0060446	0.980376	0.0816342	0.997628	0.997474	0.990134	1.29006	2.08579	4.84548	0.0774421	0.0110196	0.0306242	-0.81177	0.324853	0.997628	0.999774	0.999983	0.988912	59.2325	2.90296	11.769	3.557	1.59054	3.69493	3.62599	2.98714	3.60061	1.45808	1.00284	1.42717	0.673513	0.734941
DUNN_DMSO_A	0.028814	50.1491	9	36.2951	10	5.17597	1.16836	1.14821	1.10045	1.1212	1.19882	0.00936312	0.966755	0.966755	0.553848	83.7598	6.11839	0.00537172	0.983222	0.0736714	0.997835	0.997686	0.991572	1.2002	2.06174	4.5238	0.0692692	0.00936312	0.028668	-0.804794	0.307301	0.997835	0.999799	0.999985	0.997401	58.8488	4.59402	10.9047	8.39503	12.6036	3.66016	3.2441	2.94941	1.3797	3.88301	0.9208	1.38083	1.82084	1.95772
DUNN_DMSO_A	0.030986	89.6075	6	33.3897	10	5.31587	1.11672	1.09508	1.03822	1.03582	1.31622	0.00550752	0.988914	0.988914	0.98796	292.231	16.1234	0.00383059	0.988047	0.0580279	0.998345	0.998252	0.994005	1.31567	2.06941	5.0465	0.054823	0.00550752	0.0226392	-0.826625	0.280173	0.998345	0.999855	0.999991	0.993137	45.239	0.909296	7.36328	1.34622	2.8107	2.64981	1.41131	2.37576	1.21341	0.609958	0.212955	0.819723	0.619017	0.319319
DUNN_DMSO_A	0.037698	113.484	1	75.5916	10	4.77046	1.18149	1.1627	1.11575	1.12919	1.86551	0.0273895	0.980977	0.980977	2.85197	1297.55	57.8026	0.00877482	0.982021	0.083359	0.997172	0.996973	0.990967	1.87576	2.15348	7.16225	0.0773541	0.0273895	0.0359393	-0.79626	0.323117	0.997172	0.999686	0.999958	0.985835	54.3525	0.452572	7.85898	4.92285	1.75938	0.876149	2.41966	1.61106	1.21521	2.3021	1.20693	0.79003	1.13387	1.03971
DUNN_DMSO_A	0.037829	95.5963	1	34.339	10	1.33388	1.21428	1.19418	1.14511	1.16286	1.29748	0.00951159	0.977935	0.977935	0.852546	182.742	10.8419	0.00611766	0.979526	0.0880506	0.997416	0.997266	0.989705	1.29891	2.08492	4.85955	0.0831719	0.00951159	0.0333802	-0.813122	0.337097	0.997416	0.999769	0.999985	0.994279	61.5446	7.81114	14.4847	7.7735	2.45031	3.93011	1.64914	2.5197	0.278379	1.01257	0.948068	0.865351	1.17126	0.97834
DUNN_DMSO_A	0.037838	53.7891	2	41.9446	10	5.53453	1.16733	1.15031	1.10802	1.12568	1.20946	0.0092951	0.968625	0.968625	0.583176	59.7468	5.65757	0.00493137	0.984286	0.066724	0.998082	0.997957	0.992108	1.21081	2.06494	4.58996	0.06324	0.0092951	0.0256227	-0.812225	0.2953	0.998082	0.999816	0.999985	0.991089	53.7904	2.08398	8.50181	3.68609	3.56416	5.02417	1.35398	1.3883	1.25261	0.86959	0.600445	3.07611	1.59596	0.292668
DUNN_DMSO_A	0.039872	116.011	8	73.8266	10	4.33549	1.311	1.29451	1.24501	1.25171	2.83283	0.0292126	0.990262	0.990262	5.97015	2432.26	115.998	0.0137253	0.963731	0.154955	0.994664	0.994397	0.98169	2.84372	2.32172	10.712	0.144143	0.0292126	0.0618	-0.803725	0.433523	0.994664	0.999492	0.999954	0.903191	77.6424	0.122448	2.9246	1.0429	0.863622	0.423838	0.931939	1.29185	1.0469	0.173664	0.748373	0.807146	1.036	0.33075
DUNN_DMSO_A	0.044563	70.12	1	44.9145	10	3.09851	1.13956	1.11882	1.08004	1.09204	1.24613	0.0118794	0.967974	0.967974	0.729901	153.478	9.67511	0.00545383	0.98611	0.0634203	0.998013	0.997861	0.993029	1.24876	2.06555	4.75407	0.0595147	0.0118794	0.0265114	-0.794484	0.283149	0.998013	0.999799	0.999981	0.995598	48.9508	3.96131	8.95595	11.6646	4.2472	5.12847	0.958051	0.513392	4.33252	1.36463	0.254789	1.05335	1.34499	0.468582
DUNN_DMSO_A	0.048257	112.833	5	55.9944	10	5.1923	1.06957	1.05442	1.01355	1.02013	1.43375	0.0132858	0.981713	0.981713	1.43961	687.645	30.1407	0.00469352	0.990852	0.0467535	0.998467	0.998351	0.995415	1.43707	2.07573	5.56916	0.0436006	0.0132858	0.0211275	-0.792844	0.244043	0.998467	0.999831	0.999979	0.981447	39.6661	2.14834	1.95334	1.47726	1.37501	3.45856	1.98133	1.45808	2.26003	1.49909	0.810485	1.0878	0.973386	1.53516
DUNN_DMSO_A	0.054307	77.206	8	52.9534	10	4.41463	1.2355	1.21822	1.16366	1.17993	1.64628	0.0155187	0.984586	0.984586	1.99792	480.747	29.6106	0.00866313	0.976954	0.102264	0.996537	0.996323	0.988406	1.65061	2.14539	6.20193	0.0950248	0.0155187	0.0430171	-0.800214	0.357066	0.996537	0.999676	0.999975	0.977011	63.1862	3.7105	5.07233	4.47521	0.256664	0.730864	1.85361	1.78613	0.969332	0.81808	1.38634	0.978624	1.6987	1.52937
DUNN_DMSO_A	0.056787	62.7389	1	35.8288	10	1.82096	1.29916	1.28205	1.23432	1.25093	1.41798	0.00908873	0.984044	0.984044	1.13001	106.636	10.4065	0.00698967	0.965755	0.131078	0.996835	0.996714	0.982709	1.41911	2.1333	5.15953	0.125937	0.00908873	0.0394896	-0.839697	0.415679	0.996835	0.999734	0.999986	0.979073	75.5073	1.03064	9.00917	4.78654	3.0903	2.64488	0.630168	1.90262	1.30817	1.28867	2.12973	1.89554	1.1317	0.876891
DUNN_DMSO_A	0.060665	61.563	9	33.1615	1	6.97421	1.22082	1.20266	1.15831	1.17939	1.2923	0.00793933	0.980402	0.980402	0.802196	86.3826	7.86758	0.00548918	0.976287	0.0973305	0.997603	0.997496	0.988064	1.29292	2.09164	4.79697	0.0929421	0.00793933	0.0313521	-0.835846	0.36114	0.997603	0.999792	0.999987	0.988414	61.9106	2.0154	7.13409	2.17068	2.45665	1.71983	1.39744	1.60598	0.562107	0.481311	1.02341	0.976291	0.731008	0.952909
DUNN_DMSO_A	0.062344	68.3862	9	35.6489	3	7.04919	1.19722	1.18145	1.12916	1.14833	1.30489	0.00751574	0.982912	0.982912	0.872052	124.99	9.88179	0.00508849	0.98003	0.086034	0.997794	0.99769	0.98996	1.30531	2.08687	4.89272	0.0817077	0.00751574	0.0291926	-0.835282	0.340702	0.997794	0.999808	0.999988	0.961901	57.2518	1.28049	2.11776	0.460006	0.950991	1.36672	1.59348	0.711229	0.591062	0.861895	0.253515	0.455785	0.597618	0.772699
DUNN_DMSO_A	0.065714	78.8563	2	68.9509	7	4.36308	1.19036	1.17129	1.11521	1.13178	1.53489	0.0211849	0.974739	0.974739	1.65596	355.685	23.5276	0.00705515	0.980907	0.0810886	0.997649	0.997528	0.990403	1.54209	2.12244	5.83977	0.0770078	0.0211849	0.0302696	-0.812464	0.324045	0.997649	0.999747	0.999967	0.9991	62.9032	3.24673	24.0961	4.27345	6.62783	6.12569	1.47559	6.83532	4.61846	2.14442	2.43127	0.447458	0.829704	0.326299
DUNN_DMSO_A	0.068468	63.7084	8	35.5852	10	6.45812	1.24526	1.22547	1.17342	1.18416	1.42366	0.00835097	0.986383	0.986383	1.21809	187.742	14.2199	0.00619694	0.973857	0.108978	0.997239	0.997116	0.986835	1.42445	2.11776	5.27321	0.104026	0.00835097	0.0351775	-0.837142	0.38105	0.997239	0.999765	0.999987	0.993633	65.8768	1.6004	10.6871	2.0408	1.2114	3.1345	0.460975	0.93601	1.58788	0.416385	1.70412	0.183716	0.41517	1.23774
DUNN_DMSO_A	0.070938	59.1128	2	42.3355	10	1.85401	1.2077	1.18855	1.14288	1.16215	1.26525	0.00866139	0.976518	0.976518	0.728971	95.6994	7.42854	0.00511763	0.978762	0.0860496	0.997881	0.997778	0.989315	1.26625	2.08344	4.73403	0.0821735	0.00866139	0.0282005	-0.839813	0.342224	0.997881	0.999808	0.999986	0.993833	59.4263	0.591146	7.63049	5.16042	1.72902	0.312659	2.79078	1.73924	0.266948	0.300777	0.861291	0.346283	0.435221	0.245883
DUNN_DMSO_A	0.072323	93.0756	9	66.2301	1	6.53431	1.20363	1.18222	1.13894	1.15765	1.75903	0.0308059	0.975332	0.975332	2.46656	1190.39	49.5919	0.0104024	0.98016	0.0925753	0.996646	0.996374	0.990028	1.771	2.14485	6.70829	0.0852992	0.0308059	0.0418007	-0.774574	0.332268	0.996646	0.999626	0.999953	0.997592	64.188	7.49681	11.9155	20.287	8.77421	3.03672	5.37883	0.860459	1.40512	2.74591	1.94128	2.0109	3.0657	2.0096
DUNN_DMSO_A	0.079946	61.2378	5	40.3945	10	5.6168	1.19726	1.18231	1.1402	1.15192	1.33024	0.0166744	0.966364	0.966364	0.974686	186.456	12.4069	0.00729923	0.981162	0.0840101	0.997355	0.997145	0.990533	1.33524	2.08877	5.01578	0.0785203	0.0166744	0.0338531	-0.794224	0.32364	0.997355	0.999731	0.999974	0.995984	61.7562	4.08907	10.1088	16.032	2.0983	5.75983	4.51724	3.48929	1.69867	2.44446	2.721	1.69884	0.731858	2.21538
DUNN_DMSO_A	0.09292	103.146	1	51.4694	4	3.97189	1.22086	1.20573	1.16253	1.1781	1.56944	0.0265543	0.970403	0.970403	1.76767	503.849	27.8301	0.0100796	0.97751	0.103001	0.996427	0.99615	0.988688	1.57931	2.12994	5.90953	0.0947833	0.0265543	0.0442866	-0.783193	0.352354	0.996427	0.999633	0.99996	0.973752	61.9188	2.68316	1.69319	8.52127	4.39035	2.85046	1.33128	3.10468	0.894298	1.24173	1.5259	0.42411	1.3606	0.385459
DUNN_DMSO_A	0.093578	69.2848	8	42.0602	10	5.1951	1.17406	1.15081	1.08868	1.1094	1.34601	0.0119745	0.977422	0.977422	1.04864	263.618	15.3454	0.0062791	0.983454	0.0765783	0.997533	0.997366	0.99169	1.34866	2.08503	5.10336	0.0714012	0.0119745	0.0321639	-0.798443	0.311045	0.997533	0.999766	0.999981	0.996746	55.9694	1.54926	7.44577	8.65402	8.10682	5.74964	4.40622	1.31546	4.54614	0.328695	1.12447	0.998778	1.61192	0.636644
DUNN_DMSO_A	0.096689	70.5229	8	48.5499	4	7.65808	1.20386	1.1864	1.1441	1.16018	1.4451	0.0248841	0.964191	0.964191	1.36481	415.938	21.4357	0.0091627	0.979357	0.0930977	0.996849	0.996577	0.989621	1.45417	2.10724	5.4501	0.0860318	0.0248841	0.0394698	-0.785747	0.336877	0.996849	0.999667	0.999963	0.996121	63.261	3.7065	15.4556	4.16583	1.19253	10.4342	2.89978	6.16346	1.84856	0.246731	4.53507	3.35289	0.128461	1.26045
DUNN_DMSO_A	0.096774	75.079	8	45.7841	10	6.77885	1.27308	1.25699	1.20851	1.22277	1.74481	0.016388	0.98567	0.98567	2.27064	497.865	32.121	0.0103604	0.97077	0.126992	0.995667	0.995416	0.985271	1.74953	2.1737	6.4969	0.11792	0.016388	0.0518531	-0.800761	0.394923	0.995667	0.99961	0.999974	0.968005	69.4949	0.987923	4.00013	2.55982	0.721091	0.68529	2.33399	0.255852	0.223873	1.03479	0.995297	0.650336	0.949769	0.722482
DUNN_DMSO_A	0.097152	58.5693	5	43.3012	10	4.85701	1.19092	1.17411	1.12727	1.1344	1.29237	0.00946561	0.977773	0.977773	0.842169	110.888	9.29087	0.00527954	0.982215	0.0767036	0.997884	0.99777	0.991064	1.29377	2.08249	4.88007	0.0730362	0.00946561	0.0279514	-0.818275	0.317433	0.997884	0.999803	0.999985	0.991191	56.4679	3.92446	9.60045	2.63708	5.97115	3.3927	3.47907	0.932604	1.30174	2.69389	2.25237	2.08461	1.45942	0.672981
DUNN_DMSO_A	0.09816	90.6228	1	38.2977	10	3.04891	1.2824	1.26128	1.21415	1.22592	1.49431	0.0111576	0.984254	0.984254	1.4059	195.356	15.6051	0.00753699	0.968435	0.127652	0.996665	0.996532	0.98408	1.49647	2.14068	5.48215	0.121706	0.0111576	0.0413874	-0.833398	0.408291	0.996665	0.999715	0.999982	0.978054	73.6418	1.78269	8.89625	1.68061	1.01529	1.84988	3.02898	1.32017	1.81427	1.74556	1.28988	0.728773	1.15044	1.79447
DUNN_DMSO_A	0.098418	104.692	2	67.6119	10	4.79037	1.19105	1.17496	1.12335	1.13761	1.89768	0.0279053	0.98142	0.98142	2.97564	1527.51	63.8962	0.0101064	0.981694	0.0894182	0.996638	0.996351	0.990804	1.90818	2.15476	7.27359	0.0816051	0.0279053	0.0418822	-0.774405	0.326817	0.996638	0.999634	0.999957	0.995863	57.4561	1.61709	9.50215	9.76065	2.20706	2.73517	1.12374	5.46281	1.12988	1.6981	1.38274	0.0638805	1.40042	0.855708
DUNN_DMSO_A	0.098925	95.0996	9	70.5753	10	5.93734	1.21363	1.18909	1.12735	1.13651	1.86505	0.0166067	0.988103	0.988103	2.77488	909.145	48.4894	0.00705703	0.978208	0.0955529	0.997329	0.997217	0.989041	1.86988	2.16839	7.09175	0.0906822	0.0166067	0.0341048	-0.830325	0.356156	0.997329	0.999741	0.999974	0.996771	60.8802	0.415912	5.7253	9.12021	1.60568	2.66462	2.08864	0.47458	1.50654	1.5661	1.66175	0.350286	1.13751	0.793691
DUNN_DMSO_A	0.101695	77.1404	9	47.7595	10	7.67905	1.25353	1.23648	1.18653	1.19889	1.64064	0.0141271	0.985623	0.985623	1.95089	456.838	28.1172	0.00873096	0.973803	0.114873	0.996372	0.996163	0.98681	1.64427	2.15077	6.12684	0.107255	0.0141271	0.044676	-0.809574	0.380295	0.996372	0.999672	0.999978	0.99207	66.7497	0.372463	11.5288	3.33045	1.2193	1.23562	1.48622	0.809736	0.513252	1.22941	0.650692	0.224473	0.596646	0.814857
DUNN_DMSO_A	0.10303	88.4412	8	54.7556	4	5.03253	1.18089	1.15182	1.09865	1.10986	1.5794	0.0139244	0.984855	0.984855	1.82473	691.359	32.2023	0.00647392	0.980843	0.0852007	0.997558	0.997418	0.990372	1.58297	2.12292	5.99552	0.0806692	0.0139244	0.0317598	-0.825552	0.335955	0.997558	0.999761	0.999978	0.998646	57.7271	4.31628	17.7834	5.78384	3.30895	4.17533	3.61119	2.91501	0.590818	0.568997	0.928653	0.941857	1.01128	0.852555
DUNN_DMSO_A	0.103825	59.2804	4	34.7086	10	4.57094	1.27228	1.2537	1.20745	1.21889	1.43332	0.00877458	0.985685	0.985685	1.21709	155.157	12.9262	0.00661674	0.970409	0.119028	0.997017	0.996905	0.985082	1.4343	2.12719	5.27086	0.113793	0.00877458	0.0376248	-0.838886	0.397482	0.997017	0.999749	0.999986	0.97943	70.3574	0.698389	4.13433	5.11877	2.16771	1.23706	0.532234	0.872917	1.52201	0.611622	1.01517	1.3945	0.837896	1.08554
DUNN_DMSO_A	0.105088	47.2735	9	38.1249	5	6.1956	1.27246	1.2589	1.21543	1.2309	1.33756	0.0134049	0.970898	0.970898	0.907731	95.3832	8.53674	0.00847833	0.969213	0.123386	0.996417	0.99623	0.984473	1.34088	2.1109	4.88623	0.116282	0.0134049	0.0442268	-0.805235	0.391389	0.996417	0.999681	0.999979	0.988175	69.9923	2.4924	0.756926	7.80015	2.78207	3.18122	2.29998	1.85336	3.07033	2.42227	1.33857	0.351381	4.93897	3.62439
DUNN_DMSO_A	0.10596	58.1092	8	37.8752	10	6.46571	1.22438	1.20541	1.15979	1.17934	1.32894	0.0118796	0.975093	0.975093	0.941912	162.937	11.1733	0.00708712	0.977853	0.0960801	0.997079	0.996902	0.98886	1.33153	2.09422	4.95938	0.0898537	0.0118796	0.0371579	-0.806926	0.349075	0.997079	0.999734	0.999981	0.99483	63.1497	4.26361	11.7934	1.93382	4.00774	2.46495	1.99531	3.34626	3.29227	1.97381	2.43133	1.75908	1.25787	1.49672
DUNN_DMSO_A	0.107973	54.0863	8	33.4905	10	4.51204	1.27256	1.25665	1.20979	1.21938	1.36472	0.00895261	0.982119	0.982119	0.99233	100.806	9.41007	0.00624374	0.970263	0.116793	0.997215	0.997107	0.985006	1.36581	2.11554	5.00584	0.112164	0.00895261	0.0355382	-0.84166	0.395078	0.997215	0.999763	0.999986	0.976518	70.4781	3.121	4.14349	4.47829	2.02989	1.75809	1.79743	2.13727	0.949544	1.9419	1.48676	0.601773	1.10591	0.343319
DUNN_DMSO_A	0.109641	63.4539	1	43.7294	4	5.11708	1.26498	1.24062	1.19486	1.20637	1.50213	0.0101466	0.986095	0.986095	1.4491	213.612	16.7098	0.006696	0.971204	0.117465	0.997065	0.996966	0.985487	1.50379	2.13766	5.55082	0.112388	0.0101466	0.0372372	-0.839688	0.395386	0.997065	0.999747	0.999984	0.993531	69.4119	1.06122	8.702	4.37031	1.50939	3.39576	1.06275	1.32756	0.640968	0.484149	0.867631	1.44793	0.732808	0.470762
DUNN_DMSO_A	0.110429	61.8657	8	40.5723	10	6.86411	1.15105	1.12874	1.08058	1.09597	1.23153	0.0105723	0.969415	0.969415	0.680701	138.94	8.87724	0.00513772	0.985565	0.0672588	0.997978	0.997839	0.992755	1.23352	2.06301	4.68192	0.0627042	0.0105723	0.0270843	-0.803208	0.293785	0.997978	0.999809	0.999984	0.986651	48.8083	0.874819	4.61303	4.09184	3.3374	4.72153	4.79141	0.531274	1.2556	0.994153	1.20037	0.961407	1.81286	0.648306
DUNN_DMSO_A	0.11271	96.3621	7	69.177	10	5.60482	1.20152	1.181	1.11176	1.1175	1.85518	0.0140617	0.989862	0.989862	2.75982	944.6	49.5931	0.00602644	0.979574	0.0902359	0.997687	0.997607	0.989732	1.85875	2.16216	7.06904	0.0862962	0.0140617	0.0299997	-0.842113	0.350704	0.997687	0.999779	0.999978	0.997017	58.5558	0.752419	9.68276	4.00523	2.88141	1.24991	1.26438	1.27058	0.625389	0.19015	1.11436	0.53332	0.343471	0.213241
DUNN_DMSO_A	0.114815	53.4784	9	40.088	1	6.20612	1.21147	1.19995	1.15835	1.17035	1.29711	0.0209405	0.952119	0.952119	0.853689	134.793	9.79846	0.00748062	0.979568	0.0862207	0.997362	0.997171	0.989726	1.30425	2.08703	4.87658	0.081319	0.0209405	0.033666	-0.795477	0.328043	0.997362	0.999728	0.999969	0.996	60.3142	5.3296	18.2684	6.00666	12.6171	5.26462	4.55696	5.47979	3.76321	1.43948	2.51967	1.12098	0.50458	1.0643
DUNN_DMSO_A	0.11583	58.4278	2	40.9593	5	3.26279	1.2082	1.18766	1.14405	1.16815	1.2804	0.0111691	0.971686	0.971686	0.777704	102.626	8.10062	0.00599726	0.978148	0.0897066	0.997639	0.997493	0.989006	1.28264	2.08688	4.7851	0.0850266	0.0111691	0.0308632	-0.826842	0.344633	0.997639	0.999776	0.999982	0.992095	62.0846	1.92684	1.30606	3.26641	6.98919	4.89933	2.6683	1.32856	2.26076	2.43417	0.962466	0.592136	1.35666	0.742101
DUNN_DMSO_A	0.11658	45.0938	2	34.4267	10	2.90698	1.20112	1.1866	1.14868	1.16243	1.19015	0.00857922	0.96629	0.96629	0.500379	43.7139	4.35204	0.00480817	0.979859	0.0822689	0.998002	0.997892	0.989872	1.19114	2.06611	4.44942	0.0788903	0.00857922	0.0267921	-0.824448	0.330106	0.998002	0.99982	0.999987	0.999535	85.9312	46.8116	38.9582	5.38683	5.90996	5.80749	3.61579	2.09585	1.04252	1.21638	2.22126	1.76355	1.49514	0.804208
DUNN_DMSO_A	0.117133	115.479	1	50.2131	10	3.16111	1.22613	1.21179	1.16539	1.17215	1.60657	0.0200056	0.979044	0.979044	1.88905	598.309	30.9847	0.00927203	0.97739	0.102631	0.996499	0.996253	0.988627	1.61316	2.13477	6.04917	0.0951336	0.0200056	0.0434718	-0.793846	0.355453	0.996499	0.999657	0.999969	0.972978	60.434	3.74484	8.40592	4.11525	0.627429	2.77283	2.36317	1.09487	0.4294	0.282235	0.612463	0.735405	0.32479	0.471844
DUNN_DMSO_A	0.117735	67.8133	7	40.2623	10	6.30618	1.18429	1.16716	1.126	1.13942	1.34905	0.0168406	0.968602	0.968602	1.05575	283.646	15.7213	0.00751073	0.981987	0.0822114	0.997323	0.997096	0.99095	1.35413	2.08741	5.0997	0.0764521	0.0168406	0.0342085	-0.78869	0.318591	0.997323	0.999724	0.999974	0.998317	65.64	16.4516	24.4523	8.13757	2.02501	3.61493	3.00185	3.02242	2.33185	1.2948	1.42891	0.752467	1.67301	0.359656
DUNN_DMSO_A	0.121339	101.9	9	76.2093	5	4.47173	1.19797	1.18116	1.13869	1.15008	1.85779	0.0270151	0.980752	0.980752	2.77981	975.591	50.1742	0.008463	0.979832	0.0895365	0.997188	0.997025	0.989861	1.86783	2.16295	7.10291	0.0837416	0.0270151	0.035946	-0.806553	0.337594	0.997188	0.999697	0.999959	0.986447	58.5105	1.67862	4.85344	3.2359	5.4616	3.26167	0.620291	0.592719	0.646826	0.276991	0.564258	0.0229142	1.48932	0.870941
DUNN_DMSO_A	0.123839	57.4372	2	46.9478	5	6.08678	1.14726	1.13426	1.09336	1.10675	1.21597	0.0110789	0.964814	0.964814	0.618596	89.1756	6.90829	0.00509522	0.985432	0.0640465	0.998135	0.997999	0.992687	1.21822	2.0631	4.62884	0.0605395	0.0110789	0.0250761	-0.80046	0.286195	0.998135	0.999812	0.999983	0.996356	53.7894	8.33779	16.3561	9.7976	7.0301	2.18122	5.41498	2.44773	1.4467	2.78402	0.550726	1.23282	1.01615	0.962901
DUNN_DMSO_A	0.12395	140.816	6	54.022	10	3.82776	1.11277	1.08554	1.02734	1.03889	1.76589	0.0205477	0.984572	0.984572	2.64287	2385.27	75.7227	0.00732928	0.987982	0.0649203	0.997561	0.99731	0.993973	1.7728	2.10743	6.84044	0.0586281	0.0205477	0.0315336	-0.768755	0.279025	0.997561	0.999735	0.999969	0.998706	49.3478	11.4479	20.4317	6.69409	2.19059	1.13431	1.80646	1.65873	1.49715	1.08691	1.05531	0.256155	0.863021	1.18098
DUNN_DMSO_A	0.127251	52.1137	8	36.3702	5	7.49541	1.25108	1.22932	1.18884	1.20209	1.29704	0.0107746	0.973459	0.973459	0.801086	83.5576	7.58497	0.00658901	0.973006	0.107967	0.997225	0.997074	0.986399	1.29908	2.09711	4.77762	0.10298	0.0107746	0.0354819	-0.821875	0.373928	0.997225	0.999752	0.999983	0.989504	67.4207	3.41435	9.51556	6.09999	6.04131	2.82454	7.56452	1.33558	2.13091	1.97825	4.60493	2.77427	2.10182	1.98727
DUNN_DMSO_A	0.128682	83.9384	6	65.0926	1	6.06452	1.18072	1.16488	1.1297	1.13967	1.64987	0.0309637	0.970663	0.970663	2.07975	744.218	36.7164	0.00896681	0.980787	0.087827	0.997164	0.996959	0.990344	1.66194	2.13323	6.28907	0.0815707	0.0309637	0.0363729	-0.791491	0.329623	0.997164	0.999682	0.999954	0.998036	64.3292	7.49602	26.5256	13.9083	2.00141	4.44065	3.20815	2.97541	1.21163	1.29785	2.1179	1.52578	1.87037	1.10638
DUNN_DMSO_A	0.131846	79.5261	9	45.8861	2	7.41265	1.26089	1.22285	1.15505	1.16934	1.69008	0.00888707	0.991351	0.991351	2.04611	377.157	26.3696	0.0053382	0.968141	0.123538	0.997735	0.997665	0.983924	1.69105	2.17327	6.26041	0.120394	0.00888707	0.0295	-0.874811	0.418047	0.997735	0.999799	0.999986	0.995638	72.3449	1.47107	8.73585	4.26791	2.43649	1.34206	0.588226	0.664247	0.620309	1.80343	1.55554	0.648411	0.471119	0.35989
DUNN_DMSO_A	0.134615	70.4138	9	55.3296	4	7.06246	1.19837	1.18352	1.15334	1.16901	1.46232	0.0210865	0.970116	0.970116	1.39002	263.185	18.009	0.00780679	0.979031	0.0881213	0.997321	0.997162	0.989453	1.46947	2.11668	5.52465	0.0832998	0.0210865	0.0344026	-0.802336	0.333689	0.997321	0.999717	0.999967	0.994556	63.245	2.06984	16.4692	4.38677	1.74587	5.39106	2.21216	3.1022	2.61508	2.65514	1.03099	3.20273	0.232566	2.10729
DUNN_DMSO_A	0.145833	81.5787	7	33.5642	10	6.08677	1.03181	1.00566	0.957346	0.972242	1.1548	0.00625597	0.973888	0.973888	0.472848	154.802	7.59314	0.00295331	0.992202	0.0389144	0.998882	0.998798	0.996093	1.15467	2.03779	4.47748	0.0366334	0.00625597	0.0161643	-0.820396	0.229521	0.998882	0.999891	0.99999	0.996333	37.1407	0.655007	7.65641	1.99743	0.987076	1.63807	1.75415	1.51114	0.721509	0.550245	0.483434	0.892396	1.07128	0.583891
DUNN_DMSO_A	0.146226	96.4372	9	49.2697	5	7.18349	1.22698	1.18637	1.13351	1.14218	1.74552	0.00938869	0.991912	0.991912	2.31204	716.545	37.9715	0.00577382	0.973283	0.111021	0.997537	0.99745	0.986541	1.74676	2.1632	6.53985	0.107035	0.00938869	0.0320362	-0.861326	0.393193	0.997537	0.999783	0.999985	0.980804	66.249	0.904143	3.26508	2.4519	0.907127	0.365355	1.17746	0.128301	0.767503	0.733954	0.454424	0.47582	0.164662	0.172988
DUNN_DMSO_A	0.146965	118.284	2	90.9241	10	4.45764	1.13266	1.11317	1.03225	1.05144	1.8036	0.0213068	0.984282	0.984282	2.6897	1305.82	57.4911	0.00541748	0.986346	0.0634312	0.99822	0.998149	0.993148	1.81085	2.13214	6.983	0.060114	0.0213068	0.0241327	-0.830778	0.293582	0.99822	0.99981	0.999969	0.977496	47.01	0.764657	4.12824	0.576495	0.878473	0.281536	1.4761	0.703152	0.913443	0.149937	0.800071	0.300353	0.319894	0.0958687
DUNN_DMSO_A	0.150101	72.9944	7	44.0074	3	7.32946	1.1576	1.13361	1.07909	1.10449	1.35701	0.0142613	0.974467	0.974467	1.1027	333.64	17.5732	0.00657427	0.984723	0.0728558	0.997535	0.997347	0.992331	1.36081	2.08317	5.16627	0.0673419	0.0142613	0.032149	-0.791613	0.301702	0.997535	0.999757	0.999978	0.995465	52.655	3.35978	2.36838	6.23333	9.24376	4.18474	2.11103	2.32741	3.18204	0.925441	1.21612	1.69338	0.624338	1.07306
DUNN_DMSO_A	0.15102	152.047	1	79.2881	10	2.83665	1.22479	1.20609	1.15092	1.16607	2.20994	0.0304305	0.984842	0.984842	3.98429	1909.38	82.4318	0.0107945	0.975987	0.108446	0.996278	0.996036	0.987917	2.22162	2.21041	8.43653	0.100377	0.0304305	0.0458785	-0.797384	0.365961	0.996278	0.99961	0.999953	0.96149	62.95	0.28355	3.06927	1.38602	1.45046	1.62885	1.31178	1.10165	1.50451	0.356212	1.25049	0.741739	0.717531	0.372371
DUNN_DMSO_A	0.15197	99.5	1	67.7442	3	5.74062	1.16165	1.14292	1.09446	1.11282	1.61789	0.0300207	0.970544	0.970544	2.00813	850.751	38.3162	0.00857668	0.983874	0.076838	0.997281	0.997069	0.991903	1.62952	2.11978	6.20698	0.0706717	0.0300207	0.0351041	-0.782829	0.306742	0.997281	0.999696	0.999956	0.998074	56.9606	5.69956	18.964	6.01012	1.17154	6.73297	3.00993	4.73792	0.652604	2.78288	1.07308	0.855088	1.3423	0.117855
DUNN_DMSO_A	0.154684	94.6974	1	61.4617	4	4.21484	1.1454	1.13322	1.08682	1.10225	1.38841	0.0165998	0.972819	0.972819	1.2047	281.991	17.5625	0.00607087	0.985707	0.0643694	0.997926	0.997791	0.992825	1.39337	2.08938	5.32183	0.0603136	0.0165998	0.0276843	-0.799374	0.286585	0.997926	0.99978	0.999974	0.974042	48.9753	0.913352	5.15045	1.37046	1.0268	1.08816	0.502073	2.04046	0.833351	0.431267	0.62758	1.27631	1.59746	1.02337
DUNN_DMSO_A	0.15678	103.077	8	69.3668	10	6.37091	0.974982	0.953476	0.897316	0.908607	1.26437	0.0118309	0.97365	0.97365	0.886067	611.971	21.0973	0.00296044	0.994403	0.0298563	0.999097	0.999029	0.997198	1.26702	2.0453	4.95544	0.0280312	0.0118309	0.0133118	-0.810597	0.199683	0.999097	0.999896	0.999984	0.99309	30.0205	2.39701	5.72013	2.44844	1.10951	1.51612	0.187982	0.93898	1.00959	0.382564	0.628538	0.114854	0.582666	0.3473
DUNN_DMSO_B	0	106.86	9	81.6635	10	7.25324	1.19298	1.17644	1.12209	1.14575	2.02178	0.0341769	0.979954	0.979954	3.37545	1532.92	68.5235	0.00968169	0.979914	0.0902962	0.996991	0.996798	0.989903	2.03539	2.1785	7.7622	0.0840406	0.0341769	0.0380679	-0.797124	0.335815	0.996991	0.999658	0.999948	0.998901	64.704	9.24081	19.2652	12.7099	8.4383	2.52948	4.17164	1.20042	0.13541	1.76812	1.71831	0.379195	0.739838	0.641758
DUNN_DMSO_B	0	108.018	1	89.7937	10	4.53707	1.26427	1.25341	1.21322	1.22684	2.63483	0.048012	0.982236	0.982236	5.35723	2123.36	103.342	0.0132606	0.968395	0.133272	0.99559	0.995377	0.984062	2.65518	2.28695	10.034	0.124369	0.048012	0.0529459	-0.800078	0.403486	0.99559	0.999531	0.99993	0.986483	72.8266	0.313419	8.99092	3.49288	2.77464	0.366879	2.51159	1.45095	1.27738	2.04655	1.03203	1.84359	0.185323	0.443684
DUNN_DMSO_B	0	112.081	9	83.3243	10	6.94662	1.07203	1.05275	0.997876	1.01277	1.48022	0.0193979	0.975953	0.975953	1.59377	682.042	31.824	0.00518785	0.990375	0.0467729	0.998449	0.998342	0.995175	1.48659	2.08483	5.76048	0.0435799	0.0193979	0.021304	-0.799375	0.2457	0.998449	0.999818	0.999971	0.997186	41.1786	1.66783	8.89089	4.603	2.64206	4.39632	3.08122	1.56959	1.0968	0.74956	1.11553	0.470375	0.324455	0.232821
DUNN_DMSO_B	0	108.863	8	91.7586	10	5.34392	1.19262	1.17754	1.12497	1.14001	2.06275	0.0342317	0.980838	0.980838	3.5383	1656.94	73.7859	0.00998124	0.981018	0.0871854	0.996828	0.996625	0.990461	2.07638	2.17874	7.94183	0.0802829	0.0342317	0.0399026	-0.78592	0.326684	0.996828	0.999646	0.999948	0.996255	56.7305	1.3655	10.2126	6.90493	6.13846	0.985217	2.12375	1.43485	2.12275	1.35948	2.1091	0.562043	1.2002	1.47635
DUNN_DMSO_B	0	102.485	9	75.2812	1	7.46651	1.10114	1.08152	1.03596	1.05325	1.53283	0.0197321	0.977691	0.977691	1.74909	711.306	33.6325	0.0054304	0.988242	0.0548759	0.998325	0.99822	0.994102	1.53934	2.09808	5.93744	0.0515361	0.0197321	0.022913	-0.81057	0.268435	0.998325	0.999809	0.99997	0.995571	44.8145	0.873963	5.15564	6.86645	2.00887	1.3065	1.43294	0.544797	1.5614	1.77355	0.727757	0.26489	0.528682	0.439867
DUNN_DMSO_B	0	105.715	5	85.1786	10	6.26029	1.21605	1.2008	1.15786	1.16879	2.16437	0.0456838	0.976552	0.976552	3.85059	1706.45	77.7309	0.012137	0.977311	0.101569	0.996386	0.996145	0.988587	2.18369	2.20285	8.29754	0.0940729	0.0456838	0.0443702	-0.780755	0.349199	0.996386	0.999574	0.999931	0.998349	63.6685	8.87945	12.3327	18.8454	12.3751	9.51779	5.03618	1.61897	0.23169	1.21713	2.31626	0.949537	0.0923071	0.54549
DUNN_DMSO_B	0	127.741	6	63.9919	10	5.23769	1.0507	1.02678	0.980593	0.987112	1.58658	0.0223245	0.978073	0.978073	2.0137	1509.7	52.2971	0.00557182	0.991475	0.0445821	0.998435	0.998304	0.995728	1.5944	2.08684	6.19822	0.0412352	0.0223245	0.0213246	-0.787644	0.237216	0.998435	0.999806	0.999967	0.998979	43.5346	10.1488	13.0201	7.37641	3.3808	2.24618	1.67199	2.11528	1.53844	1.09922	1.11836	0.779302	0.763508	0.194582
DUNN_DMSO_B	0	131.918	9	84.382	10	7.22064	1.13941	1.11743	1.06573	1.08678	1.85475	0.0239149	0.983506	0.983506	2.87571	1696.58	66.1422	0.00723327	0.985769	0.0684239	0.997685	0.997523	0.992858	1.86329	2.1371	7.17578	0.0634383	0.0239149	0.0303913	-0.80233	0.29595	0.997685	0.999743	0.999964	0.996501	48.4898	1.67282	11.7348	0.705224	1.98812	2.40419	0.770765	1.06071	1.90806	0.744225	0.395826	0.643571	0.497247	0.458456
DUNN_DMSO_B	0	140.71	2	90.8992	10	4.91472	1.12689	1.10063	1.0401	1.06233	2.06622	0.0363384	0.980568	0.980568	3.70333	3265.82	104.887	0.00932253	0.98737	0.0661356	0.997417	0.997172	0.993665	2.08096	2.14427	8.04874	0.0597023	0.0363384	0.0331079	-0.766154	0.280762	0.997417	0.999675	0.999945	0.999447	52.8518	11.7642	23.9166	7.70675	1.78136	3.45307	1.77263	1.18956	1.6026	0.732809	0.59059	0.214408	0.168354	0.530419
DUNN_DMSO_B	0	101.804	8	79.8482	2	6.82846	1.157	1.13975	1.08576	1.09663	1.75843	0.0199807	0.984057	0.984057	2.48627	978.953	47.6414	0.00595283	0.984041	0.0711841	0.998008	0.997921	0.991985	1.765	2.13716	6.76957	0.0675416	0.0199807	0.0265202	-0.8291	0.309656	0.998008	0.999788	0.99997	0.992333	51.5299	0.467376	8.15704	3.07058	0.101871	1.02172	0.71332	1.84606	1.51804	0.807907	0.193128	0.332599	0.277409	0.341791
DUNN_DMSO_B	0	109.514	9	86.3171	1	7.27771	1.14112	1.12074	1.07447	1.07535	1.78266	0.0370097	0.972276	0.972276	2.63265	1586.63	60.1726	0.00895255	0.985817	0.0682065	0.997553	0.997362	0.992882	1.79777	2.12956	6.90336	0.0629898	0.0370097	0.03153	-0.774453	0.287351	0.997553	0.99969	0.999944	0.998188	51.6611	3.80646	9.40237	6.68933	3.50896	9.70802	5.60024	4.91516	4.38488	0.523043	2.22912	1.36421	1.65145	1.43356
DUNN_DMSO_B	0	97.4821	9	56.8594	1	6.99908	1.10021	1.07788	1.03326	1.05178	1.46161	0.0157265	0.979228	0.979228	1.49833	698.966	29.6435	0.00529482	0.987862	0.0577044	0.998282	0.998156	0.993911	1.46613	2.08898	5.6391	0.0540902	0.0157265	0.0234217	-0.815401	0.276314	0.998282	0.99981	0.999976	0.997362	45.8462	1.9914	14.8147	3.65661	1.42971	0.601812	1.16297	0.91411	0.996483	0.406043	0.447023	1.03719	0.305326	0.195398
DUNN_DMSO_B	0	116.96	9	69.2779	3	6.55218	1.14237	1.11285	1.08286	1.11255	1.76359	0.0371742	0.971066	0.971066	2.53212	1358.02	54.4877	0.0100962	0.983478	0.0795968	0.997169	0.996907	0.991703	1.77876	2.13527	6.78626	0.0727193	0.0371742	0.0358478	-0.774515	0.309284	0.997169	0.999646	0.999943	0.999791	75.7039	3.60799	45.8021	10.351	6.95066	1.5564	2.70651	1.14295	2.48641	0.668048	1.47043	0.419306	1.18358	0.827693
DUNN_DMSO_B	0	158.243	8	69.394	10	5.15703	1.21202	1.18786	1.14813	1.14167	2.56358	0.0255537	0.990487	0.990487	5.34606	4475.81	145.878	0.0103284	0.979014	0.102374	0.996354	0.996084	0.98945	2.57281	2.22122	9.86955	0.0943689	0.0255537	0.0449709	-0.799434	0.356979	0.996354	0.999623	0.99996	0.972461	58.281	1.43525	4.79217	1.58531	2.22739	0.306716	1.23099	0.563141	0.983738	1.20661	0.319651	0.606087	1.01037	0.793564
DUNN_DMSO_B	0	99.7668	9	64.5794	1	6.6407	1.21839	1.19969	1.15861	1.17384	1.87764	0.0194183	0.98621	0.98621	2.79655	945.633	48.6907	0.0079706	0.976113	0.103451	0.997041	0.996894	0.987979	1.88387	2.17564	7.11435	0.0977113	0.0194183	0.0376181	-0.825678	0.367933	0.997041	0.999708	0.99997	0.965669	62.5178	0.192856	3.1002	2.27258	1.70629	1.36865	0.789366	0.687657	0.497333	0.215566	0.462299	0.260619	0.779195	0.713778
DUNN_DMSO_B	0	123.26	8	79.9707	10	6.98136	1.25459	1.23601	1.18802	1.20185	2.60032	0.0332558	0.987613	0.987613	5.33564	2953.07	119.215	0.013125	0.973083	0.124007	0.995372	0.995044	0.986446	2.61334	2.25807	9.93473	0.113526	0.0332558	0.0552976	-0.784667	0.384631	0.995372	0.999521	0.999948	0.991088	67.1098	0.680782	9.76253	2.77529	4.23461	1.02814	3.18551	1.01059	2.41439	1.21299	1.12291	1.76673	0.760492	0.541425
DUNN_DMSO_B	0	95.7745	1	73.6755	10	2.83584	1.19473	1.17624	1.12084	1.14208	1.73136	0.0158103	0.986536	0.986536	2.3325	663.361	38.3657	0.00641568	0.980829	0.083448	0.997605	0.997503	0.990364	1.73583	2.1468	6.6092	0.0787825	0.0158103	0.0312819	-0.82368	0.332076	0.997605	0.999765	0.999975	0.998422	58.0345	1.99931	14.5838	5.75687	2.68415	1.45384	1.07475	0.65046	0.402676	0.424	0.420207	0.721157	0.262065	0.176282
DUNN_DMSO_B	0	102.273	7	73.4888	10	6.17861	1.20032	1.18646	1.13035	1.14312	1.93744	0.0179585	0.988309	0.988309	3.05403	1136.44	57.1584	0.00751981	0.97979	0.0908658	0.997186	0.997046	0.989841	1.94295	2.1711	7.40494	0.0852173	0.0179585	0.0359427	-0.816728	0.343319	0.997186	0.999724	0.999972	0.996207	58.4998	0.583356	12.0027	4.12287	1.81677	1.69755	1.54643	0.717452	0.382698	0.686525	0.815352	0.467516	1.19582	0.500284
DUNN_DMSO_B	0	95.9585	2	62.8433	10	4.33507	1.15644	1.143	1.0625	1.06707	1.57121	0.0110475	0.987959	0.987959	1.82381	527.48	30.2344	0.00403921	0.984831	0.0660195	0.998564	0.998515	0.992384	1.57335	2.11473	6.02934	0.0639879	0.0110475	0.0196099	-0.859555	0.307767	0.998564	0.999854	0.999983	0.972276	49.5955	0.174739	1.46866	0.650524	1.65885	2.18754	1.94233	1.92204	1.99759	0.469047	0.496234	0.264287	0.247987	0.183286
DUNN_DMSO_B	0	89.8772	8	71.1283	10	5.83151	1.20025	1.1813	1.12745	1.13447	1.78666	0.0175299	0.986261	0.986261	2.53416	898.539	45.732	0.00656081	0.980224	0.0874469	0.997649	0.997553	0.99006	1.79199	2.15175	6.8115	0.0835764	0.0175299	0.0303732	-0.832973	0.342553	0.997649	0.999762	0.999973	0.997091	54.1984	4.8009	12.3559	5.6119	1.77187	3.36153	1.43389	1.60271	1.99754	0.524272	1.13231	0.660612	0.455092	0.340806
DUNN_DMSO_B	0	86.9967	9	71.6634	10	4.88119	1.1773	1.16348	1.09131	1.1127	1.60087	0.0117588	0.987678	0.987678	1.89669	470.91	29.3285	0.00475703	0.982879	0.0723192	0.998201	0.998144	0.991399	1.60335	2.12569	6.12499	0.069402	0.0117588	0.0241801	-0.84624	0.317246	0.998201	0.999826	0.999982	0.987016	53.0056	0.100432	5.24042	0.735106	0.930591	1.4811	1.04656	0.789062	0.631729	0.432446	0.324498	0.162693	0.0856032	0.114217
DUNN_DMSO_B	0	75.8803	2	45.9037	10	4.06302	1.17813	1.15447	1.10071	1.10085	1.39063	0.00985668	0.983468	0.983468	1.18249	236.134	16.0217	0.00526086	0.982881	0.0759144	0.997929	0.997812	0.991401	1.39221	2.09521	5.27441	0.0723581	0.00985668	0.0274908	-0.822668	0.317246	0.997929	0.999804	0.999984	0.998078	54.4751	3.87486	12.2598	17.8538	4.98096	1.08161	2.92427	0.875182	0.181884	0.75886	0.641878	0.250663	0.657551	1.08301
DUNN_DMSO_B	0	201.353	5	41.2482	10	3.42469	1.05934	1.01506	0.953711	0.929182	1.849	0.00731761	0.995111	0.995111	2.98598	3688.12	101.127	0.00387645	0.990556	0.0500746	0.998516	0.998399	0.995266	1.8493	2.10175	7.20786	0.0470293	0.00731761	0.0205202	-0.830893	0.262098	0.998516	0.999856	0.999988	0.98576	39.2543	0.136053	5.44819	0.354489	0.75389	0.509988	0.42334	0.165677	0.228304	0.15551	0.212784	0.229138	0.124283	0.215835
DUNN_DMSO_B	0	177.011	1	46.0294	10	2.84476	1.18714	1.16463	1.11727	1.12006	2.18274	0.0121335	0.993967	0.993967	4.00992	2733.23	100.6	0.00703317	0.981943	0.0883603	0.997158	0.996979	0.990929	2.18533	2.17558	8.39119	0.082434	0.0121335	0.0362768	-0.817909	0.339239	0.997158	0.999737	0.999981	0.930615	54.2004	0.38968	1.91288	1.01638	1.42473	0.419835	0.401705	0.605499	0.286606	0.614617	0.92721	0.0650706	0.286756	0.134935
DUNN_DMSO_B	0	67.7376	7	45.1193	1	6.12314	1.21349	1.19591	1.14486	1.15975	1.43281	0.0123332	0.981014	0.981014	1.28669	219.105	16.0389	0.00706375	0.979294	0.0895565	0.997149	0.996979	0.989589	1.4356	2.11113	5.3969	0.083763	0.0123332	0.0363732	-0.809419	0.33857	0.997149	0.999736	0.99998	0.996339	59.9622	3.26199	14.3606	4.68073	1.73279	1.34587	2.17326	0.663006	0.325818	1.07291	0.983014	0.831026	0.446255	0.693043
DUNN_DMSO_B	0	67.4091	9	39.9223	1	6.55776	1.19817	1.18512	1.12758	1.14923	1.40463	0.0135573	0.977774	0.977774	1.20628	223.044	15.4637	0.00704039	0.980399	0.0858414	0.997266	0.997087	0.990147	1.40804	2.10376	5.30147	0.0801002	0.0135573	0.0351369	-0.806127	0.330808	0.997266	0.999738	0.999979	0.998004	58.9993	2.42038	16.0243	11.0135	0.769577	1.42304	0.864751	1.03979	1.17091	0.872288	1.00271	0.442784	0.667556	0.677285
DUNN_DMSO_B	0	55.1378	2	43.2136	6	4.74575	1.15022	1.12597	1.08691	1.10554	1.19906	0.011965	0.958622	0.958622	0.566304	79.273	6.22335	0.00569696	0.985417	0.0653403	0.997935	0.99775	0.992679	1.20175	2.05958	4.56038	0.0610641	0.011965	0.0272141	-0.776215	0.281993	0.997935	0.999789	0.999981	0.998926	60.1957	11.8303	22.0469	17.5407	9.18868	10.0443	5.79075	2.24344	2.34924	4.7648	1.64889	1.29474	2.17398	1.43807
DUNN_DMSO_B	0	54.9188	9	38.4918	2	7.17945	1.19833	1.18349	1.13082	1.14456	1.259	0.00846036	0.976949	0.976949	0.725536	86.3196	7.48611	0.00517402	0.98116	0.0798231	0.997854	0.997739	0.99053	1.25991	2.07821	4.73448	0.0759704	0.00846036	0.028401	-0.823491	0.325127	0.997854	0.999806	0.999987	0.997493	58.8801	4.68779	18.8019	7.79438	3.77124	1.40258	1.40694	1.14412	2.08487	0.489148	1.96226	1.48047	0.518991	0.21621
DUNN_DMSO_B	0	74.0977	8	36.5649	10	4.18066	0.986989	0.962722	0.893166	0.910784	1.13586	0.00359432	0.982743	0.982743	0.412919	83.1388	5.61995	0.00196616	0.993933	0.0304091	0.999233	0.999176	0.996961	1.13441	2.03326	4.43082	0.0287858	0.00359432	0.0115531	-0.830973	0.205683	0.999233	0.999927	0.999994	0.983608	31.2805	0.583822	1.40458	2.52292	1.19272	0.92948	1.41406	0.238135	0.488944	0.456295	0.34768	0.189688	0.469233	0.0769142
DUNN_DMSO_B	0	80.3289	1	58.705	10	3.20513	1.24916	1.23701	1.19312	1.20037	1.64346	0.0251087	0.974643	0.974643	1.95512	371.321	25.9797	0.010156	0.974006	0.107885	0.99641	0.996198	0.98691	1.65257	2.15495	6.17162	0.101541	0.0251087	0.0439696	-0.790156	0.362518	0.99641	0.999629	0.999961	0.983389	65.462	2.83005	4.55068	9.41567	1.95763	3.30855	3.33229	7.45247	6.74663	3.20994	2.92883	0.762875	2.06527	1.87388
DUNN_DMSO_B	0	65.896	1	54.9536	10	6.08936	1.21945	1.2055	1.17039	1.17915	1.48049	0.0167308	0.976743	0.976743	1.42196	229.97	17.1948	0.00692089	0.976739	0.0926536	0.997511	0.997385	0.988291	1.48546	2.12526	5.56887	0.0888622	0.0167308	0.0317923	-0.824168	0.348986	0.997511	0.999747	0.999974	0.989053	61.7362	1.90441	8.4895	6.40584	4.33105	4.04476	5.85682	3.42015	2.28028	3.12562	1.89613	0.314681	1.6993	0.569901
DUNN_DMSO_B	0	105.76	1	62.8208	10	1.727	1.17921	1.16453	1.10421	1.11669	1.51904	0.0158146	0.980741	0.980741	1.62636	415.24	25.0089	0.00685264	0.982924	0.0773015	0.997518	0.997361	0.991423	1.52357	2.1132	5.79134	0.0723699	0.0158146	0.0321115	-0.801622	0.313412	0.997518	0.999748	0.999975	0.999134	62.413	6.71708	28.9137	9.26308	2.43047	4.75374	2.38111	3.81702	2.94194	1.87688	1.06921	0.841867	0.361136	0.970148
DUNN_DMSO_B	0	105.104	9	68.7776	10	7.8316	1.1859	1.16932	1.1038	1.12363	1.63408	0.0158497	0.984441	0.984441	2.02136	653.293	34.6155	0.00723998	0.982151	0.0822803	0.997327	0.997144	0.991033	1.63861	2.12857	6.23318	0.0763026	0.0158497	0.0344632	-0.805581	0.32409	0.997327	0.999733	0.999975	0.991905	54.882	0.671413	7.85099	2.44681	3.61908	1.07296	1.98567	0.172089	0.898815	0.814565	0.201779	0.301085	0.238876	0.121614
DUNN_DMSO_B	0	78.2375	2	57.7901	10	4.62298	1.22391	1.21085	1.14885	1.16627	1.59665	0.0137512	0.984961	0.984961	1.8149	343.23	24.2608	0.00635542	0.97694	0.0946021	0.997567	0.997467	0.988396	1.6001	2.14137	6.01995	0.0907479	0.0137512	0.0312284	-0.835753	0.356352	0.997567	0.999765	0.999978	0.996198	60.7784	1.88432	9.23258	4.62886	9.07706	0.989682	6.98955	3.07847	1.47761	0.846217	1.18041	0.580821	0.978951	0.831287
DUNN_DMSO_B	0	88.4281	2	55.6281	10	3.04861	1.20588	1.19213	1.12999	1.14264	1.54981	0.0123553	0.98546	0.98546	1.68701	363.626	23.8677	0.00586258	0.979477	0.0873474	0.997727	0.997632	0.98968	1.55259	2.12711	5.86306	0.08357	0.0123553	0.0296375	-0.835689	0.34327	0.997727	0.999783	0.999981	0.992246	58.7227	1.54511	8.07715	3.15636	3.70885	6.11849	1.86044	1.45999	1.20107	1.07313	0.424321	1.29216	1.11187	0.356505
DUNN_DMSO_B	0	81.1485	1	55.8825	10	3.8278	1.18354	1.1678	1.108	1.11879	1.46685	0.0113414	0.984301	0.984301	1.4334	283.511	19.6761	0.00504453	0.982805	0.0730948	0.998103	0.998021	0.991361	1.46915	2.1084	5.58811	0.0700844	0.0113414	0.0252376	-0.834945	0.315368	0.998103	0.999814	0.999982	0.998185	57.4766	8.24546	13.5585	11.1521	1.53414	1.9593	1.69054	3.80193	1.33616	0.271624	0.418406	0.959847	1.07409	0.174821
DUNN_DMSO_B	0	66.6688	9	53.5719	3	5.84719	1.11057	1.0932	1.03114	1.05339	1.24129	0.00954349	0.973579	0.973579	0.712805	107.735	8.41927	0.00401635	0.987595	0.0539189	0.99856	0.998474	0.993776	1.24276	2.06444	4.76543	0.0513266	0.00954349	0.0199647	-0.827528	0.270685	0.99856	0.999853	0.999985	0.999219	50.1444	5.17032	21.6572	1.27956	3.28765	1.59783	1.75216	0.840967	1.0962	1.00687	0.523958	0.636726	0.305269	0.176603
DUNN_DMSO_B	0	129.553	8	72.7986	4	7.06373	1.27413	1.25307	1.20397	1.22331	2.597	0.0387839	0.985433	0.985433	5.28555	2921.46	117.031	0.0163195	0.969471	0.143305	0.99427	0.993761	0.984614	2.61276	2.26743	9.8589	0.128886	0.0387839	0.0661421	-0.769981	0.405232	0.99427	0.999402	0.99994	0.976309	70.8916	0.391231	4.07536	1.0282	2.26614	2.31085	1.0013	1.67128	0.803858	0.719005	1.04878	0.211388	0.446297	0.693954
DUNN_DMSO_B	0	79.4182	8	51.4756	1	7.11844	1.14765	1.12652	1.0834	1.10479	1.40533	0.0128824	0.979696	0.979696	1.25595	336.923	19.2454	0.00571458	0.984793	0.0691737	0.997896	0.997763	0.992365	1.40843	2.09243	5.36651	0.0649784	0.0128824	0.02798	-0.812747	0.30057	0.997896	0.99979	0.99998	0.997581	51.5374	1.15398	6.59901	9.76326	6.3107	1.36286	1.93565	2.56536	0.150467	0.841504	0.803369	0.262384	0.550829	0.382131
DUNN_DMSO_B	0.002028	89.8566	2	51.0656	10	3.7546	1.15392	1.13386	1.0827	1.08736	1.50917	0.0170022	0.979358	0.979358	1.6302	672.766	30.5839	0.00658713	0.984396	0.0727326	0.997768	0.99759	0.992165	1.51431	2.10321	5.77132	0.0682323	0.0170022	0.0290977	-0.809148	0.30674	0.997768	0.99976	0.999974	0.996786	53.8314	3.04107	11.9989	8.39175	9.55309	2.98367	1.36856	3.06263	0.632189	2.69155	2.03264	1.527	0.197218	0.782779
DUNN_DMSO_B	0.002421	68.2562	8	59.9945	10	5.3904	1.2146	1.19756	1.15264	1.1662	1.48696	0.0200426	0.973132	0.973132	1.47177	264.94	19.0194	0.00807713	0.979111	0.088033	0.997174	0.996991	0.989494	1.49359	2.12041	5.62387	0.0827368	0.0200426	0.035827	-0.795037	0.331135	0.997174	0.999705	0.999969	0.997147	65.5709	3.21653	11.656	5.14732	11.2922	12.2632	7.73898	7.97345	3.07515	2.54472	2.20728	1.28251	0.333497	1.71865
DUNN_DMSO_B	0.004566	118.619	9	84.847	4	7.96023	1.16193	1.14059	1.11213	1.12689	1.87002	0.0395009	0.97308	0.97308	2.89494	1577.25	62.8352	0.00959574	0.982646	0.0800187	0.997327	0.997144	0.991282	1.88633	2.15049	7.20372	0.0747358	0.0395009	0.0340937	-0.786996	0.314023	0.997327	0.999668	0.99994	0.996311	56.5863	6.56158	5.32555	1.70238	2.41518	8.67052	6.10024	0.553946	0.532438	3.80368	2.09608	1.9176	0.370138	2.22443
DUNN_DMSO_B	0.006098	99.5625	8	49.1062	10	6.39984	1.24726	1.22777	1.18222	1.19178	1.82408	0.0188815	0.985573	0.985573	2.59838	912.576	45.3319	0.010252	0.973544	0.119276	0.995972	0.995695	0.986679	1.83004	2.17182	6.84734	0.110519	0.0188815	0.0488979	-0.804436	0.385057	0.995972	0.999617	0.99997	0.934303	66.0908	1.03449	1.87221	1.5324	1.97495	1.64738	1.0214	1.11596	0.520053	0.439457	0.939849	1.34543	0.745141	0.394264
DUNN_DMSO_B	0.012225	95.4307	8	60.8108	1	7.73917	1.20838	1.18975	1.13636	1.15286	1.77273	0.0172367	0.986172	0.986172	2.47546	871.967	44.1208	0.00823717	0.979347	0.0947639	0.996895	0.996687	0.989617	1.77791	2.15237	6.73741	0.0879249	0.0172367	0.0391766	-0.806804	0.346772	0.996895	0.999695	0.999973	0.997474	59.7014	1.1357	12.9523	4.92952	1.71936	3.12111	1.25095	0.841512	0.489984	0.434978	0.270271	0.525437	0.590606	0.413186
DUNN_DMSO_B	0.012531	141.72	4	46.6473	10	4.21217	1.1125	1.08911	1.0518	1.04998	1.79783	0.0157445	0.988511	0.988511	2.72486	2113.41	72.334	0.00642043	0.987538	0.0638734	0.997832	0.997631	0.993749	1.80232	2.11712	6.96125	0.0588745	0.0157445	0.0283358	-0.797396	0.284962	0.997832	0.999766	0.999975	0.996317	46.3376	2.87518	12.9857	5.31494	3.52204	0.560833	2.05089	1.56287	0.327458	1.95371	1.11425	0.756412	0.31326	0.632523
DUNN_DMSO_B	0.019608	102.754	1	46.5663	10	1.62991	1.2266	1.20695	1.15273	1.16315	1.48316	0.0105525	0.985479	0.985479	1.4427	281.091	18.8639	0.0061052	0.977715	0.0936206	0.997484	0.997373	0.988789	1.48505	2.12144	5.57165	0.0894596	0.0105525	0.0325871	-0.830905	0.352972	0.997484	0.999771	0.999983	0.996054	61.4926	0.860469	10.2194	8.06001	3.44934	5.28082	4.36405	4.2088	0.810124	1.19213	1.57198	1.68379	1.17278	0.719504
DUNN_DMSO_B	0.021142	63.5702	9	50.5363	5	7.03406	1.25963	1.24834	1.21819	1.23397	1.54298	0.0260567	0.967451	0.967451	1.57487	294.6	19.1277	0.01008	0.968831	0.120743	0.996505	0.996291	0.984272	1.55257	2.15014	5.71898	0.114434	0.0260567	0.0430136	-0.808253	0.38865	0.996505	0.999633	0.999959	0.995411	78.2852	8.77241	15.4991	6.62698	6.09453	5.30799	8.21096	3.30295	5.2444	0.473722	2.98687	3.00415	4.79731	1.15682
DUNN_DMSO_B	0.021886	99.1401	6	79.7143	1	6.6261	1.15816	1.14602	1.11629	1.1249	1.71077	0.0303349	0.974164	0.974164	2.3178	850.071	42.6123	0.00741468	0.983448	0.0726906	0.997842	0.997733	0.991686	1.72252	2.13439	6.58354	0.0690199	0.0303349	0.0280775	-0.809201	0.30669	0.997842	0.999743	0.999954	0.984122	51.2533	1.07076	4.54015	3.28665	4.84479	2.707	2.71121	0.94705	0.95288	1.15855	0.449513	1.7706	1.63468	0.829438
DUNN_DMSO_B	0.023088	90.5272	3	67.5471	10	2.86206	1.2341	1.22398	1.17678	1.18497	1.89705	0.0221889	0.984347	0.984347	2.81276	744.883	43.9182	0.00812719	0.972939	0.110444	0.997103	0.996996	0.986368	1.90465	2.19035	7.15739	0.105975	0.0221889	0.0361398	-0.833038	0.381923	0.997103	0.999705	0.999966	0.994603	66.2587	2.39018	4.30663	7.89344	7.91984	2.92	2.09308	3.14289	3.78266	0.725639	1.82098	2.88008	0.606589	1.93122
DUNN_DMSO_B	0.02407	114.317	8	72.5018	10	5.16391	1.19326	1.17002	1.11751	1.1295	2.01757	0.0180223	0.989344	0.989344	3.3644	1504.31	68.9545	0.0073187	0.980857	0.0882747	0.997316	0.997177	0.99038	2.0231	2.17345	7.73495	0.082866	0.0180223	0.0344707	-0.817131	0.338828	0.997316	0.999732	0.999972	0.997946	57.9275	5.1942	15.6133	5.75161	3.36263	1.41095	2.43522	1.89672	1.08155	0.609717	1.13145	0.129067	0.692979	0.0739332
DUNN_DMSO_B	0.024518	97.1986	8	82.0632	10	6.01323	1.20725	1.1984	1.15545	1.16961	1.98292	0.0323262	0.979934	0.979934	3.18949	1140.4	57.8227	0.00904745	0.977636	0.0949275	0.997106	0.996968	0.988749	1.99559	2.18506	7.58007	0.0896919	0.0323262	0.0365977	-0.811319	0.348606	0.997106	0.99968	0.999951	0.994869	63.3097	3.88015	9.49964	11.4196	5.54859	3.82288	3.78132	0.477366	2.03913	1.95597	1.19954	2.73803	0.195189	0.884009
DUNN_DMSO_B	0.02648	85.0155	2	65.7116	10	3.40659	1.2136	1.20092	1.13781	1.15121	1.75038	0.0202657	0.98289	0.98289	2.3484	583.336	35.7343	0.00711713	0.976666	0.0957042	0.997523	0.997432	0.988257	1.75706	2.1618	6.63214	0.0920841	0.0202657	0.0314084	-0.835035	0.358042	0.997523	0.999743	0.999969	0.997107	61.8559	3.96903	4.52688	9.4363	10.203	3.91955	7.71988	0.589213	1.94418	1.73515	0.962908	2.26821	0.971913	0.661578
DUNN_DMSO_B	0.02686	63.7128	5	43.6538	10	4.74779	1.29496	1.27734	1.23564	1.24939	1.63856	0.0171762	0.98185	0.98185	1.87539	357.727	23.9945	0.010432	0.966081	0.140414	0.995702	0.995453	0.982884	1.64368	2.16703	6.01544	0.132322	0.0171762	0.0514457	-0.803429	0.414504	0.995702	0.999608	0.999973	0.996046	81.405	9.84048	18.5895	6.04832	8.46287	7.47108	6.55865	4.41498	5.76764	5.02484	1.89393	3.69167	0.428747	0.56236
DUNN_DMSO_B	0.029348	63.9655	1	39.5931	10	2.75549	1.2559	1.23582	1.19182	1.20202	1.4204	0.0131263	0.978565	0.978565	1.21152	174.443	13.8087	0.00771702	0.974393	0.107685	0.99687	0.996678	0.987107	1.42357	2.11735	5.27335	0.101957	0.0131263	0.0392657	-0.803398	0.366892	0.99687	0.999711	0.999979	0.996298	72.6039	13.3014	16.8448	15.0889	3.81773	4.86668	4.43389	3.71305	6.03823	3.0076	3.47737	1.58853	1.99525	2.65519
DUNN_DMSO_B	0.033251	58.487	1	39.7628	10	3.51436	1.21832	1.19949	1.15584	1.16703	1.28204	0.0114242	0.971587	0.971587	0.792663	102.153	8.39708	0.00642093	0.979334	0.0873039	0.997441	0.99728	0.989608	1.28442	2.08493	4.80141	0.0827432	0.0114242	0.0330393	-0.8015	0.331949	0.997441	0.99976	0.999982	0.98792	58.8897	3.95243	4.06624	9.39261	3.10811	5.25404	9.01719	4.19705	2.65896	3.61607	0.663235	2.63224	1.07354	2.41775
DUNN_DMSO_B	0.036364	102.372	9	84.1107	5	8.39087	1.1609	1.14535	1.09085	1.1043	1.71776	0.0235209	0.980059	0.980059	2.3354	802.449	42.0746	0.00664818	0.983675	0.0722125	0.997845	0.997745	0.991801	1.72611	2.13522	6.60751	0.0683125	0.0235209	0.028382	-0.816785	0.308024	0.997845	0.999765	0.999965	0.993855	52.1338	0.632009	8.01708	6.12475	5.37609	1.14956	2.07922	1.6525	1.34107	1.58827	0.461219	0.362259	0.700909	0.530617
DUNN_DMSO_B	0.039352	111.153	9	80.6404	1	8.38453	1.15423	1.13823	1.07961	1.09523	1.76709	0.0258174	0.979738	0.979738	2.52234	1131.34	50.3248	0.00754038	0.983734	0.0738187	0.997616	0.997458	0.991831	1.77658	2.13819	6.80366	0.0690493	0.0258174	0.0310704	-0.806506	0.308107	0.997616	0.999733	0.999961	0.998276	55.2032	6.12925	17.1699	8.24069	3.2648	2.86622	1.5642	1.3591	1.06846	1.20465	0.456656	0.605362	0.682889	0.369738
DUNN_DMSO_B	0.044118	52.1386	1	43.1192	10	3.98445	1.19143	1.17897	1.13036	1.14379	1.24216	0.0114058	0.966541	0.966541	0.670304	73.7331	6.60484	0.0062668	0.98083	0.0812598	0.997538	0.997368	0.990364	1.24454	2.07599	4.66876	0.0763756	0.0114058	0.0319082	-0.804088	0.321673	0.997538	0.999766	0.999982	0.997787	60.5785	6.12914	13.6893	3.48557	8.146	12.276	1.83531	4.75231	0.484678	0.166336	0.648426	1.19928	1.24556	0.442478
DUNN_DMSO_B	0.045852	80.0894	9	59.8003	7	4.8304	1.19362	1.17898	1.1217	1.14541	1.48874	0.0154308	0.97966	0.97966	1.50167	382.962	22.1745	0.00694579	0.981053	0.0831814	0.997404	0.997251	0.990477	1.49307	2.11393	5.64646	0.0780561	0.0154308	0.033619	-0.810549	0.327358	0.997404	0.999744	0.999976	0.98512	56.3479	0.693636	6.09617	4.9246	1.25854	1.28713	0.08072	1.4009	0.650029	0.314919	0.0810232	0.998116	0.434084	1.2318
DUNN_DMSO_B	0.058677	70.1885	3	44.1192	10	3.80206	1.16521	1.13949	1.0919	1.09618	1.31113	0.0128232	0.973424	0.973424	0.952096	323.264	15.4858	0.00619888	0.985047	0.0701599	0.997708	0.997516	0.992494	1.31422	2.07491	4.98971	0.0655277	0.0128232	0.0299624	-0.779573	0.29277	0.997708	0.999771	0.99998	0.997806	59.9647	3.29626	20.8571	15.5112	9.34218	0.623819	9.43879	1.38705	1.19069	4.01675	1.7378	2.14583	0.839852	0.897925
DUNN_DMSO_B	0.06422	107.365	9	78.3108	10	7.09803	1.06175	1.04535	0.992998	1.01259	1.44687	0.0189436	0.974722	0.974722	1.47977	628.552	29.2742	0.00496144	0.990746	0.0448371	0.99854	0.998437	0.995362	1.45301	2.08006	5.63423	0.0418068	0.0189436	0.0202358	-0.800327	0.24096	0.99854	0.999826	0.999971	0.997638	40.7097	3.00731	9.29014	5.04708	3.44599	2.72741	2.81359	1.17152	0.727753	0.468627	0.793126	0.0615559	0.290407	0.778924
DUNN_DMSO_B	0.086854	88.2166	6	68.6839	10	6.32096	1.18061	1.15765	1.1008	1.11127	1.6645	0.0134909	0.987296	0.987296	2.11023	583.419	34.1577	0.00503877	0.981771	0.0777689	0.998166	0.998108	0.99084	1.66783	2.13571	6.35658	0.0750415	0.0134909	0.0244166	-0.849388	0.329341	0.998166	0.999817	0.999979	0.995893	55.2601	2.05552	1.80034	8.63382	2.37923	3.07503	0.788195	0.855264	1.14367	1.05067	1.58183	0.556067	0.415732	0.114647
DUNN_DMSO_B	0.104478	93.3429	8	45.6083	10	6.80665	1.22717	1.20466	1.1604	1.17178	1.75379	0.0150983	0.987426	0.987426	2.38616	827.999	41.6089	0.00787411	0.976877	0.104364	0.996938	0.996741	0.988368	1.75789	2.15501	6.61734	0.0980298	0.0150983	0.0386685	-0.816513	0.366178	0.996938	0.999707	0.999976	0.99783	66.2068	5.4129	21.1662	5.54057	3.5008	1.67337	0.917651	2.89064	0.867643	0.666829	0.243061	0.675467	0.375303	0.271983
DUNN_DMSO_B	0.105519	73.8566	5	64.5585	10	5.31898	1.16423	1.14318	1.09644	1.11566	1.41191	0.0167942	0.973982	0.973982	1.27406	296.617	18.5066	0.00666214	0.984413	0.071286	0.997681	0.997527	0.992174	1.41695	2.09532	5.38949	0.0666664	0.0167942	0.0303354	-0.792451	0.298827	0.997681	0.999757	0.999974	0.998874	56.647	4.77353	17.6801	14.5832	8.42759	4.47428	1.96908	3.33266	2.97746	3.30932	0.903716	1.06287	0.311085	1.45659
DUNN_DMSO_B	0.119093	80.2829	5	49.7551	10	4.15814	1.19908	1.18151	1.13634	1.1418	1.57203	0.0158006	0.982462	0.982462	1.78589	623.235	30.2415	0.00674851	0.979546	0.0892865	0.997543	0.997396	0.989716	1.57653	2.12557	5.95063	0.0847986	0.0158006	0.031868	-0.827677	0.34415	0.997543	0.999752	0.999975	0.995895	61.1377	3.28172	10.9441	7.53227	5.00944	2.41074	1.4334	3.04475	0.679059	1.67902	1.9434	1.14802	0.929244	1.056
DUNN_DMSO_B	0.123348	101.448	8	81.5812	10	7.12589	0.997069	0.978893	0.910349	0.930728	1.2797	0.0113295	0.975503	0.975503	0.913586	292.475	16.0917	0.00283437	0.99351	0.0311504	0.999136	0.999097	0.996749	1.28208	2.05342	5.00923	0.0296547	0.0113295	0.0127327	-0.825891	0.207054	0.999136	0.999901	0.999983	0.993084	32.6231	0.981489	5.54244	0.374008	0.557378	0.185542	0.930405	0.374917	0.728628	0.435402	0.444061	0.531193	0.403916	0.194931
DUNN_DMSO_B	0.123762	97.5399	7	72.3333	10	6.36793	0.981805	0.966294	0.899501	0.91746	1.27364	0.0104437	0.977036	0.977036	0.899062	309.116	16.394	0.00262042	0.994027	0.029113	0.999191	0.999155	0.997009	1.27559	2.05084	4.99223	0.0276836	0.0104437	0.0120982	-0.828519	0.200847	0.999191	0.999909	0.999984	0.953775	31.2938	0.241309	0.83075	0.454576	0.53298	0.566531	0.418043	0.437837	0.212787	0.443737	0.367006	0.192619	0.234139	0.28262
DUNN_DMSO_B	0.126459	129.98	1	54.4241	10	1.50856	1.19532	1.18158	1.12451	1.14018	1.5879	0.0175568	0.9812	0.9812	1.85004	537.564	29.8402	0.00771229	0.981192	0.0853417	0.997183	0.996992	0.990549	1.59328	2.12582	6.03766	0.0794528	0.0175568	0.0359473	-0.800878	0.328208	0.997183	0.999716	0.999973	0.993224	56.5229	2.16102	6.45441	8.40998	3.3196	2.34692	0.821463	3.47102	0.589556	2.2212	1.30836	1.67059	0.945438	0.674788
DUNN_DMSO_B	0.12766	82.1832	1	36.9959	5	1.31287	1.2864	1.2781	1.23635	1.24637	1.41052	0.014029	0.975008	0.975008	1.10856	127.967	10.7099	0.00833699	0.965091	0.132111	0.996521	0.99636	0.982365	1.41413	2.1325	5.13466	0.125987	0.014029	0.0430785	-0.825098	0.411489	0.996521	0.999687	0.999978	0.983317	75.6417	3.47518	5.68657	5.11849	2.6973	1.45519	2.72536	2.91216	5.32363	0.285513	0.807222	2.17012	0.506932	2.01502
DUNN_DMSO_B	0.12831	97.0553	9	68.7569	10	4.43159	1.19848	1.17736	1.12296	1.13574	1.74117	0.0183226	0.984769	0.984769	2.38736	897.324	43.67	0.00811636	0.980949	0.0884145	0.996998	0.996806	0.990427	1.7469	2.14374	6.638	0.0820338	0.0183226	0.0381582	-0.799195	0.333166	0.996998	0.999701	0.999971	0.997446	55.3732	2.81985	10.009	4.11639	6.30615	2.16925	1.03831	1.47173	3.71932	1.46342	0.868234	1.18962	0.963828	1.40082
DUNN_DMSO_B	0.135359	71.7093	3	58.3681	10	5.03415	1.21783	1.20685	1.16964	1.17951	1.52003	0.0199972	0.974748	0.974748	1.56369	307.882	20.601	0.00794054	0.976707	0.0968663	0.997238	0.997064	0.988278	1.52662	2.12989	5.71735	0.0918359	0.0199972	0.0351103	-0.811112	0.351833	0.997238	0.999711	0.999969	0.999274	74.8245	14.9391	35.5178	10.657	13.0309	4.86867	5.155	2.77968	2.62413	3.05843	0.85041	1.4467	0.134026	0.733707
DUNN_DMSO_B	0.138258	67.7912	8	49.5327	10	5.20885	1.23651	1.21961	1.16971	1.18145	1.50351	0.0129128	0.982759	0.982759	1.48489	244.731	18.0901	0.00719741	0.975203	0.10244	0.997071	0.996932	0.987516	1.50656	2.13121	5.62207	0.097208	0.0129128	0.0372979	-0.821985	0.364962	0.997071	0.999731	0.99998	0.990265	64.4713	1.07029	6.45608	5.53109	5.8583	3.11264	3.12136	1.35971	2.10883	0.657111	1.47629	0.685414	0.963875	0.489913
DUNN_DMSO_B	0.138356	74.9321	7	51.7517	1	6.95725	1.22922	1.21346	1.19326	1.20849	1.66555	0.029992	0.971175	0.971175	2.05082	526.594	30.6281	0.0104587	0.974175	0.111263	0.996492	0.996238	0.986997	1.67711	2.15439	6.25721	0.10344	0.029992	0.043641	-0.792791	0.368699	0.996492	0.999622	0.999954	0.996568	73.002	0.859951	17.6428	7.39769	7.32146	6.62803	4.34289	2.53914	2.08831	1.53939	4.61306	0.672516	0.668094	1.51044
DUNN_DMSO_B	0.141434	104.992	9	83.3012	1	7.69449	1.13101	1.11397	1.07545	1.09355	1.73862	0.0366565	0.970635	0.970635	2.45974	1097.1	50.0574	0.00759709	0.985635	0.0673255	0.997883	0.997756	0.99279	1.75355	2.12871	6.72608	0.0631977	0.0366565	0.0282607	-0.798578	0.292582	0.997883	0.999741	0.999948	0.997065	52.0631	8.53322	11.6635	2.82135	3.3924	5.95034	1.877	1.46404	2.43866	1.27168	1.12401	1.02128	0.492119	0.57393
DUNN_DMSO_B	0.143082	93.6825	1	60.654	6	3.1935	1.09611	1.07819	1.04194	1.04851	1.27534	0.0206241	0.954269	0.954269	0.881257	436.022	16.9871	0.00615159	0.990142	0.0486949	0.998199	0.99803	0.995058	1.28236	2.0593	4.93886	0.044955	0.0206241	0.0241261	-0.752204	0.238754	0.998199	0.999782	0.999968	0.995843	44.3574	3.44985	10.562	6.6191	11.6888	2.98948	3.09295	4.11058	1.82192	2.11129	1.68158	1.49596	0.785583	1.07736
DUNN_DMSO_B	0.145902	138.452	1	75.887	10	1.64327	1.15285	1.13021	1.08926	1.09941	1.66578	0.0276501	0.974943	0.974943	2.17913	849.927	41.2951	0.00770178	0.984603	0.072913	0.997606	0.997452	0.99227	1.67621	2.12406	6.40696	0.0678951	0.0276501	0.031378	-0.787968	0.300719	0.997606	0.999728	0.999959	0.99716	53.2197	4.87675	8.48297	3.85929	5.39839	11.0435	1.85099	2.32589	3.50077	1.10565	1.29893	1.33929	0.996026	1.86193
DUNN_DMSO_B	0.157368	95.7576	6	68.7334	10	4.96323	1.26305	1.24975	1.20685	1.21926	2.29222	0.043016	0.979768	0.979768	4.20884	1993.6	84.9006	0.013934	0.97008	0.134405	0.995295	0.994969	0.984922	2.31015	2.23675	8.67203	0.124126	0.043016	0.0561735	-0.788893	0.400742	0.995295	0.999499	0.999936	0.994237	72.5124	4.8093	14.2698	2.04929	5.92773	0.76242	4.10077	3.72197	4.60983	1.8741	0.4667	0.287199	1.53241	1.49706
DUNN_DMSO_B	0.157895	90.5787	8	58.8432	10	5.4731	1.20687	1.18993	1.14458	1.15524	1.72765	0.0200289	0.982807	0.982807	2.30965	675.974	38.127	0.00773082	0.978908	0.0942035	0.99719	0.997021	0.989395	1.73423	2.14965	6.55888	0.0882833	0.0200289	0.0359159	-0.816082	0.348961	0.99719	0.999718	0.99997	0.976506	59.3536	1.51029	4.04049	3.44344	0.479728	2.47599	3.34066	1.14111	0.66768	1.03043	0.463932	0.898293	0.302141	0.993266
DUNN_DMSO_B	0.161765	121.397	1	73.9919	10	2.13983	1.20786	1.18944	1.14258	1.15412	1.98924	0.0242272	0.985059	0.985059	3.21865	1273.7	61.2747	0.00760809	0.977673	0.0985501	0.997323	0.997222	0.98877	1.99787	2.18233	7.58016	0.0939055	0.0242272	0.0342695	-0.83129	0.361661	0.997323	0.999727	0.999964	0.995766	61.1255	1.96485	2.55146	9.65207	1.97767	4.3638	4.59169	3.29598	1.44261	2.81023	1.58076	1.31958	1.14723	0.67756
DUNN_DMSO_B	0.163677	72.9602	9	49.4059	1	6.32626	1.18596	1.16297	1.11603	1.13608	1.41529	0.0119	0.98109	0.98109	1.24659	244.924	16.5235	0.00604555	0.980891	0.0834415	0.997644	0.997503	0.990396	1.41787	2.10391	5.34818	0.0786747	0.0119	0.0309919	-0.821426	0.331344	0.997644	0.999775	0.999981	0.99826	57.6952	1.18049	13.325	9.76353	3.85626	2.40844	1.57905	1.22502	1.83607	0.643797	1.01724	0.749273	0.3132	0.694795
DUNN_DMSO_B	0.165969	62.9885	2	53.5655	8	3.54211	1.18641	1.17484	1.13667	1.14514	1.35008	0.0175471	0.96614	0.96614	1.01881	145.325	11.5696	0.0069085	0.979853	0.084815	0.997593	0.997442	0.98987	1.3555	2.09739	5.08673	0.0804797	0.0175471	0.031083	-0.809456	0.330008	0.997593	0.999748	0.999973	0.997834	64.6775	7.43933	12.8175	22.3929	5.63283	4.47633	2.74349	2.65881	0.516086	1.79261	2.32171	1.02713	0.984664	0.769132
DUNN_DMSO_B	0.170124	98.7121	9	44.153	5	5.60927	1.15677	1.13751	1.09081	1.10545	1.51276	0.0179633	0.978494	0.978494	1.65238	1006.72	36.3073	0.00732214	0.982751	0.0816032	0.997456	0.99724	0.991335	1.51838	2.10158	5.75666	0.0756735	0.0179633	0.0329804	-0.805769	0.322887	0.997456	0.999732	0.999972	0.992492	54.2674	0.935512	6.52401	5.73145	2.09052	2.6189	3.27202	2.06766	1.2874	1.06602	0.260937	0.845544	0.985138	0.657646
DUNN_DMSO_B	0.17101	64.4322	9	36.6531	2	7.18129	1.1983	1.17252	1.13568	1.15065	1.32596	0.0116263	0.975758	0.975758	0.947474	235.965	12.9784	0.00582634	0.979047	0.0876653	0.997741	0.9976	0.98946	1.32843	2.08997	4.97416	0.0833092	0.0116263	0.029885	-0.827196	0.341036	0.997741	0.999784	0.999982	0.994547	59.0428	0.546573	5.09766	7.645	5.6056	6.14422	4.67104	3.56595	3.66795	2.86898	1.88353	0.985924	0.516556	1.09074
DUNN_DMSO_B	0.172243	63.6569	1	45.8113	10	2.25832	1.22615	1.20891	1.17362	1.18069	1.35677	0.0172238	0.966899	0.966899	1.02334	145.439	11.4959	0.00848466	0.976223	0.103104	0.996752	0.996517	0.988035	1.36202	2.10261	5.05028	0.0958895	0.0172238	0.0406086	-0.79354	0.356033	0.996752	0.999685	0.999973	0.993386	62.9463	0.928962	7.69985	6.30064	5.19514	5.32882	3.93407	1.72946	3.89544	3.62059	3.67868	2.62769	4.04376	0.720301
DUNN_DMSO_B	0.173611	67.1367	8	43.4045	10	7.66585	1.16208	1.14498	1.07939	1.10237	1.29771	0.00824123	0.981404	0.981404	0.878009	147.684	10.8231	0.00483783	0.984192	0.0707664	0.998013	0.9979	0.992062	1.29851	2.07872	4.92551	0.066883	0.00824123	0.0266892	-0.82175	0.306553	0.998013	0.999819	0.999987	0.998974	53.5639	2.68294	16.9841	1.64262	1.49105	2.21435	1.74531	2.60644	1.48399	1.30922	0.907475	1.19267	0.282949	0.289717
DUNN_DMSO_B	0.178187	129.852	2	57.0256	7	1.66645	1.24518	1.22893	1.17604	1.1949	1.75862	0.0259662	0.978458	0.978458	2.38456	1009.07	43.2564	0.010401	0.973585	0.118376	0.996128	0.995873	0.9867	1.76815	2.16238	6.59802	0.10971	0.0259662	0.0475574	-0.797878	0.3813	0.996128	0.999619	0.999961	0.985526	66.5813	3.31333	4.51375	1.35911	1.21683	4.26897	4.86536	4.90698	2.53896	2.17043	1.9597	0.430201	1.23651	1.01146
DUNN_DMSO_B	0.188581	100.185	9	57.1737	2	6.97802	1.26122	1.24659	1.21294	1.22985	2.23073	0.0415345	0.979141	0.979141	3.94052	1464.24	71.3517	0.0135968	0.967507	0.141369	0.995288	0.994981	0.983611	2.24791	2.24141	8.39551	0.130723	0.0415345	0.0563852	-0.797561	0.413497	0.995288	0.99951	0.999939	0.984608	72.8647	1.41635	2.69079	5.25479	2.57444	4.55025	0.432024	0.2132	1.0176	1.47194	0.425985	0.683833	1.25245	0.897347
DUNN_DMSO_B	0.197183	54.0745	4	44.5076	10	5.81254	1.15549	1.14174	1.09483	1.10481	1.22139	0.00825914	0.973753	0.973753	0.621028	64.6107	6.10697	0.00386446	0.984565	0.0639417	0.99854	0.998462	0.992248	1.22222	2.06708	4.64236	0.0617515	0.00825914	0.0202784	-0.837556	0.296668	0.99854	0.999857	0.999987	0.995077	51.1646	1.47024	9.25023	4.37023	7.59822	3.54083	5.06953	0.434281	1.27961	0.779479	1.84741	0.647708	0.139488	0.807265
DUNN_DMSO_B	0.199468	53.5423	2	42.2104	7	3.54578	1.20646	1.18449	1.15193	1.17167	1.31575	0.0149746	0.966882	0.966882	0.889259	121.131	9.67324	0.00719604	0.97617	0.10072	0.997247	0.997064	0.988006	1.31989	2.09492	4.88923	0.0949332	0.0149746	0.0354089	-0.813249	0.359039	0.997247	0.999733	0.999977	0.999148	73.6441	3.86308	24.9933	18.2181	3.20865	11.2157	3.05479	4.58025	4.39794	0.688703	2.05417	0.775049	0.441674	1.55857
DUNN_DMSO_B	0.199519	65.8162	9	43.3066	10	6.59145	1.17866	1.16298	1.1106	1.12577	1.34064	0.00990605	0.980558	0.980558	1.00903	181.586	12.7922	0.00558469	0.982395	0.077738	0.997768	0.997629	0.991156	1.34226	2.08889	5.07163	0.0732998	0.00990605	0.0293841	-0.82336	0.321042	0.997768	0.999791	0.999984	0.996267	55.2043	1.34867	12.4307	3.81627	0.699689	1.4298	1.80023	0.818954	0.361002	0.81799	1.09327	0.350721	0.0993336	0.984402
DUNN_DMSO_B	0.201401	99.3067	1	59.2146	6	3.66848	1.13223	1.11492	1.07391	1.08852	1.31347	0.0198514	0.95971	0.95971	0.965461	217.455	13.6759	0.00668552	0.986878	0.0610891	0.997851	0.997676	0.993416	1.32008	2.07564	5.04218	0.0565486	0.0198514	0.0284586	-0.773399	0.272258	0.997851	0.99976	0.999969	0.995341	49.0651	1.32045	11.8467	6.50173	3.4698	1.71192	3.18712	1.9357	3.6337	3.004	1.20999	2.40991	0.944883	2.00572
DUNN_DMSO_B	0.203101	71.3082	9	51.6161	1	6.04935	1.19785	1.17914	1.14138	1.16048	1.47887	0.0211054	0.971581	0.971581	1.46406	349.575	21.031	0.00803748	0.980033	0.0875887	0.997218	0.997034	0.989962	1.48604	2.11483	5.59623	0.0820591	0.0211054	0.0357345	-0.798812	0.33158	0.997218	0.999708	0.999967	0.998791	65.9954	3.36579	16.4531	15.9155	10.8139	7.34409	2.30742	2.59809	1.89017	1.87354	0.651657	0.761764	1.32627	0.459911
DUNN_DMSO_B	0.203566	70.6713	9	52.4216	10	4.96569	1.23734	1.22013	1.17603	1.19151	1.58373	0.0170889	0.98086	0.98086	1.76837	468.955	26.2012	0.00839946	0.974	0.110984	0.99677	0.996578	0.986907	1.58886	2.14095	5.91444	0.104756	0.0170889	0.0406426	-0.81336	0.375656	0.99677	0.999689	0.999973	0.999175	71.0138	10.494	26.0381	7.02034	5.11655	9.02426	2.56745	2.36378	3.34308	1.8811	2.22632	1.44722	1.03936	0.940309
DUNN_DMSO_B	0.20827	55.2767	3	50.3291	10	5.35699	1.14021	1.12912	1.09378	1.1067	1.22954	0.0131848	0.960475	0.960475	0.653926	71.4683	6.61201	0.00476088	0.985014	0.0613258	0.998423	0.998324	0.992473	1.23282	2.06819	4.69129	0.0588688	0.0131848	0.0212974	-0.818247	0.285318	0.998423	0.999828	0.999979	0.996492	54.2441	3.19054	7.92522	7.73162	14.7369	4.06657	2.75116	2.40273	1.48473	1.90832	0.862235	1.3095	1.87326	0.360311
DUNN_DMSO_B	0.21066	70.0094	8	49.6266	5	5.08086	1.17957	1.15866	1.11225	1.12702	1.36513	0.011338	0.979463	0.979463	1.09269	227.453	14.5806	0.00594003	0.982482	0.0777056	0.997692	0.997538	0.991199	1.36745	2.09265	5.17226	0.0728525	0.011338	0.0303241	-0.817484	0.319142	0.997692	0.999779	0.999982	0.995771	54.5092	0.87468	6.39781	7.1835	1.65632	0.317873	1.40337	1.16154	0.169742	0.497114	0.160991	0.293115	0.153426	0.804695
DUNN_DMSO_B	0.212355	107.48	9	65.3423	2	7.47679	1.23904	1.21719	1.17267	1.18145	2.1266	0.0203156	0.988837	0.988837	3.61914	1359.97	66.5225	0.00820985	0.972141	0.119295	0.996897	0.996778	0.985965	2.13321	2.2153	8.03583	0.113708	0.0203156	0.0389276	-0.837431	0.397354	0.996897	0.9997	0.999969	0.998403	69.6956	1.28575	18.689	4.47426	1.55597	1.0964	1.93962	1.82855	0.972129	1.60663	1.20662	0.828629	0.454649	0.712316
DUNN_DMSO_B	0.21328	112.458	8	85.1479	2	5.85117	1.2023	1.17969	1.13697	1.15222	2.13383	0.032762	0.982682	0.982682	3.75053	1623.87	75.5823	0.00917022	0.978817	0.0943171	0.996989	0.996832	0.989348	2.1467	2.19489	8.18816	0.0883257	0.032762	0.0382571	-0.807144	0.346144	0.996989	0.999675	0.999951	0.993184	60.9654	1.13632	5.63322	2.8594	5.94104	2.30078	3.49675	2.32611	1.73644	0.401005	1.03857	1.50692	0.726467	0.233712
DUNN_DMSO_B	0.219298	100.063	9	83.8575	3	6.67208	1.11936	1.10409	1.05964	1.07775	1.59599	0.0230903	0.976595	0.976595	1.94988	687.575	35.6217	0.00556175	0.986803	0.0599155	0.998294	0.998209	0.993378	1.60416	2.1112	6.17098	0.0566708	0.0230903	0.0234542	-0.819807	0.282595	0.998294	0.999807	0.999966	0.995691	47.3408	2.49267	7.45646	3.88023	1.44221	1.90128	1.82976	2.73774	0.598011	1.03357	0.498424	0.584881	0.821124	0.42543
DUNN_DMSO_B	0.220401	84.1404	9	67.8965	5	4.70776	1.18389	1.16344	1.11892	1.13869	1.57271	0.0259952	0.971872	0.971872	1.82215	677.195	32.0652	0.00856527	0.982037	0.0832847	0.997139	0.996924	0.990975	1.58232	2.12007	5.9967	0.0768947	0.0259952	0.0366373	-0.789644	0.320867	0.997139	0.999692	0.999961	0.997386	59.8876	5.57975	15.4408	9.11211	4.15896	1.95575	3.70128	2.30397	3.07543	1.26364	0.605598	0.770139	1.52554	0.722259
DUNN_DMSO_B	0.223256	91.9919	9	71.5851	1	5.56404	1.16942	1.15132	1.10411	1.12411	1.72036	0.0190689	0.98374	0.98374	2.32627	844.808	42.4219	0.00699735	0.981912	0.0824316	0.997531	0.997391	0.990912	1.72648	2.13875	6.57473	0.0775692	0.0190689	0.0322502	-0.817132	0.328066	0.997531	0.999746	0.999971	0.996849	55.3873	1.51963	12.6755	2.34231	1.97864	1.88342	1.90457	2.75514	0.791485	1.22665	1.20289	0.896493	0.603252	1.36762
DUNN_DMSO_C	0	61.8761	8	42.6699	1	6.23884	1.19173	1.17068	1.12241	1.13888	1.3405	0.0120848	0.976237	0.976237	1.00494	178.567	12.5334	0.00643669	0.981833	0.0804746	0.997491	0.997326	0.990872	1.3432	2.09024	5.06457	0.0753933	0.0120848	0.0325222	-0.801334	0.319364	0.997491	0.99976	0.999981	0.991538	54.8051	3.79993	9.42931	3.52713	5.33889	3.79627	2.01421	1.44925	3.14935	1.04019	2.68645	1.32796	1.88682	2.27315
DUNN_DMSO_C	0	81.4335	5	48.9271	1	6.35103	1.18308	1.15708	1.10758	1.11799	1.54825	0.0170281	0.98074	0.98074	1.75097	669.28	31.8574	0.00806665	0.983063	0.0816578	0.997051	0.996806	0.991494	1.55338	2.11165	5.89867	0.0750547	0.0170281	0.0372337	-0.781219	0.315204	0.997051	0.999702	0.999973	0.99881	58.1762	2.05132	21.4343	7.66445	7.01744	8.26005	0.720285	3.41372	3.28711	1.91975	1.38348	2.11579	1.08551	0.0928338
DUNN_DMSO_C	0	90.1307	9	52.9659	6	4.28524	1.15396	1.13064	1.0833	1.10186	1.40166	0.0240706	0.963028	0.963028	1.27784	642.665	25.0669	0.00797837	0.985057	0.0718328	0.997461	0.997231	0.992499	1.41036	2.08635	5.36052	0.0657874	0.0240706	0.0328689	-0.779821	0.29615	0.997461	0.999714	0.999963	0.998542	53.4003	4.95573	12.2122	10.2715	6.77426	3.34513	2.46362	3.51802	3.1145	1.75996	0.407647	1.19475	1.64235	1.03388
DUNN_DMSO_C	0	74.1679	5	54.4844	10	5.96167	1.22013	1.20212	1.14913	1.16751	1.53216	0.0139269	0.982907	0.982907	1.6154	333.164	22.0764	0.00782642	0.978161	0.09579	0.996816	0.99663	0.989016	1.53573	2.12772	5.77127	0.0891229	0.0139269	0.0400036	-0.80787	0.348904	0.996816	0.999707	0.999978	0.983255	59.8122	0.504486	4.0598	2.14144	1.14217	2.2572	0.0970902	0.604681	1.22085	0.957162	0.998896	0.309025	0.424066	0.837973
DUNN_DMSO_C	0	82.0422	8	41.1921	1	6.9594	1.29203	1.26929	1.22014	1.23524	1.87408	0.01585	0.98821	0.98821	2.67263	651.203	39.4327	0.0101632	0.966835	0.140221	0.995678	0.995474	0.98327	1.87849	2.19989	6.95003	0.131705	0.01585	0.0516905	-0.818334	0.420107	0.995678	0.999617	0.999975	0.989509	74.7888	0.253655	7.85345	2.23708	1.19667	4.2437	0.923846	2.04049	0.660431	1.51261	0.470545	1.34179	0.868068	0.773049
DUNN_DMSO_C	0	97.4019	6	34.9428	10	5.39613	1.09951	1.0726	1.00872	1.01707	1.34379	0.00537668	0.990232	0.990232	1.09534	392.785	19.6088	0.00350347	0.989049	0.0540664	0.998519	0.998431	0.994509	1.34317	2.07008	5.17119	0.0512018	0.00537668	0.0206179	-0.827917	0.271154	0.998519	0.999868	0.999991	0.998551	44.1926	1.5863	9.12605	6.92574	3.2431	0.83763	4.81202	2.53824	1.22169	0.618325	0.553667	0.721922	1.53469	0.437582
DUNN_DMSO_C	0	59.5604	8	39.219	3	7.45563	1.26842	1.24052	1.19192	1.20206	1.41785	0.00752041	0.987142	0.987142	1.16214	140.663	12.0409	0.00598776	0.969578	0.121026	0.997241	0.997159	0.98466	1.41821	2.12527	5.19665	0.116663	0.00752041	0.0351382	-0.852319	0.405604	0.997241	0.999772	0.999988	0.974883	70.657	0.222003	3.08456	4.05809	0.675491	1.55028	0.827797	0.309727	0.0456504	0.520929	0.348843	0.629655	0.696568	0.244192
DUNN_DMSO_C	0	37.3575	9	22.6061	1	7.77534	1.1243	1.10418	1.04535	1.06959	1.06775	0.00369365	0.95452	0.95452	0.158719	8.99625	1.08108	0.00288547	0.986998	0.0551805	0.998684	0.998638	0.993474	1.06635	2.02878	4.06466	0.0524371	0.00369365	0.0186109	-0.830108	0.274424	0.998684	0.99989	0.999994	0.998016	49.6904	2.41089	15.2559	2.22528	1.79707	2.21827	3.12771	1.834	1.47466	1.98787	1.31536	0.686698	1.43262	0.973138
DUNN_DMSO_C	0	163.407	6	20.7819	10	3.57631	0.965682	0.93829	0.872612	0.888769	1.41087	0.00834327	0.988462	0.988462	1.43768	1500.49	44.7534	0.00329096	0.994124	0.0336233	0.998853	0.998755	0.997057	1.41176	2.05284	5.5265	0.0307538	0.00834327	0.0164899	-0.793783	0.208046	0.998853	0.99988	0.999987	0.97803	30.7587	0.36313	1.91687	1.65026	0.651642	1.22347	1.16569	0.442968	0.0334969	0.992837	0.640601	0.592354	0.555175	0.389931
DUNN_DMSO_C	0	63.5069	8	29.7144	10	5.60071	1.24202	1.22082	1.16678	1.17996	1.34179	0.00792223	0.983719	0.983719	0.965133	139.26	10.799	0.00628724	0.975325	0.105046	0.997103	0.997017	0.98758	1.34239	2.09999	4.96736	0.0994328	0.00792223	0.0366008	-0.831822	0.372731	0.997103	0.99976	0.999987	0.97689	63.6402	0.386567	5.36312	0.866401	1.1565	1.08682	0.63247	0.619354	0.330466	0.318466	0.189863	0.725197	0.141815	0.416569
DUNN_DMSO_C	0	71.5	1	28.5829	10	3.51982	1.20214	1.17984	1.1299	1.14814	1.2219	0.00588	0.980854	0.980854	0.608281	68.2828	6.05781	0.00472556	0.980699	0.0833276	0.9978	0.997747	0.990299	1.22153	2.07007	4.57207	0.0791455	0.00588	0.0289376	-0.831827	0.334496	0.9978	0.99982	0.999991	0.988278	56.336	2.52629	5.82765	1.28423	1.32824	1.79315	1.03637	1.71956	1.15234	0.253381	1.28182	0.605937	0.603427	0.817707
DUNN_DMSO_C	0	81.0533	8	42.6621	10	6.76587	1.25022	1.22993	1.18261	1.19495	1.68418	0.022642	0.979091	0.979091	2.14286	732.735	36.7003	0.0108151	0.974213	0.118615	0.995866	0.995542	0.987019	1.69206	2.1486	6.30259	0.10906	0.022642	0.0498878	-0.78996	0.378739	0.995866	0.999599	0.999965	0.997555	69.6474	3.36431	24.2921	5.91887	6.22261	4.54154	2.4818	2.71395	1.73433	1.04322	0.172187	0.581367	1.16231	0.585853
DUNN_DMSO_C	0	89.3498	8	38.4175	10	7.21604	1.245	1.22377	1.17164	1.19265	1.68918	0.0229332	0.979068	0.979068	2.16799	960.083	41.3038	0.0110385	0.972641	0.123733	0.995858	0.99552	0.986221	1.69721	2.14748	6.30309	0.113981	0.0229332	0.0500791	-0.796031	0.388464	0.995858	0.999591	0.999964	0.99568	71.4953	4.25491	15.7352	6.33386	5.05095	7.26483	4.18175	2.62249	2.56592	2.15276	1.19496	0.403054	1.51633	0.49324
DUNN_DMSO_C	0	51.2788	9	27.562	1	7.48138	1.21724	1.19749	1.15438	1.16731	1.24163	0.00829278	0.974951	0.974951	0.653756	82.9377	6.6239	0.0053865	0.97718	0.0934146	0.997699	0.997576	0.988516	1.24246	2.07872	4.61273	0.0889998	0.00829278	0.0302211	-0.838622	0.355229	0.997699	0.999797	0.999987	0.997895	63.6954	4.25933	18.2313	2.50887	1.67287	5.13867	3.23268	1.31136	0.241355	0.61744	0.983144	0.918129	0.337404	0.902396
DUNN_DMSO_C	0	169.27	1	38.7889	10	3.63217	1.01324	0.989699	0.911755	0.927804	1.44802	0.0136991	0.98236	0.98236	1.53928	1241.34	41.4453	0.00490945	0.992927	0.0401964	0.998439	0.998264	0.996457	1.45156	2.06555	5.65782	0.0361284	0.0136991	0.0212058	-0.768531	0.221188	0.998439	0.999823	0.999979	0.988596	33.8247	0.315515	3.79926	2.77319	1.71867	1.02622	0.722361	0.694741	0.826935	1.34894	0.635179	0.285484	0.37978	0.885931
DUNN_DMSO_C	0	73.6075	8	39.9976	3	5.90626	1.26952	1.25151	1.20892	1.22483	1.70526	0.0259831	0.976314	0.976314	2.16769	641.243	34.4752	0.0131419	0.969497	0.136488	0.995036	0.994619	0.984625	1.7148	2.16318	6.32183	0.12501	0.0259831	0.0581893	-0.777335	0.399082	0.995036	0.999512	0.999959	0.991688	73.5378	3.82674	15.4104	7.32503	5.69052	3.33517	2.94157	1.58047	0.0475846	2.08595	1.36759	0.483806	1.82841	0.931036
DUNN_DMSO_C	0	204.907	1	45.673	10	2.40416	1.08056	1.051	0.996246	1.00085	1.7488	0.00960727	0.992605	0.992605	2.58828	2645.5	77.5721	0.00495099	0.989981	0.0537867	0.99814	0.997978	0.994978	1.75025	2.10156	6.79912	0.0495247	0.00960727	0.0249044	-0.805061	0.264389	0.99814	0.999816	0.999985	0.947348	40.2094	0.422051	1.24597	1.0868	0.893678	0.149006	0.269504	0.700627	0.465261	0.285533	0.289598	0.120234	0.0912708	0.201603
DUNN_DMSO_C	0	63.2362	8	41.1789	1	6.16929	1.18782	1.16485	1.11454	1.12634	1.28668	0.00717659	0.982644	0.982644	0.819748	110.786	8.99738	0.00447339	0.982196	0.0750549	0.998113	0.998031	0.991054	1.28694	2.08186	4.85995	0.071836	0.00717659	0.0253811	-0.841994	0.321543	0.998113	0.999832	0.999989	0.980788	53.9266	0.150081	5.26509	1.14779	1.69323	0.652639	1.53687	0.380707	0.578193	0.292462	0.312436	0.335725	0.106186	0.264181
DUNN_DMSO_C	0	61.1604	1	40.4831	10	4.24671	1.20641	1.18993	1.14536	1.15575	1.28473	0.00798028	0.980066	0.980066	0.792615	78.835	7.6393	0.00490081	0.979967	0.0806627	0.997945	0.997856	0.989926	1.28538	2.08669	4.83001	0.0773603	0.00798028	0.027192	-0.837574	0.331251	0.997945	0.999816	0.999987	0.995391	57.8722	1.77227	14.4492	1.68123	4.36921	2.06537	0.489677	1.12497	0.534267	0.922915	0.886957	1.10372	0.419269	0.769015
DUNN_DMSO_C	0	49.8246	1	36.0788	10	4.21574	1.22033	1.20605	1.15456	1.17293	1.23	0.0067936	0.977954	0.977954	0.609472	46.4415	5.1078	0.00520313	0.978573	0.0866345	0.997647	0.997557	0.989222	1.23008	2.07782	4.59068	0.0825242	0.0067936	0.0307095	-0.830616	0.340276	0.997647	0.999802	0.999989	0.947784	59.5875	0.824181	1.18072	1.2346	1.04303	0.774495	0.770987	1.01566	0.85647	0.507268	1.20065	0.50472	0.805267	0.769669
DUNN_DMSO_C	0	103.244	3	26.7187	10	3.15887	1.14407	1.10759	1.01483	0.99585	1.3401	0.00249816	0.995276	0.995276	1.05519	285.708	16.6907	0.00201152	0.98657	0.0607156	0.999075	0.999043	0.993261	1.33803	2.0755	5.1195	0.0594863	0.00249816	0.0136631	-0.890197	0.304639	0.999075	0.999923	0.999996	0.985341	46.5584	0.76456	2.57267	0.844657	1.92218	0.27342	1.72252	0.881751	0.559249	0.275577	0.182777	0.375036	0.166842	0.0799948
DUNN_DMSO_C	0	48.5503	9	31.6688	4	7.11608	1.12475	1.1025	1.05582	1.07004	1.13823	0.00558824	0.971259	0.971259	0.383246	49.4698	4.06781	0.00374273	0.98744	0.0577232	0.998413	0.998312	0.993699	1.13776	2.04335	4.3402	0.0541364	0.00558824	0.0217917	-0.819675	0.277543	0.998413	0.999859	0.999991	0.991119	45.5253	1.271	7.26307	1.84853	2.84027	0.644274	1.4325	1.30083	2.2447	1.49763	0.4929	0.745043	1.03566	0.574899
DUNN_DMSO_C	0	82.7637	4	56.1926	10	4.35594	1.15142	1.12309	1.06885	1.08384	1.4599	0.01454	0.980483	0.980483	1.47523	738.148	29.6944	0.00674141	0.985145	0.0731386	0.997509	0.997306	0.992543	1.46383	2.09259	5.57779	0.0671098	0.01454	0.0323882	-0.798969	0.304483	0.997509	0.999751	0.999977	0.9697	48.9296	1.36928	0.506661	1.69937	1.75322	0.257074	0.20312	0.876573	0.116407	0.369206	0.488229	0.58672	0.354979	0.446436
DUNN_DMSO_C	0	207.516	6	32.4863	10	4.60187	0.857398	0.829714	0.734255	0.74629	1.40508	0.0104691	0.985794	0.985794	1.46321	2307.73	56.6941	0.0027938	0.996925	0.0190996	0.999244	0.999149	0.998461	1.40705	2.04146	5.56064	0.0172492	0.0104691	0.0109947	-0.780219	0.155352	0.999244	0.999902	0.999984	0.98591	21.9682	0.257827	1.44495	0.495334	0.910112	0.578608	0.200746	0.0166911	0.249451	0.224137	0.189857	0.105962	0.0674888	0.0939086
DUNN_DMSO_C	0	61.8494	9	38.9587	3	5.57528	1.04445	1.01804	0.966985	0.992254	1.12083	0.00574594	0.967785	0.967785	0.35094	64.2844	4.3523	0.00305932	0.991824	0.0400106	0.998815	0.998726	0.995903	1.12045	2.03424	4.33813	0.03744	0.00574594	0.0169528	-0.810728	0.230386	0.998815	0.999886	0.999991	0.995668	37.0575	1.37334	5.80775	2.90307	1.69221	0.420002	0.264728	0.861927	0.711662	0.30422	0.443843	0.483101	0.231435	0.368485
DUNN_DMSO_C	0	79.2339	6	34.5186	10	5.343	1.11142	1.09128	1.04735	1.03865	1.24307	0.00639951	0.982741	0.982741	0.735135	154.063	10.1251	0.00361901	0.988579	0.0533566	0.998557	0.998468	0.994272	1.24298	2.05999	4.77176	0.0508517	0.00639951	0.0199989	-0.826409	0.26904	0.998557	0.999865	0.99999	0.945967	42.8311	0.313243	1.14037	1.20836	1.51918	0.599856	0.409591	1.7394	1.24395	1.07056	0.440901	0.749243	1.19508	1.12117
DUNN_DMSO_C	0	106.721	8	46.4814	10	6.39697	1.20174	1.18101	1.13281	1.14362	1.72608	0.0167837	0.985848	0.985848	2.3548	1142.39	48.1313	0.00922479	0.980073	0.0973706	0.996409	0.996114	0.989985	1.73106	2.13689	6.54895	0.0889325	0.0167837	0.0440613	-0.786212	0.34422	0.996409	0.999656	0.999973	0.98674	57.8903	0.759659	6.56603	5.97183	3.4427	2.26515	0.229642	2.1341	1.8411	0.929747	0.555731	0.474089	0.496017	0.404624
DUNN_DMSO_C	0	66.6978	9	42.7323	5	4.5214	1.295	1.27446	1.22918	1.247	1.51578	0.0227315	0.970294	0.970294	1.50752	362.657	20.6419	0.0125296	0.967641	0.138272	0.995059	0.994689	0.983679	1.52373	2.13971	5.55661	0.12747	0.0227315	0.0580305	-0.771222	0.399117	0.995059	0.999532	0.999964	0.995935	79.9775	11.4142	13.5008	17.9206	12.2622	5.12509	3.64406	7.38332	3.87389	5.83755	4.84661	7.789	2.36626	2.24792
DUNN_DMSO_C	0	72.9149	9	41.9843	4	7.38395	1.24267	1.22514	1.17585	1.19312	1.49581	0.0173605	0.976906	0.976906	1.48594	337.394	20.7881	0.00983174	0.974624	0.113659	0.996087	0.995799	0.987227	1.5011	2.12477	5.56623	0.104802	0.0173605	0.0475806	-0.789479	0.371163	0.996087	0.999632	0.999973	0.995173	67.3044	1.05222	11.1407	12.504	7.43949	0.576426	1.3018	2.8352	0.339394	0.771247	1.51939	0.7229	0.840959	0.724892
DUNN_DMSO_C	0	55.9288	9	42.2482	10	4.40469	1.24445	1.22738	1.17833	1.19728	1.35864	0.010558	0.979269	0.979269	1.00791	128.216	10.6267	0.00727099	0.975048	0.104193	0.99683	0.996684	0.987439	1.36055	2.10647	5.04175	0.0980261	0.010558	0.0397635	-0.816932	0.366067	0.99683	0.999725	0.999983	0.947728	64.0526	0.326421	1.37046	2.30405	2.66489	0.943678	0.818702	0.987739	0.713526	0.392619	0.104627	0.112364	0.500519	0.114421
DUNN_DMSO_C	0	39.9706	7	24.0963	10	6.70595	1.15403	1.13438	1.08047	1.09553	1.12252	0.00497409	0.969709	0.969709	0.323415	48.5963	3.32083	0.00341367	0.985139	0.0646663	0.998469	0.998427	0.992539	1.12174	2.04246	4.24684	0.0616976	0.00497409	0.0213159	-0.82727	0.295271	0.998469	0.999871	0.999992	0.996255	51.6872	2.15179	14.5226	10.7183	2.15749	0.728926	3.549	1.61665	2.21634	1.38732	0.558471	0.430269	0.85237	0.308269
DUNN_DMSO_C	0	76.5843	8	27.7288	10	6.74503	1.26874	1.25043	1.20387	1.21401	1.45844	0.0108556	0.983909	0.983909	1.33825	288.128	17.9332	0.00802127	0.970693	0.125935	0.996397	0.996266	0.985231	1.46047	2.12282	5.35565	0.118473	0.0108556	0.0442026	-0.819765	0.40059	0.996397	0.999695	0.999983	0.982795	69.6284	0.930733	10.3516	5.21125	1.56994	0.536355	1.29511	1.38896	2.23208	0.128836	1.11499	0.664163	0.468637	0.629663
DUNN_DMSO_C	0	39.1941	9	25.6471	6	4.93089	1.11983	1.10015	1.04388	1.06507	1.07362	0.00321606	0.963969	0.963969	0.175281	9.01699	1.17343	0.00262617	0.987491	0.0533147	0.99878	0.998746	0.993723	1.07199	2.03038	4.09361	0.0509012	0.00321606	0.0174203	-0.839654	0.272486	0.99878	0.9999	0.999995	0.998282	47.3365	2.2701	14.8184	4.22709	1.53563	1.81377	1.16754	0.677654	0.696135	0.654541	0.321175	0.987749	0.293544	0.349104
DUNN_DMSO_C	0	49.2969	9	33.7126	1	7.34251	1.17894	1.16292	1.1107	1.12971	1.19305	0.00893238	0.966974	0.966974	0.531939	82.3679	5.77646	0.00501595	0.983066	0.0728876	0.997969	0.997845	0.991493	1.19422	2.06136	4.50177	0.0689135	0.00893238	0.0272411	-0.816467	0.309279	0.997969	0.999812	0.999986	0.99516	54.3429	2.86884	4.93446	5.44183	2.99448	5.41173	2.59691	2.396	2.93273	1.60516	0.788319	1.53444	1.59199	0.394901
DUNN_DMSO_C	0	58.6167	7	43.5071	10	6.00376	1.19621	1.17199	1.13417	1.14755	1.30211	0.0125727	0.971925	0.971925	0.88296	166.371	11.1602	0.00693914	0.981301	0.0846665	0.997263	0.997059	0.990604	1.30506	2.0828	4.90033	0.0784565	0.0125727	0.0350658	-0.788151	0.322893	0.997263	0.999741	0.99998	0.99744	60.7949	2.31814	5.67899	4.89949	1.94634	8.72291	12.1307	7.69164	3.69651	0.92394	1.82271	1.92589	0.342118	0.321922
DUNN_DMSO_C	0.001721	68.7426	9	38.9472	4	5.6151	1.24433	1.22722	1.17822	1.19651	1.44976	0.0149352	0.977738	0.977738	1.32666	250.038	17.0191	0.00932601	0.975285	0.109632	0.996145	0.995888	0.987562	1.45384	2.11833	5.39505	0.101307	0.0149352	0.0468588	-0.790254	0.365269	0.996145	0.999649	0.999976	0.980619	65.1819	3.66702	9.14426	3.52199	1.26771	1.14423	1.00909	1.48259	1.64736	1.01104	1.47556	0.984302	0.46888	0.970058
DUNN_DMSO_C	0.024161	84.4653	9	55.8454	5	5.62132	1.20843	1.18336	1.13747	1.15668	1.53883	0.028181	0.96722	0.96722	1.69102	637.555	29.27	0.0105691	0.97972	0.0945018	0.996484	0.996157	0.989805	1.54953	2.11954	5.826	0.0860807	0.028181	0.0434455	-0.764701	0.332252	0.996484	0.999616	0.999956	0.998453	66.2562	6.79704	26.3174	14.4558	0.995705	6.7018	9.58094	1.84126	1.04748	3.9615	1.63986	2.93996	1.31338	0.661187
DUNN_DMSO_C	0.031128	83.2175	2	34.0236	10	4.2603	1.24807	1.22807	1.17613	1.19105	1.58675	0.019962	0.978164	0.978164	1.80821	563.711	29.2592	0.0105968	0.974537	0.116196	0.99591	0.995571	0.987183	1.59332	2.13513	5.92258	0.106735	0.019962	0.0492985	-0.783219	0.372705	0.99591	0.999605	0.999968	0.99538	70.1598	2.83641	6.80014	13.5985	8.33378	10.2481	2.56716	1.60923	2.96058	2.28048	1.14943	1.71082	0.744268	1.33794
DUNN_DMSO_C	0.03272	59.6587	8	35.6497	3	7.54355	1.23052	1.21356	1.16655	1.17866	1.30005	0.00725493	0.982704	0.982704	0.831595	97.2295	8.41277	0.00543999	0.977329	0.0936798	0.997552	0.997461	0.988593	1.30033	2.09186	4.84048	0.089634	0.00725493	0.0318234	-0.836327	0.354921	0.997552	0.999793	0.999988	0.964524	61.327	1.10456	1.09386	1.6068	1.35429	2.94148	1.98801	2.4086	1.1636	0.952344	1.80217	0.0693766	0.755643	0.703455
DUNN_DMSO_C	0.036269	73.4672	9	43.2761	10	4.6993	1.16756	1.14846	1.08574	1.1089	1.294	0.00878911	0.980014	0.980014	0.870649	171.08	11.3971	0.00551881	0.983961	0.0733977	0.997704	0.997561	0.991946	1.29508	2.07706	4.90444	0.0686254	0.00878911	0.0301436	-0.813099	0.309287	0.997704	0.999792	0.999986	0.985783	51.3685	1.48379	5.29523	3.74261	1.23978	0.369614	0.661191	1.58958	1.07179	0.93971	0.467401	0.62727	0.428491	0.795114
DUNN_DMSO_C	0.042226	67.8451	9	38.5625	1	6.85446	1.20989	1.19051	1.13955	1.15759	1.36647	0.012871	0.976205	0.976205	1.06884	170.778	12.715	0.00662824	0.979225	0.0895952	0.997402	0.997244	0.989554	1.36954	2.09998	5.13238	0.0841538	0.012871	0.0336299	-0.815005	0.340483	0.997402	0.999753	0.99998	0.998598	61.7436	6.9259	14.256	9.25825	1.95422	5.64951	4.80832	3.11152	0.541831	1.08582	0.498693	1.25923	0.734773	0.621979
DUNN_DMSO_C	0.047445	113.6	1	33.0789	10	3.17714	1.24307	1.22532	1.18252	1.19405	1.7135	0.0178037	0.984248	0.984248	2.24237	818.63	39.3617	0.0102248	0.974548	0.117378	0.995916	0.995609	0.987189	1.71896	2.15161	6.41805	0.10816	0.0178037	0.0492549	-0.797524	0.379685	0.995916	0.999617	0.999972	0.97838	65.4237	0.899073	4.45405	4.90796	1.35304	2.47484	2.27145	0.3809	0.641496	1.06559	1.31029	0.867854	1.20135	0.788045
DUNN_DMSO_C	0.04829	54.7783	9	40.2048	3	6.68868	1.13175	1.11006	1.06742	1.08089	1.20928	0.0126037	0.960127	0.960127	0.619506	138.335	8.45154	0.00575764	0.986515	0.0639592	0.997859	0.997674	0.993233	1.21229	2.05675	4.6104	0.059025	0.0126037	0.0282449	-0.786085	0.281914	0.997859	0.999787	0.999981	0.998143	51.2369	5.48574	15.0712	9.21556	5.33476	1.71495	1.7167	2.20566	1.88298	2.96153	0.962748	1.36605	1.29149	0.471387
DUNN_DMSO_C	0.048986	61.1902	3	41.9111	10	4.91464	1.17862	1.16216	1.11892	1.13551	1.28569	0.0144513	0.966128	0.966128	0.838744	199.414	11.292	0.00679249	0.982629	0.0769378	0.997478	0.997291	0.991273	1.2896	2.0781	4.86361	0.0718887	0.0144513	0.0326474	-0.793866	0.310322	0.997478	0.999749	0.999977	0.98901	56.3443	3.22899	12.8724	6.50245	2.6509	2.32289	1.69179	2.70167	1.54325	0.584069	1.01252	1.10558	0.691131	1.16111
DUNN_DMSO_C	0.055459	55.9138	8	36.5888	1	7.61394	1.20387	1.1909	1.14738	1.16172	1.26247	0.0109772	0.970394	0.970394	0.730519	87.0792	7.41994	0.00595099	0.980153	0.0819929	0.997654	0.997508	0.99002	1.26463	2.08094	4.74369	0.0776529	0.0109772	0.0306248	-0.817076	0.327219	0.997654	0.999778	0.999983	0.984798	59.3211	0.246177	9.13655	2.95955	0.139382	1.53046	2.31002	3.16912	1.74772	1.15614	0.77579	0.160052	0.61681	1.80318
DUNN_DMSO_C	0.057644	73.3673	9	35.9599	4	4.7373	1.19502	1.17268	1.11912	1.13656	1.30105	0.0124518	0.972186	0.972186	0.882795	187.617	11.726	0.00663157	0.981046	0.0854652	0.997319	0.997145	0.990475	1.30395	2.08179	4.89212	0.0794637	0.0124518	0.0344943	-0.809957	0.331373	0.997319	0.999752	0.999981	0.982585	55.8795	0.483446	4.35824	0.982956	0.359596	1.4306	0.443479	0.866398	0.890965	0.449168	0.990842	0.328589	0.819084	0.175219
DUNN_DMSO_C	0.068548	82.7093	8	44.3038	10	7.27224	1.1969	1.17631	1.11934	1.14161	1.47114	0.0159622	0.978351	0.978351	1.45848	490.463	24.2115	0.00798356	0.980384	0.0913418	0.996932	0.996699	0.990141	1.47575	2.10761	5.55256	0.0842274	0.0159622	0.0387778	-0.794607	0.336808	0.996932	0.999704	0.999975	0.994218	58.973	2.60805	7.9836	9.14569	2.93416	1.20567	1.642	0.86987	0.646411	0.495776	0.963368	0.202577	0.894019	0.849018
DUNN_DMSO_C	0.074194	88.3264	7	38.7714	1	6.66505	1.10219	1.082	1.03657	1.05036	1.45962	0.0226155	0.971048	0.971048	1.53947	1408.89	42.2455	0.00632641	0.986751	0.0666397	0.997973	0.997811	0.993352	1.4676	2.07885	5.60955	0.0614076	0.0226155	0.0273104	-0.811168	0.294818	0.997973	0.999776	0.999968	0.992435	46.7254	1.07286	3.857	2.92888	3.31761	0.653043	1.27178	0.107823	0.944175	0.387471	0.532832	0.893732	0.414462	0.102864
DUNN_DMSO_C	0.078278	53.4891	9	31.055	1	7.3348	1.20478	1.18597	1.13443	1.15888	1.23557	0.00990845	0.96989	0.96989	0.648179	97.5048	6.99022	0.00585736	0.979365	0.0870906	0.997584	0.997441	0.989623	1.2372	2.07461	4.61731	0.0823383	0.00990845	0.0316271	-0.819922	0.337599	0.997584	0.99978	0.999984	0.983487	58.0956	0.823237	3.78628	4.49582	4.19795	0.659637	1.1853	1.18306	3.06624	0.769405	1.79281	1.01364	1.01506	0.265702
DUNN_DMSO_C	0.079268	69.6524	9	30.7508	2	6.72359	1.18333	1.16373	1.12362	1.13994	1.28797	0.0136314	0.967991	0.967991	0.838005	173.943	10.9406	0.00692237	0.980606	0.0862381	0.997336	0.997141	0.990252	1.29146	2.08027	4.83751	0.0803932	0.0136314	0.0343948	-0.804829	0.331118	0.997336	0.999743	0.999979	0.995675	58.738	0.673442	9.77749	10.4264	1.24779	2.21193	1.39019	0.843165	1.46967	0.422734	1.5074	0.864674	0.315036	1.54892
DUNN_DMSO_C	0.079365	107.378	3	33.9724	10	2.79132	1.19568	1.1719	1.11864	1.12966	1.51024	0.0109933	0.986652	0.986652	1.63599	1465.94	41.9351	0.00645776	0.979987	0.0923832	0.997322	0.99718	0.98994	1.51238	2.10142	5.69656	0.0863336	0.0109933	0.0345668	-0.816132	0.34579	0.997322	0.999758	0.999983	0.997791	60.3812	1.17958	14.8258	5.73115	7.29232	1.30322	1.78437	1.55997	0.973233	1.05644	1.81922	0.556004	0.910793	0.436822
DUNN_DMSO_C	0.080338	64.935	2	37.7581	10	4.78299	1.21067	1.19365	1.13813	1.14904	1.362	0.00783712	0.985267	0.985267	1.05593	155.958	12.3169	0.00558805	0.980086	0.0861833	0.997535	0.997425	0.989989	1.36257	2.0976	5.1201	0.0816188	0.00783712	0.0320413	-0.824854	0.337552	0.997535	0.999788	0.999988	0.99107	57.8301	2.15656	2.90553	5.79311	3.16466	4.11515	2.03968	2.3017	1.44274	1.04998	0.662203	0.37515	0.509152	0.519498
DUNN_DMSO_C	0.080963	161.574	1	49.2853	10	2.07699	1.18657	1.16084	1.10479	1.1135	1.81488	0.0168	0.987672	0.987672	2.70842	2338.25	70.8373	0.0081584	0.981148	0.0925927	0.996901	0.996668	0.990528	1.81987	2.13727	6.92132	0.0847331	0.0168	0.0391665	-0.795108	0.339134	0.996901	0.999698	0.999974	0.99903	59.5577	4.70788	18.1468	6.81489	2.16257	4.1238	3.58434	0.629483	2.11015	1.1021	0.792485	0.297071	0.751628	0.136323
DUNN_DMSO_C	0.083616	139.833	4	53.2309	10	3.1408	1.25443	1.22625	1.17102	1.18554	2.57384	0.0324816	0.987925	0.987925	5.34685	4338.78	142.694	0.0138366	0.974744	0.125582	0.995077	0.994616	0.98729	2.58651	2.23182	9.83479	0.11334	0.0324816	0.0577718	-0.76237	0.378532	0.995077	0.999492	0.99995	0.996727	72.2723	6.79565	9.22565	11.7344	10.1682	7.52644	5.90678	4.72201	5.83499	5.9956	1.61719	2.68174	1.6932	1.6993
DUNN_DMSO_C	0.085366	98.6525	1	37.54	10	3.26538	1.22629	1.20567	1.15597	1.17355	1.45528	0.0144547	0.979134	0.979134	1.37089	301.428	19.0912	0.00828675	0.977702	0.100937	0.996653	0.996419	0.988786	1.45912	2.11298	5.44893	0.0935608	0.0144547	0.0415432	-0.797369	0.353896	0.996653	0.99969	0.999977	0.995953	62.1314	3.09813	17.4611	5.02771	3.98574	3.23125	2.94311	2.33862	1.30647	1.36954	0.956261	1.32704	1.12462	0.54528
DUNN_DMSO_C	0.087516	44.1566	1	23	4	4.86796	1.26644	1.25094	1.2124	1.226	1.24783	0.00988555	0.970101	0.970101	0.651305	73.3732	6.28467	0.00710244	0.969504	0.12337	0.996789	0.996693	0.984622	1.24943	2.08564	4.52806	0.116691	0.00988555	0.0400796	-0.820316	0.397036	0.996789	0.999731	0.999984	0.987037	72.1905	2.25516	8.27274	5.10744	8.08083	4.91334	1.03388	3.57177	2.71071	2.4142	1.89749	2.29749	2.3037	2.51484
DUNN_DMSO_C	0.088106	66.5066	9	32.5831	4	5.29869	1.21916	1.19855	1.14513	1.16227	1.30123	0.00906308	0.979	0.979	0.853987	132.857	9.85881	0.00600062	0.977981	0.0940433	0.997428	0.997293	0.988924	1.30242	2.08806	4.85015	0.0890204	0.00906308	0.0332755	-0.827084	0.352419	0.997428	0.999773	0.999986	0.966187	60.2497	0.611713	3.14786	3.28291	2.00481	2.00947	1.43891	0.50575	0.386584	0.772377	1.11065	0.135399	0.982334	0.595472
DUNN_DMSO_C	0.089776	78.3807	8	41.0996	10	5.60951	1.19178	1.17195	1.11083	1.13728	1.44105	0.00966257	0.98579	0.98579	1.35011	344.347	20.2198	0.00594574	0.981385	0.0852845	0.997522	0.997374	0.990646	1.44252	2.10327	5.44385	0.079971	0.00966257	0.0322506	-0.820885	0.334596	0.997522	0.999776	0.999985	0.991069	54.3596	1.8164	8.21132	0.726635	0.366456	1.78788	0.27098	0.368341	1.46924	0.634619	0.340979	0.64571	0.220846	0.348171
DUNN_DMSO_C	0.092166	64.6779	9	27.9668	4	7.52682	1.20482	1.1828	1.13818	1.15202	1.24808	0.00803299	0.977054	0.977054	0.692047	103.31	7.73754	0.00521028	0.979493	0.0867295	0.997786	0.997666	0.989688	1.24878	2.07565	4.66489	0.0824496	0.00803299	0.0292827	-0.837462	0.342713	0.997786	0.999804	0.999987	0.94992	57.8865	0.565421	2.563	2.12674	1.71898	0.64043	1.04747	0.721736	0.388628	0.454197	0.325341	0.279498	0.785615	0.476286
DUNN_DMSO_C	0.100993	80.553	1	43.0837	4	4.92743	1.23868	1.22007	1.17902	1.1984	1.54621	0.0276512	0.967495	0.967495	1.67348	505.237	26.3072	0.0112124	0.9745	0.116141	0.995981	0.995655	0.987164	1.55663	2.1305	5.7714	0.106168	0.0276512	0.0490715	-0.778879	0.37105	0.995981	0.99959	0.999958	0.997198	68.0212	1.89855	3.02406	15.921	8.955	3.17196	1.85428	2.93072	2.82119	2.76762	1.9414	0.789445	0.578993	1.37183
DUNN_DMSO_C	0.104208	48.3813	9	32.1796	4	6.62494	1.17654	1.15917	1.11231	1.12757	1.16722	0.00785966	0.965567	0.965567	0.448616	61.7721	4.53092	0.0048889	0.983005	0.072764	0.997942	0.997827	0.991462	1.16786	2.05624	4.39914	0.068643	0.00785966	0.0274886	-0.817476	0.309345	0.997942	0.999816	0.999988	0.988106	54.8133	1.7256	4.01681	6.10014	2.76844	0.671917	2.84936	3.66284	0.347731	0.201222	2.35348	1.99224	0.144888	0.960215
DUNN_DMSO_C	0.106227	53.0925	9	30.8504	3	6.93669	1.23633	1.21581	1.16801	1.18871	1.3196	0.0132956	0.970543	0.970543	0.889327	125.048	9.63804	0.00772234	0.97413	0.108477	0.996835	0.996645	0.986973	1.3229	2.09819	4.8758	0.10157	0.0132956	0.0398623	-0.813741	0.371833	0.996835	0.999711	0.999979	0.997193	66.9939	4.13979	17.9145	4.77778	1.59285	1.27535	1.02523	0.827774	1.30962	1.39427	1.12866	0.113546	0.874418	0.866634
DUNN_DMSO_C	0.108481	38.1842	8	21.2472	1	7.58864	1.17004	1.14705	1.09661	1.09896	1.09689	0.00320025	0.973268	0.973268	0.236212	14.6376	1.74834	0.00286208	0.983495	0.0684664	0.998621	0.998603	0.991709	1.09523	2.03827	4.126	0.0660184	0.00320025	0.0192731	-0.844705	0.308642	0.998621	0.99989	0.999995	0.995876	50.6132	8.6071	13.9308	4.44651	4.50638	3.69143	0.578584	2.07634	1.76074	0.658014	0.546281	1.69648	1.57981	0.705333
DUNN_DMSO_C	0.115304	60.4517	9	38.913	3	5.62489	1.21989	1.20272	1.14659	1.17033	1.28909	0.00901537	0.977861	0.977861	0.805335	96.3111	8.24451	0.0058932	0.978534	0.089848	0.997464	0.997345	0.989202	1.29026	2.08807	4.8177	0.0849855	0.00901537	0.0329432	-0.823279	0.343693	0.997464	0.999778	0.999986	0.98712	60.5354	1.60142	7.49484	2.82652	2.29679	0.715037	0.124374	0.509618	1.15311	0.492752	0.177662	1.10026	0.970307	0.336341
DUNN_DMSO_C	0.115806	53.6562	9	30.9156	5	5.8632	1.24375	1.22437	1.17864	1.19725	1.27711	0.0120296	0.969014	0.969014	0.764325	122.603	8.67593	0.00735603	0.973715	0.110459	0.996878	0.996737	0.986761	1.27979	2.08714	4.69923	0.103478	0.0120296	0.0394222	-0.814895	0.375379	0.996878	0.999723	0.999981	0.997342	71.5786	1.55055	16.5089	13.8833	2.37581	5.52403	2.19331	1.67906	1.94573	1.62007	0.172545	1.28759	0.354359	0.187951
DUNN_DMSO_C	0.116456	65.0778	1	40.3499	10	3.72309	1.18421	1.164	1.10769	1.11787	1.26253	0.00618267	0.983448	0.983448	0.740822	82.0392	7.52419	0.00381194	0.982759	0.0713011	0.998396	0.998329	0.991337	1.2623	2.07737	4.77532	0.0687641	0.00618267	0.0219881	-0.85158	0.316759	0.998396	0.999857	0.99999	0.993986	53.8835	0.355433	8.72442	2.96441	2.09234	2.41444	1.51108	0.540287	0.901867	0.575516	0.168688	0.350875	0.355578	0.169857
DUNN_DMSO_C	0.117409	58.5616	2	35.7808	10	3.86125	1.22152	1.20057	1.147	1.15901	1.27749	0.00673959	0.982483	0.982483	0.762696	80.8549	7.42762	0.00482966	0.978118	0.0897536	0.997852	0.997771	0.988991	1.27753	2.08663	4.76424	0.0862423	0.00673959	0.028526	-0.841648	0.349667	0.997852	0.999817	0.999989	0.994462	61.2301	1.68325	9.27685	5.5779	5.93144	4.06539	3.69161	2.01876	0.510854	0.377293	1.13469	1.19097	0.824174	0.948705
DUNN_DMSO_C	0.119266	152.33	2	38.9788	10	3.51879	1.01146	0.981244	0.932549	0.934902	1.49076	0.0130675	0.984977	0.984977	1.72637	2334.92	60.3311	0.00435689	0.993032	0.0384529	0.998685	0.998536	0.996509	1.494	2.06149	5.83179	0.0353045	0.0130675	0.0181092	-0.782708	0.219635	0.998685	0.999844	0.99998	0.996587	34.6744	3.60375	12.1443	2.05621	1.69417	1.3488	0.279336	1.19647	0.680048	1.22345	1.25258	0.674535	0.427569	0.631496
DUNN_DMSO_C	0.11976	38.4045	8	24.805	2	8.0614	1.12793	1.1136	1.0675	1.08269	1.10878	0.00764952	0.948002	0.948002	0.286545	33.2566	2.77049	0.00371553	0.985628	0.0631813	0.998477	0.998423	0.992785	1.10935	2.03868	4.2024	0.0598327	0.00764952	0.0212898	-0.82734	0.292019	0.998477	0.999862	0.999988	0.997525	53.0093	5.50367	14.2472	9.98133	2.67254	3.45598	1.3351	1.44744	1.71139	2.67721	0.981466	0.856463	1.10458	0.686532
DUNN_DMSO_C	0.120401	92.5439	1	45.3284	4	3.96573	1.2192	1.20087	1.14963	1.16788	1.45085	0.0185536	0.973238	0.973238	1.36784	384.625	20.596	0.00927304	0.97843	0.0988625	0.996452	0.996177	0.989153	1.45675	2.11048	5.44776	0.0905964	0.0185536	0.0438751	-0.782414	0.345376	0.996452	0.999656	0.999971	0.99688	61.1612	3.59005	16.5808	1.6596	3.67815	2.88123	3.44061	2.61165	2.63315	3.65302	0.93057	1.27879	0.44733	0.91218
DUNN_DMSO_C	0.121996	96.6328	1	48.7577	5	4.31415	1.23712	1.21898	1.16288	1.18148	1.68508	0.0294856	0.973056	0.973056	2.15886	791.178	37.969	0.0122679	0.975398	0.11542	0.99564	0.995267	0.987619	1.69639	2.14731	6.33265	0.104329	0.0294856	0.0524811	-0.772967	0.367836	0.99564	0.999551	0.999954	0.99837	68.6159	2.21613	20.3099	1.07335	5.59403	4.19982	3.92093	1.2864	1.7683	1.61604	0.706285	1.36591	0.633296	0.944023
DUNN_DMSO_C	0.122263	63.3581	8	25.9502	10	6.1009	1.1929	1.16758	1.12042	1.13428	1.30483	0.00927868	0.979788	0.979788	0.908745	239.831	13.5079	0.00606371	0.980162	0.0904203	0.997404	0.997276	0.990029	1.30615	2.07843	4.88427	0.084554	0.00927868	0.0335801	-0.814243	0.341703	0.997404	0.999771	0.999985	0.996061	61.0545	5.16481	7.60688	10.7472	3.32279	1.72771	0.65317	2.72525	2.22006	0.823952	1.91744	0.925329	1.12676	1.03538
DUNN_DMSO_C	0.122549	45.6842	1	20.4271	10	3.60533	1.14108	1.11955	1.06643	1.0808	1.10047	0.0033025	0.974574	0.974574	0.256441	21.4797	2.16744	0.00276896	0.986375	0.0592372	0.998697	0.998668	0.993161	1.09887	2.03685	4.17712	0.056781	0.0033025	0.0184335	-0.843143	0.287599	0.998697	0.999894	0.999995	0.992378	47.9234	2.04578	5.85626	4.04635	1.46686	3.29859	2.76436	1.1941	0.670201	0.874947	0.498313	1.0035	0.742591	0.869798
DUNN_DMSO_C	0.124378	62.3859	9	27.0384	4	6.63672	1.19633	1.17425	1.12412	1.13952	1.22324	0.00881056	0.972072	0.972072	0.622069	102.647	7.07636	0.00520172	0.981024	0.082279	0.997818	0.997705	0.990463	1.22434	2.06874	4.58678	0.0775845	0.00881056	0.0289759	-0.831483	0.332394	0.997818	0.999805	0.999986	0.982002	55.9758	0.62211	5.41019	2.0666	1.19742	1.48759	1.60785	0.416317	0.614877	0.363325	0.397841	0.217975	0.300122	0.596577
DUNN_DMSO_C	0.12766	59.1948	7	41.3696	10	7.28281	1.15911	1.1438	1.08591	1.10408	1.25649	0.00651418	0.982459	0.982459	0.736156	94.2801	8.00788	0.004035	0.984433	0.066855	0.998309	0.998229	0.992183	1.25643	2.07276	4.77161	0.0639117	0.00651418	0.0230803	-0.840884	0.304023	0.998309	0.999848	0.99999	0.997095	50.8422	2.06294	11.5616	3.35787	0.145468	0.716841	1.53929	0.589166	0.331269	0.617496	0.407895	0.575028	0.333327	0.857201
DUNN_DMSO_C	0.130612	72.3094	1	40.3363	5	4.5788	1.2395	1.22598	1.18608	1.20196	1.33383	0.0140289	0.970297	0.970297	0.930496	122.025	9.78545	0.0075604	0.974696	0.102714	0.997042	0.99685	0.987256	1.33749	2.10211	4.95046	0.0971241	0.0140289	0.0373475	-0.810034	0.361225	0.997042	0.999718	0.999978	0.9738	65.9303	1.87423	5.94439	2.29359	4.49329	3.32329	1.75783	1.10986	2.84118	1.05006	1.76223	1.17898	1.05216	1.07545
DUNN_DMSO_C	0.132609	74.6397	8	19.1389	1	6.1058	1.19466	1.17326	1.11671	1.13257	1.28936	0.00723117	0.983059	0.983059	0.846357	158.918	10.9499	0.00529007	0.980174	0.0885658	0.997632	0.997544	0.990034	1.28965	2.07805	4.82457	0.0835073	0.00723117	0.0309513	-0.829243	0.343359	0.997632	0.999799	0.999989	0.98278	57.2685	1.28827	6.56099	0.869005	1.97465	2.1381	0.649936	0.697451	1.19472	0.657409	0.727057	0.228507	0.860727	0.622983
DUNN_DMSO_C	0.134812	140.739	1	41.3351	10	1.48261	1.1747	1.1568	1.10442	1.11551	1.37909	0.0125353	0.978954	0.978954	1.17855	415.641	20.0779	0.00666976	0.984178	0.075879	0.997397	0.9972	0.992056	1.38203	2.08575	5.24149	0.0700785	0.0125353	0.0336042	-0.785665	0.305781	0.997397	0.999751	0.99998	0.992779	52.6453	4.7851	8.83022	5.23621	4.28295	3.00004	2.44225	2.8142	3.09615	0.385807	1.58509	0.374217	1.89548	0.277855
DUNN_DMSO_C	0.137931	55.9587	9	25.6354	1	8.18421	1.18084	1.163	1.10818	1.13023	1.21817	0.00918591	0.969877	0.969877	0.600651	72.8697	6.10169	0.00517973	0.981466	0.0795635	0.997874	0.997755	0.990685	1.21945	2.06911	4.57713	0.0749958	0.00918591	0.0283628	-0.826007	0.32543	0.997874	0.999806	0.999986	0.998839	57.035	1.89637	14.9239	3.21314	2.37048	1.73274	0.900024	2.91719	0.633597	0.185314	0.846309	0.416583	0.0342841	0.889762
DUNN_DMSO_C	0.138235	82.0896	1	42.561	10	4.34127	1.12188	1.10446	1.05003	1.06435	1.2652	0.00826555	0.979682	0.979682	0.805288	229.272	12.0561	0.00441846	0.98766	0.0584788	0.998202	0.998096	0.99381	1.26603	2.06489	4.84585	0.0547755	0.00826555	0.0245104	-0.815959	0.278253	0.998202	0.999835	0.999987	0.996421	46.5772	1.23404	10.5679	4.08065	0.798595	1.08146	1.59709	0.316698	0.860508	0.519549	0.128343	0.175595	0.469282	0.445608
DUNN_DMSO_C	0.138425	38.9049	8	23.4021	10	5.69613	1.12826	1.1085	1.063	1.07454	1.08899	0.00380158	0.966971	0.966971	0.226374	24.6957	2.06199	0.00292082	0.987159	0.0560721	0.998662	0.998624	0.993556	1.08764	2.03307	4.14528	0.0534483	0.00380158	0.0189108	-0.832541	0.277211	0.998662	0.999889	0.999994	0.997533	48.9133	2.69392	11.3575	10.2982	2.63748	1.64651	3.43979	1.63011	1.03303	0.854397	0.368194	0.247572	0.231176	0.757054
DUNN_DMSO_C	0.138846	80.165	1	41.6688	10	4.27455	1.20458	1.18584	1.1415	1.15538	1.3617	0.0146993	0.97305	0.97305	1.07605	218.744	14.3134	0.00797496	0.980202	0.0908505	0.996849	0.996618	0.990049	1.3657	2.09414	5.11795	0.083694	0.0146993	0.0395877	-0.780757	0.331387	0.996849	0.999702	0.999977	0.994631	61.646	2.0871	15.9865	2.94169	7.07437	2.73167	0.737715	5.2391	1.18166	1.97858	2.36209	0.914184	1.17448	1.21643
DUNN_DMSO_C	0.148352	53.9214	9	36.646	1	5.8783	1.20351	1.17842	1.13258	1.14875	1.24314	0.0083524	0.975177	0.975177	0.664547	80.9344	6.64406	0.00502259	0.979254	0.0861243	0.997881	0.997777	0.989567	1.24399	2.07759	4.646	0.0822288	0.0083524	0.028282	-0.832594	0.339984	0.997881	0.999811	0.999987	0.992849	59.3985	2.33694	5.95373	7.36609	0.968827	3.48865	1.1354	0.921838	3.22133	1.79255	1.26026	0.433674	0.437563	0.175324
DUNN_DMSO_C	0.152513	54.1066	9	39.2088	4	5.57861	1.26063	1.24691	1.20586	1.22514	1.39979	0.0178526	0.968688	0.968688	1.12233	155.354	12.194	0.00915453	0.970148	0.123485	0.996218	0.996024	0.984951	1.40533	2.12007	5.13959	0.115758	0.0178526	0.0464184	-0.810805	0.393638	0.996218	0.999658	0.999973	0.965387	70.7433	0.444757	2.66542	2.22588	3.4401	1.98684	2.22119	1.90555	1.24344	2.27179	0.780208	0.558657	0.493637	1.44829
DUNN_DMSO_C	0.155462	52.3214	9	38.9737	5	8.11328	1.21502	1.18982	1.13625	1.15191	1.25783	0.00735612	0.979097	0.979097	0.696431	71.3381	6.52368	0.00452735	0.977661	0.0891447	0.998037	0.997964	0.988758	1.25818	2.08381	4.68795	0.0859307	0.00735612	0.0264562	-0.851517	0.351868	0.998037	0.99983	0.999988	0.997743	62.4035	2.46443	15.413	7.72677	3.96378	2.09308	3.80852	1.24353	1.88822	1.25876	0.70817	1.0525	0.724254	0.0446204
DUNN_DMSO_C	0.158497	46.2915	9	31.8863	6	6.3503	1.26588	1.24627	1.19812	1.21624	1.26861	0.0101248	0.971843	0.971843	0.708974	72.3141	6.58384	0.0069706	0.970087	0.121766	0.996914	0.996803	0.98492	1.27033	2.09179	4.61688	0.114949	0.0101248	0.0388916	-0.826556	0.397007	0.996914	0.999736	0.999984	0.994292	72.2398	1.98289	15.4965	10.4419	2.40538	2.23608	1.13258	0.628112	2.2978	0.570985	0.164014	0.93184	1.0116	0.581817
DUNN_DMSO_C	0.158949	75.0225	2	36.8915	10	3.75438	1.26752	1.24707	1.20095	1.21665	1.5437	0.0150984	0.981619	0.981619	1.62756	387.966	23.1615	0.00927009	0.972173	0.121735	0.996154	0.995915	0.985983	1.54783	2.13596	5.71737	0.11363	0.0150984	0.0468481	-0.803741	0.388421	0.996154	0.999651	0.999976	0.988599	68.8221	1.80855	6.82548	2.23451	4.22757	8.07077	3.60517	3.49652	0.947505	3.031	2.18119	0.844988	0.607047	0.416367
DUNN_DMSO_C	0.159954	52.4225	9	36.3438	1	7.58787	1.28998	1.27418	1.24254	1.25947	1.51162	0.0254803	0.965777	0.965777	1.46342	247.569	17.4388	0.0126819	0.964497	0.148327	0.995067	0.994723	0.982077	1.52093	2.14675	5.50248	0.137007	0.0254803	0.0582294	-0.785249	0.417684	0.995067	0.999529	0.99996	0.992676	81.0312	3.56568	15.1356	2.93342	3.16275	7.23633	8.45504	4.78447	1.46689	4.26577	2.11201	2.37664	2.4311	2.41169
DUNN_DMSO_C	0.160825	65.236	9	44.4775	1	6.59654	1.2117	1.19228	1.13802	1.16123	1.42959	0.018828	0.971501	0.971501	1.30232	331.965	19.1342	0.00822185	0.978918	0.0961677	0.996873	0.99665	0.9894	1.43564	2.10592	5.37066	0.0889052	0.018828	0.0395128	-0.799736	0.346787	0.996873	0.999697	0.999972	0.978821	59.5958	0.91674	4.55197	2.47491	3.89265	1.08476	0.685743	2.90018	1.63659	1.05726	0.214481	1.01304	0.378506	0.596043
DUNN_DMSO_C	0.161157	74.8863	8	47.5386	3	6.7428	1.22219	1.20392	1.1569	1.17249	1.48566	0.0171039	0.976976	0.976976	1.4685	350.024	20.8902	0.00803654	0.97786	0.0978408	0.996924	0.996732	0.988864	1.49082	2.11925	5.58126	0.0912593	0.0171039	0.0390408	-0.807848	0.352371	0.996924	0.999703	0.999973	0.98763	60.9413	1.89259	4.58791	4.00452	2.25479	1.28093	1.54171	4.51602	2.60708	0.623941	0.743064	1.42117	1.00334	0.627435
DUNN_DMSO_C	0.161695	101.402	1	47.249	10	1.28949	1.18902	1.16486	1.12223	1.13183	1.45444	0.0213972	0.970651	0.970651	1.43657	574.308	25.9668	0.00880978	0.982731	0.0845687	0.996862	0.996584	0.991327	1.46179	2.09824	5.52269	0.0768199	0.0213972	0.0394645	-0.767897	0.31626	0.996862	0.999677	0.999967	0.990315	54.5459	1.70668	7.16565	3.95814	3.14583	6.6806	1.79025	1.50773	5.56143	1.94004	1.17326	0.329436	0.819921	1.64611
DUNN_DMSO_C	0.162393	150.794	4	37.3318	10	3.13695	1.15621	1.1265	1.04601	1.02652	1.71943	0.0067725	0.994389	0.994389	2.40688	1466.36	57.0381	0.00355598	0.985543	0.0701465	0.998471	0.99842	0.992744	1.71943	2.11604	6.60343	0.0674882	0.0067725	0.0213224	-0.859927	0.316869	0.998471	0.999867	0.99999	0.996018	49.4416	2.38319	6.05941	0.573831	1.35545	1.85439	2.70487	1.03832	0.11569	0.523736	0.311332	0.192211	0.401146	0.18541
DUNN_DMSO_C	0.163265	43.4568	9	30.3133	3	7.08021	1.10232	1.08053	1.0383	1.05011	1.10398	0.00576632	0.95895	0.95895	0.275147	21.5252	2.31507	0.00318204	0.989088	0.0489478	0.998724	0.998642	0.994528	1.10361	2.03631	4.23527	0.0462995	0.00576632	0.0181779	-0.807243	0.253168	0.998724	0.999881	0.999991	0.998342	44.024	9.06353	12.6175	3.14561	1.93936	4.38853	4.55312	2.0482	1.76951	2.31029	1.0878	0.441031	1.37227	0.604759
DUNN_DMSO_C	0.168618	112.144	9	51.8278	2	6.32024	1.23399	1.2152	1.16045	1.17811	1.99225	0.0320487	0.980355	0.980355	3.23031	1646.52	66.7259	0.0113515	0.97534	0.115763	0.995969	0.995664	0.98759	2.00478	2.1842	7.54993	0.105835	0.0320487	0.0492564	-0.793683	0.375859	0.995969	0.999588	0.999954	0.993946	64.0261	0.0501742	7.66755	5.29659	2.40206	0.982187	0.433164	0.822674	0.608926	0.387622	0.39973	0.640042	0.371704	0.605255
DUNN_DMSO_C	0.169091	83.3156	8	52.7587	10	4.28855	1.28646	1.26828	1.21912	1.23433	1.88935	0.0211884	0.984705	0.984705	2.74921	730.912	42.1929	0.0123404	0.968353	0.139754	0.994963	0.994641	0.984044	1.89643	2.19758	7.032	0.128094	0.0211884	0.0590412	-0.789881	0.408337	0.994963	0.999537	0.999967	0.976103	72.6404	0.810423	3.33654	2.75374	1.71771	2.99683	1.54274	0.637617	0.254712	0.851575	1.05249	0.987846	1.03614	1.05651
DUNN_DMSO_C	0.170588	44.9072	1	30.6793	10	3.81424	1.18503	1.16742	1.11979	1.13241	1.1416	0.00802195	0.956952	0.956952	0.364637	27.842	2.95528	0.00438315	0.982339	0.0752805	0.998144	0.998073	0.991126	1.14233	2.05177	4.28798	0.0710304	0.00802195	0.025263	-0.813707	0.313211	0.998144	0.999836	0.999988	0.999225	60.5072	2.38908	21.0161	12.2138	7.36945	12.7811	7.09611	2.56242	3.48631	1.27563	0.81146	0.914001	1.32191	1.06051
DUNN_DMSO_C	0.175337	106.51	9	63.0055	10	4.07536	1.27077	1.25443	1.19904	1.21338	2.15212	0.029824	0.984143	0.984143	3.73126	1828.88	76.2575	0.01433	0.969915	0.141623	0.994635	0.994202	0.98484	2.16349	2.21518	8.08747	0.128031	0.029824	0.0625023	-0.778149	0.406231	0.994635	0.99947	0.999953	0.973981	70.6902	0.0352479	4.34979	1.30206	1.16642	1.0191	0.473753	0.704103	1.0065	0.543201	1.30955	1.26232	1.15346	0.481332
DUNN_DMSO_C	0.181049	71.3627	8	42.753	10	4.90387	1.16762	1.14643	1.10621	1.11776	1.33948	0.018476	0.965253	0.965253	1.04487	350.134	17.2579	0.00760244	0.983113	0.0799571	0.997261	0.997027	0.991519	1.34539	2.08123	5.07522	0.0736562	0.018476	0.035164	-0.782954	0.312635	0.997261	0.999721	0.999972	0.99721	57.9371	7.73982	14.728	3.6154	3.19572	7.27862	5.18953	4.03099	2.99538	0.319557	2.08765	1.80492	1.73874	0.87637
DUNN_DMSO_C	0.181395	119.442	9	63.712	4	7.54734	1.19552	1.17207	1.11554	1.13343	1.96399	0.0273281	0.983138	0.983138	3.21368	2050.18	75.8031	0.0104684	0.980126	0.0985371	0.996409	0.996087	0.990012	1.9742	2.16093	7.5049	0.0894031	0.0273281	0.0443705	-0.784689	0.345626	0.996409	0.999619	0.999958	0.995566	58.1058	1.78237	6.34987	4.45813	3.27711	3.26071	2.30878	1.39884	0.77393	0.522651	0.589238	1.1919	0.579354	0.357291
DUNN_DMSO_C	0.185841	96.8472	1	45.6601	10	2.15071	1.25345	1.23518	1.19335	1.20513	1.57758	0.0172179	0.980605	0.980605	1.75814	627.063	28.9698	0.00921234	0.973492	0.114909	0.996363	0.996142	0.986651	1.58277	2.13761	5.87964	0.107466	0.0172179	0.0448994	-0.80357	0.378158	0.996363	0.999657	0.999973	0.990746	70.5055	5.02261	13.1908	5.05475	3.43161	4.30166	4.37226	1.33538	1.05044	2.07257	1.8595	0.573488	1.66496	1.49907
DUNN_BLEB_A	0	45.7252	2	34.7753	10	2.34829	1.26691	1.25084	1.21027	1.22477	1.22854	0.0115814	0.961083	0.961083	0.58354	45.6803	4.70346	0.00754041	0.97245	0.108543	0.996837	0.996626	0.986117	1.231	2.0838	4.50854	0.102634	0.0115814	0.0394399	-0.794543	0.365088	0.996837	0.999716	0.999982	0.996384	79.993	11.4192	20.9861	17.1003	18.1478	4.49367	8.92629	10.4357	4.49157	3.85084	2.96238	2.45581	1.47661	2.41603
DUNN_BLEB_A	0	35.2376	7	30.2228	1	6.77141	1.2514	1.23441	1.20417	1.216	1.17219	0.0114199	0.946549	0.946549	0.415847	21.4014	2.7883	0.0074401	0.973516	0.10184	0.996907	0.996676	0.986655	1.17459	2.06986	4.31021	0.0964496	0.0114199	0.0384105	-0.778038	0.348705	0.996907	0.999719	0.999982	0.996489	82.9438	5.45712	22.7821	22.4367	29.1985	8.95781	8.83955	5.81883	3.02081	6.42101	2.18242	1.88219	3.0017	2.6341
DUNN_BLEB_A	0	45.3683	5	31.9881	10	3.59293	1.266	1.24554	1.20905	1.22248	1.23704	0.0105517	0.966377	0.966377	0.617033	55.9956	5.39471	0.00692142	0.973166	0.10684	0.997078	0.996894	0.98648	1.23898	2.08367	4.54653	0.101371	0.0105517	0.0369359	-0.806716	0.366722	0.997078	0.999739	0.999983	0.994579	75.3678	7.9589	13.0685	6.70295	8.8539	13.2027	9.47921	5.29599	6.05288	2.36203	3.21352	1.5473	3.82523	3.382
DUNN_BLEB_A	0	51.3146	9	37.1371	10	4.74124	1.20092	1.17584	1.14782	1.14923	1.30535	0.0234958	0.951183	0.951183	0.939	667.108	20.7459	0.00844011	0.979544	0.0893974	0.997113	0.996825	0.989713	1.31378	2.07507	4.90638	0.0832399	0.0234958	0.036413	-0.767578	0.324583	0.997113	0.999694	0.999965	0.998363	82.8867	14.2625	42.1259	8.56181	16.0991	8.32897	4.72191	3.27516	1.20332	6.4512	2.84567	3.09972	4.58052	5.36407
DUNN_BLEB_A	0	89.8696	2	59.1522	10	4.9878	1.15734	1.12629	1.07023	1.0792	1.52114	0.0160531	0.980944	0.980944	1.66858	568.774	29.3209	0.00677483	0.984947	0.0715491	0.997625	0.997443	0.992444	1.5258	2.10524	5.82519	0.0664616	0.0160531	0.030821	-0.793165	0.299572	0.997625	0.999752	0.999975	0.998225	54.2099	2.9447	6.95631	7.66214	5.05329	8.75947	0.80376	3.18327	3.97217	3.66454	4.29567	2.27084	0.641493	0.408759
DUNN_BLEB_A	0	77.0778	7	47.5179	1	6.50873	1.08153	1.0521	1.00904	1.01695	1.2599	0.0122715	0.97025	0.97025	0.812628	303.043	13.9439	0.00457513	0.989722	0.0486767	0.998491	0.998367	0.994847	1.26274	2.05894	4.86545	0.0457759	0.0122715	0.0206982	-0.806832	0.252389	0.998491	0.999834	0.999981	0.9979	43.0165	1.46387	4.82421	9.92961	2.85222	3.55015	5.0006	0.62042	3.84392	1.48829	1.41837	1.133	0.596116	0.296068
DUNN_BLEB_A	0	83.6323	8	46.0392	2	7.28409	1.27551	1.25323	1.22277	1.23628	1.99761	0.0288408	0.981583	0.981583	3.10285	1009.55	51.2768	0.0125672	0.965471	0.144942	0.995465	0.995151	0.982573	2.00848	2.2173	7.43703	0.135432	0.0288408	0.0539519	-0.803246	0.42045	0.995465	0.999538	0.999955	0.989848	78.5096	0.540885	4.83166	5.60713	6.16756	8.10693	1.18662	3.4514	1.58611	5.27433	5.35766	2.9083	2.33834	0.627336
DUNN_BLEB_A	0	97.4829	9	62.2139	1	6.6909	1.28808	1.26523	1.22596	1.23674	2.26232	0.0441822	0.978516	0.978516	4.06839	2188.92	84.0591	0.0168291	0.965756	0.151507	0.99437	0.993901	0.982722	2.28083	2.24167	8.48977	0.138961	0.0441822	0.0648915	-0.769681	0.415503	0.99437	0.999389	0.999931	0.99232	76.4176	3.11703	9.08658	15.928	7.36647	8.80052	4.39768	6.25556	5.39275	2.51859	3.94002	2.43727	4.01555	1.27907
DUNN_BLEB_A	0	60.4922	6	48.4658	10	4.47237	1.17262	1.16044	1.1207	1.13161	1.28205	0.0150973	0.963506	0.963506	0.812238	96.1567	8.5548	0.00571786	0.982893	0.0693977	0.99809	0.997965	0.991403	1.28628	2.08112	4.87075	0.0665489	0.0150973	0.0248383	-0.811523	0.300686	0.99809	0.999793	0.999976	0.992074	55.3329	4.50144	5.95514	1.98303	2.23001	3.73624	11.5621	1.20592	1.23681	2.27218	2.71669	1.21831	0.951531	0.964086
DUNN_BLEB_A	0	75.3517	6	48.7541	1	6.16747	1.11369	1.09161	1.03815	1.04546	1.28306	0.00824381	0.981131	0.981131	0.86549	173.865	11.8624	0.0036271	0.988521	0.0519474	0.998661	0.998594	0.994243	1.28388	2.06761	4.93701	0.0498058	0.00824381	0.0185504	-0.835161	0.267913	0.998661	0.999867	0.999987	0.99309	43.9115	4.35405	7.46864	0.823137	1.68965	2.12857	2.04539	1.7658	0.565925	1.99933	1.02302	0.830269	1.11739	0.965669
DUNN_BLEB_A	0	55.3966	7	45.3271	10	5.81893	1.10652	1.09619	1.06192	1.0667	1.18116	0.0115824	0.95614	0.95614	0.516544	59.9967	5.29893	0.00397237	0.987853	0.0496068	0.99879	0.998686	0.993904	1.18367	2.05419	4.54208	0.0478105	0.0115824	0.0163492	-0.822847	0.258832	0.99879	0.999857	0.999982	0.998312	55.1492	14.1859	24.9924	3.25164	2.21383	4.31045	3.81754	1.34399	0.813444	2.6976	0.894922	0.263452	0.666647	1.17738
DUNN_BLEB_A	0	88.949	4	62.8879	10	3.7975	1.17844	1.16214	1.12354	1.12849	1.53337	0.0265467	0.969141	0.969141	1.69385	534.741	28.2812	0.00863205	0.983101	0.0766319	0.997328	0.997112	0.991512	1.54326	2.11333	5.86437	0.0711469	0.0265467	0.0338018	-0.78154	0.30596	0.997328	0.999691	0.999959	0.99332	52.9784	3.53636	12.2827	5.3736	4.64459	4.68832	3.29376	3.80153	3.32896	2.47148	0.588277	1.17214	0.829171	2.87641
DUNN_BLEB_A	0	68.0374	8	43.7146	10	6.1593	1.26198	1.24991	1.20869	1.22721	1.67042	0.0350435	0.966642	0.966642	2.06579	753.294	34.7197	0.0141298	0.970246	0.133284	0.995011	0.994589	0.985005	1.68449	2.1566	6.20755	0.121471	0.0350435	0.0590016	-0.767776	0.391161	0.995011	0.999483	0.999946	0.977173	70.0776	0.851583	0.249178	1.34786	1.64667	4.74046	0.786355	1.97985	4.47654	5.11556	2.82348	2.85419	1.07412	0.4389
DUNN_BLEB_A	0	106.803	3	56.9988	10	3.26159	1.201	1.17815	1.12756	1.13785	1.72972	0.0432474	0.965057	0.965057	2.43174	1632.98	57.8783	0.0135425	0.98156	0.0929909	0.996037	0.995578	0.990736	1.74794	2.12846	6.61531	0.0830876	0.0432474	0.0474544	-0.722978	0.316083	0.996037	0.999517	0.999934	0.995783	61.5341	6.08177	23.4902	1.62647	8.99703	2.85331	5.59374	2.07407	2.15371	3.73011	6.30989	2.91664	1.29677	2.71646
DUNN_BLEB_A	0	78.0873	9	51.4979	10	5.86109	1.11696	1.09791	1.05137	1.05566	1.32062	0.0166403	0.967899	0.967899	1.01998	531.967	20.1243	0.00601645	0.98818	0.0579839	0.998005	0.997825	0.994072	1.32563	2.06861	5.08018	0.053615	0.0166403	0.0265441	-0.775791	0.266155	0.998005	0.999782	0.999975	0.997691	49.9564	4.91041	20.3324	4.8045	2.09806	3.07505	5.49848	0.992142	2.71399	1.08379	0.608722	1.42975	0.773203	1.17419
DUNN_BLEB_A	0	47.7688	2	36.9484	10	2.86166	1.2082	1.18803	1.15116	1.16319	1.21825	0.0126002	0.959347	0.959347	0.607217	101.505	6.98674	0.00697156	0.979913	0.0860993	0.997263	0.997031	0.989901	1.22124	2.06842	4.55817	0.0807244	0.0126002	0.034756	-0.78207	0.323511	0.997263	0.99974	0.99998	0.996902	63.7646	5.78966	28.9117	1.84127	7.0268	4.2371	6.41808	1.75732	5.94376	2.40535	1.11065	4.34439	1.53497	1.2604
DUNN_BLEB_A	0	41.0976	5	28.3969	1	6.12906	1.30782	1.28625	1.27853	1.29396	1.35565	0.0198428	0.957695	0.957695	0.918138	103.345	8.51072	0.0117286	0.957097	0.159965	0.995277	0.994917	0.978273	1.36218	2.12705	4.82527	0.150399	0.0198428	0.0555676	-0.795003	0.436177	0.995277	0.99956	0.999969	0.963033	84.2135	1.79464	7.50591	5.65035	2.678	4.55999	7.14362	2.96433	3.48644	6.80308	5.33575	3.01646	3.19353	0.458723
DUNN_BLEB_A	0.0007	98.6495	4	69.8492	10	5.49736	1.29959	1.28199	1.24163	1.25384	2.4915	0.0754822	0.969803	0.969803	4.92332	3217.75	113.662	0.022356	0.965821	0.154972	0.99353	0.992921	0.982756	2.52562	2.26234	9.42496	0.140628	0.0754822	0.0726006	-0.732781	0.405016	0.99353	0.999208	0.999884	0.989675	78.332	13.6492	12.5938	18.5425	11.7581	3.57797	6.13281	3.79061	3.57138	2.8464	1.89561	2.70445	1.19613	3.76833
DUNN_BLEB_A	0.001929	67.2803	2	39.5689	10	3.0701	1.24813	1.23411	1.19367	1.20795	1.38343	0.0169102	0.969892	0.969892	1.10628	192.065	13.3161	0.00873285	0.975438	0.102714	0.996684	0.996442	0.987636	1.38851	2.10816	5.15228	0.0966922	0.0169102	0.0408075	-0.789007	0.353904	0.996684	0.999675	0.999973	0.977906	64.5028	2.51344	2.43026	5.9566	6.17467	3.99102	3.1348	6.00114	3.72078	6.35748	2.06262	1.41778	4.35631	1.8181
DUNN_BLEB_A	0.002419	96.1453	4	58.6141	1	5.50171	1.27182	1.25705	1.22142	1.22793	2.18632	0.0491372	0.974904	0.974904	3.86645	1916.43	79.4332	0.0162106	0.970602	0.132527	0.994947	0.994523	0.985186	2.20734	2.2199	8.26813	0.121885	0.0491372	0.058979	-0.759506	0.386999	0.994947	0.999419	0.999924	0.989776	70.5051	8.4831	16.8749	8.76166	1.27465	3.94211	7.28344	5.26386	7.04165	2.81048	0.223844	2.83436	0.785434	0.814584
DUNN_BLEB_A	0.002498	77.67	6	57.0029	10	3.81523	1.30187	1.29882	1.26851	1.2798	1.95527	0.0458884	0.968999	0.968999	2.91435	643.505	40.7492	0.0159865	0.962773	0.149006	0.994771	0.994425	0.981192	1.97465	2.22545	7.26488	0.139655	0.0458884	0.0603744	-0.773627	0.413948	0.994771	0.999424	0.999929	0.973287	80.7854	0.639485	4.94384	11.9183	7.90238	1.27278	6.89433	3.44282	3.67316	2.99815	0.797997	2.15632	3.35992	1.60748
DUNN_BLEB_A	0.002648	66.9848	4	48.7577	10	4.27876	1.16936	1.15607	1.1208	1.13033	1.26159	0.0216877	0.945365	0.945365	0.772175	114.677	8.97567	0.00718495	0.984824	0.0651223	0.997875	0.997684	0.99238	1.26912	2.07264	4.81504	0.0619575	0.0216877	0.0264126	-0.764701	0.278292	0.997875	0.999743	0.999966	0.992597	61.1869	4.74351	9.94751	5.1319	16.0818	6.80277	14.1646	6.24655	4.50721	1.49563	3.60636	1.26253	1.25219	0.55453
DUNN_BLEB_A	0.002882	72.6862	4	56.5925	10	4.69223	1.16404	1.15197	1.11367	1.11846	1.3571	0.0214166	0.961076	0.961076	1.07895	189.544	13.711	0.00679479	0.983735	0.0687448	0.997925	0.997778	0.991829	1.36446	2.09066	5.18106	0.0652909	0.0214166	0.0269553	-0.793731	0.294082	0.997925	0.999758	0.999967	0.987345	54.6512	0.893496	8.39468	6.61326	1.198	9.57609	1.55564	3.10206	0.84723	0.931877	2.65237	2.99464	3.00486	2.32375
DUNN_BLEB_A	0.003774	72.5675	4	48.0624	10	3.83923	1.12424	1.10547	1.06838	1.0822	1.24772	0.0161525	0.958131	0.958131	0.755364	164.395	10.4603	0.00561332	0.988327	0.0533106	0.998279	0.998123	0.994145	1.2525	2.06196	4.80232	0.0502541	0.0161525	0.022536	-0.776317	0.255718	0.998279	0.999798	0.999975	0.995087	50.5242	4.70848	9.6589	9.05159	6.26986	4.4714	7.04365	5.82258	2.67701	4.52575	0.37214	2.40753	1.9649	2.66302
DUNN_BLEB_A	0.004219	47.3587	4	35.9937	10	4.28228	1.16409	1.14612	1.11476	1.11762	1.16662	0.00836181	0.962811	0.962811	0.441293	31.8384	3.60921	0.00399151	0.983924	0.0637762	0.998557	0.99844	0.991923	1.16751	2.05756	4.4254	0.0615351	0.00836181	0.0194458	-0.828113	0.293565	0.998557	0.999852	0.999987	0.997009	58.9309	6.50295	12.8884	20.4873	9.66572	2.14056	2.54228	2.35657	3.69535	3.22557	1.65023	1.76806	1.61119	1.60979
DUNN_BLEB_A	0.007547	67.9886	4	58.7238	10	3.63374	1.19388	1.17849	1.13704	1.14975	1.4116	0.0221484	0.964547	0.964547	1.22721	198.062	14.8899	0.00735881	0.980179	0.0806041	0.997651	0.997503	0.990031	1.41931	2.10745	5.35092	0.0767569	0.0221484	0.0301806	-0.802548	0.319998	0.997651	0.999736	0.999966	0.989491	59.9297	1.78663	6.97424	6.7797	5.05682	3.11173	5.03023	6.09223	3.17474	2.95083	2.6137	1.62992	0.418927	0.3163
DUNN_BLEB_A	0.009785	42.8897	4	30.0649	1	5.12984	1.25919	1.24011	1.20786	1.21851	1.24648	0.0118837	0.963702	0.963702	0.64284	56.7829	5.54138	0.00762585	0.972599	0.110483	0.996817	0.9966	0.986194	1.24908	2.08685	4.57587	0.103665	0.0118837	0.0396486	-0.798799	0.369635	0.996817	0.999713	0.999981	0.989914	69.0801	4.92532	12.02	9.60719	3.1051	11.2881	4.97744	1.37721	1.12131	4.78622	1.62058	2.34017	2.90516	1.16683
DUNN_BLEB_A	0.012232	49.6832	1	32.7299	10	5.87334	1.17139	1.14703	1.09975	1.11277	1.18463	0.0107262	0.959738	0.959738	0.522031	77.9905	5.86385	0.00589275	0.984895	0.0685542	0.997711	0.997504	0.992417	1.18671	2.05602	4.49061	0.0638919	0.0107262	0.0296631	-0.766067	0.285618	0.997711	0.99978	0.999983	0.998926	73.7211	7.16245	41.1026	10.7226	8.37486	8.54744	7.18469	2.23226	9.1163	3.01148	3.3203	1.56741	1.77486	2.30713
DUNN_BLEB_A	0.012987	74.6419	2	51.8928	10	2.87723	1.12123	1.11072	1.07137	1.07705	1.26909	0.015603	0.961993	0.961993	0.805419	121.117	9.61315	0.00442509	0.98711	0.0534136	0.998732	0.998652	0.99353	1.27358	2.0704	4.88058	0.0516985	0.015603	0.0168965	-0.82826	0.269677	0.998732	0.999844	0.999976	0.991162	47.1591	0.574398	4.87137	1.28721	7.45322	4.64393	1.75338	1.07049	2.88633	0.815034	3.48477	1.73407	1.66237	0.910264
DUNN_BLEB_A	0.013361	66.0253	4	51.4039	10	3.91299	1.16946	1.15515	1.11675	1.12203	1.30183	0.0198498	0.95693	0.95693	0.901836	144.758	10.9837	0.00689845	0.984581	0.0667717	0.99784	0.997664	0.992257	1.30843	2.07974	4.96865	0.0631083	0.0198498	0.0275675	-0.77744	0.285305	0.99784	0.999752	0.999969	0.99656	60.1304	3.95714	8.25412	14.3832	13.8169	6.63467	2.91729	5.56146	7.76317	1.40938	6.33606	3.21667	1.12683	1.73953
DUNN_BLEB_A	0.013536	72.1514	8	56.4487	10	5.88949	1.11971	1.09906	1.0608	1.06792	1.31576	0.0162238	0.967279	0.967279	0.975347	199.548	13.5117	0.00533014	0.987787	0.0551768	0.998306	0.998193	0.993873	1.32056	2.07459	5.06582	0.0520985	0.0162238	0.0227991	-0.794712	0.264888	0.998306	0.999809	0.999975	0.998253	52.6551	3.88381	14.4913	9.31165	2.88294	9.81493	2.93986	1.37832	3.49845	1.80238	1.83766	1.27569	1.14368	1.56395
DUNN_BLEB_A	0.014331	68.6463	7	56.5564	10	5.97976	1.09955	1.07562	1.03754	1.04366	1.23954	0.0165699	0.95564	0.95564	0.730432	138.019	9.60193	0.00490128	0.989206	0.0489739	0.998576	0.998468	0.994587	1.24453	2.06017	4.7851	0.0465509	0.0165699	0.0192636	-0.788849	0.248581	0.998576	0.999827	0.999974	0.994845	45.8057	2.04072	6.64176	6.08922	9.07134	8.7196	1.09101	2.90155	1.88747	1.44857	1.36757	1.40198	1.48328	2.22314
DUNN_BLEB_A	0.02079	86.0865	1	53.4334	10	2.20446	1.16237	1.14842	1.11769	1.12192	1.28168	0.0221521	0.948917	0.948917	0.845084	149.766	10.6368	0.00731725	0.985253	0.0646827	0.997804	0.997607	0.992596	1.28944	2.07456	4.89962	0.0609717	0.0221521	0.0277742	-0.763951	0.277176	0.997804	0.999738	0.999966	0.99319	58.9039	4.90928	16.608	7.51414	10.3399	6.0445	5.16288	5.01594	1.01793	2.31685	0.922318	0.823414	2.97041	2.05832
DUNN_BLEB_A	0.022864	80.7396	2	56.2175	10	4.18531	1.16689	1.14416	1.10466	1.11755	1.40336	0.0238337	0.962938	0.962938	1.26219	347.903	19.6794	0.00841763	0.984705	0.0716284	0.997359	0.997112	0.992321	1.41194	2.09167	5.36569	0.0659645	0.0238337	0.0334399	-0.757159	0.289059	0.997359	0.999697	0.999963	0.996322	53.7432	1.95506	3.11816	12.4459	11.0521	4.35136	8.3514	1.46828	5.13747	4.23787	1.06022	2.8539	1.9762	2.24881
DUNN_BLEB_A	0.026604	50.4923	9	29.625	2	6.05868	1.07147	1.05015	1.02374	1.0269	1.09933	0.0122032	0.919592	0.919592	0.291298	69.2795	3.94418	0.00451496	0.992059	0.037678	0.998638	0.998459	0.996021	1.10219	2.02934	4.26812	0.0351475	0.0122032	0.0178845	-0.726791	0.205149	0.998638	0.999837	0.999981	0.995487	38.3697	2.79561	8.57289	8.13287	10.4675	1.51913	3.41572	4.17855	3.45399	3.12588	0.930187	1.72351	1.83018	0.933845
DUNN_BLEB_A	0.036242	62.2574	9	51.4886	1	5.57864	1.13896	1.11973	1.09286	1.10167	1.27365	0.020927	0.950087	0.950087	0.817544	266.459	11.8915	0.00663054	0.984964	0.0641118	0.997992	0.997824	0.992449	1.2808	2.07316	4.86796	0.0605919	0.020927	0.0261196	-0.781886	0.281061	0.997992	0.999763	0.999968	0.994288	51.8006	3.137	5.97508	8.52376	6.23717	3.94739	7.8427	8.68727	7.05922	0.746054	0.633047	3.25363	1.44235	1.17614
DUNN_BLEB_A	0.048419	74.2109	1	60.5867	8	2.85255	1.2076	1.19386	1.16534	1.17004	1.46033	0.0316357	0.955563	0.955563	1.39211	243.604	17.6566	0.00928913	0.979164	0.0861535	0.997265	0.997079	0.989521	1.47276	2.1168	5.53364	0.081726	0.0316357	0.033673	-0.785124	0.324594	0.997265	0.999671	0.999951	0.984991	59.5905	3.17487	3.31223	3.25603	11.3111	5.01778	3.91865	7.3964	3.56026	3.79292	3.53252	1.52679	2.41249	1.13975
DUNN_BLEB_A	0.061224	38.186	3	29.2985	1	5.11005	1.22324	1.20402	1.173	1.18152	1.16876	0.00967866	0.954971	0.954971	0.420167	26.6874	3.11528	0.00635022	0.976737	0.0934004	0.99733	0.997153	0.98829	1.1703	2.06508	4.32893	0.0880222	0.00967866	0.0341275	-0.797897	0.341454	0.99733	0.99976	0.999985	0.988421	65.6272	3.14363	7.89064	4.27319	4.76764	12.5358	6.00497	7.94862	2.62109	2.78432	2.14179	1.04242	1.14619	2.46502
DUNN_BLEB_A	0.07095	70.1098	4	57.5543	1	4.35682	1.16155	1.14539	1.11927	1.12154	1.37271	0.0250495	0.956622	0.956622	1.1298	215.023	14.7179	0.00729291	0.983055	0.0717359	0.997886	0.997727	0.991486	1.38188	2.0943	5.23521	0.0681152	0.0250495	0.0270486	-0.797411	0.301222	0.997886	0.999742	0.999961	0.98858	52.6162	0.977547	3.40948	9.50462	2.58767	4.38885	4.24365	3.23064	4.45769	5.87648	2.04472	2.12436	2.10327	1.0087
DUNN_BLEB_A	0.07123	69.5672	3	45.4583	10	3.90676	1.25677	1.24436	1.2145	1.22693	1.55655	0.0269539	0.968284	0.968284	1.67259	391.265	23.293	0.0117554	0.97269	0.118178	0.995853	0.995504	0.986245	1.56661	2.14023	5.79553	0.109724	0.0269539	0.0499078	-0.76691	0.369696	0.995853	0.999568	0.999958	0.993556	73.9903	8.78891	17.9577	13.4861	15.5024	9.07576	3.22481	7.74756	3.80787	1.8889	2.17689	0.617083	2.72815	2.30339
DUNN_BLEB_A	0.071338	46.62	2	31.6366	10	3.36295	1.22366	1.2083	1.17147	1.18262	1.20578	0.00907454	0.967226	0.967226	0.544634	47.7434	4.75722	0.00596438	0.97902	0.0868831	0.997485	0.997323	0.989449	1.20701	2.07064	4.49841	0.0822313	0.00907454	0.032446	-0.802744	0.331599	0.997485	0.999775	0.999986	0.987443	60.471	1.33215	7.53157	5.39279	5.73453	5.12567	2.05814	6.25369	2.22142	1.82132	2.85478	2.49361	1.81449	1.17293
DUNN_BLEB_A	0.075881	72.3608	4	53.5857	10	5.41246	1.03148	1.0113	0.964112	0.972318	1.18171	0.0105791	0.962938	0.962938	0.56027	108.899	7.5815	0.00304449	0.992677	0.0338612	0.999109	0.999049	0.996331	1.18374	2.04381	4.60599	0.032414	0.0105791	0.0126838	-0.817354	0.213823	0.999109	0.999893	0.999984	0.99791	38.6212	8.21994	9.34693	4.68761	4.05328	2.91627	0.815458	2.09595	0.518982	0.767331	0.651949	0.0787699	1.1653	0.264543
DUNN_BLEB_A	0.077399	53.4246	5	35.3449	10	3.71934	1.19312	1.17082	1.13264	1.1504	1.24308	0.0127966	0.963377	0.963377	0.685959	119.368	8.03758	0.00675717	0.980308	0.0862216	0.997379	0.997172	0.990101	1.24616	2.07344	4.65831	0.0803629	0.0127966	0.0337624	-0.798669	0.329087	0.997379	0.999748	0.99998	0.997406	58.1296	6.42921	9.46131	12.3407	1.33793	2.02778	5.45165	1.23879	3.96772	0.369621	1.1961	2.45434	0.469159	0.979475
DUNN_BLEB_A	0.090278	97.2356	8	61.42	10	7.04413	1.05421	1.03587	0.970764	0.984844	1.31822	0.0116466	0.977601	0.977601	1.0282	358.3	18.3481	0.00384298	0.991444	0.0421076	0.998767	0.99868	0.995712	1.32075	2.06309	5.12338	0.0394348	0.0116466	0.0173834	-0.812046	0.236504	0.998767	0.999862	0.999982	0.9943	37.6827	0.563067	8.14916	1.94663	2.23839	2.14207	1.49312	0.383157	0.557578	0.542135	0.836408	0.799442	0.521504	0.225009
DUNN_BLEB_A	0.096774	41.2558	1	32.8361	10	5.63296	1.237	1.21761	1.18021	1.19579	1.20369	0.00934577	0.964551	0.964551	0.517885	35.9338	4.02164	0.0060255	0.975587	0.0961428	0.997449	0.997299	0.987707	1.20504	2.07514	4.45327	0.0913606	0.00934577	0.0329586	-0.818239	0.353037	0.997449	0.999773	0.999985	0.990389	64.7572	1.52188	7.93733	3.48972	1.39935	6.17282	3.64847	1.05612	1.76319	3.13861	3.50066	4.28411	2.95254	0.54988
DUNN_BLEB_A	0.09772	40.1772	8	28.9524	1	6.06956	1.14391	1.12499	1.08905	1.10754	1.11386	0.00762468	0.949108	0.949108	0.291986	27.3008	2.51434	0.00432488	0.985161	0.0624033	0.998284	0.998151	0.992548	1.1144	2.04232	4.22549	0.0590131	0.00762468	0.0233494	-0.808257	0.284868	0.998284	0.999838	0.999988	0.995381	52.5555	2.58709	7.51903	1.93907	8.92435	7.51836	3.82344	2.10237	4.9535	1.89503	1.87087	1.64171	1.23195	2.05817
DUNN_BLEB_A	0.101788	71.4706	2	42.9723	10	2.3264	1.32893	1.31628	1.29114	1.30071	1.69173	0.0336091	0.967208	0.967208	2.01603	406.308	26.1004	0.0161811	0.957582	0.174516	0.993997	0.993531	0.978547	1.70504	2.18735	6.11923	0.161717	0.0336091	0.0682857	-0.776074	0.44552	0.993997	0.999401	0.999947	0.981799	87.2421	7.76842	15.6697	2.15933	6.22788	11.3869	5.41338	3.87888	5.41124	1.59807	3.40785	1.17254	2.5014	0.308335
DUNN_BLEB_A	0.10559	64.757	5	60.7167	10	5.4353	1.17518	1.16053	1.13731	1.14511	1.3538	0.0319608	0.941867	0.941867	1.06755	175.371	13.1361	0.0083531	0.982719	0.0724029	0.997749	0.997576	0.991316	1.36644	2.09275	5.16333	0.0689501	0.0319608	0.0279991	-0.779601	0.297215	0.997749	0.999709	0.999951	0.984938	54.0613	3.07113	6.76885	2.38984	5.56607	12.5388	4.14001	0.853509	3.15873	3.04953	1.88415	1.05592	1.39319	3.73541
DUNN_BLEB_A	0.116832	40.0502	9	31.0704	4	7.7905	1.25533	1.23589	1.21451	1.22882	1.22716	0.0146361	0.950394	0.950394	0.575403	45.9122	4.64265	0.00845922	0.970405	0.117221	0.996591	0.996349	0.985077	1.23115	2.08516	4.48015	0.109116	0.0146361	0.0422891	-0.797271	0.379352	0.996591	0.999683	0.999977	0.993619	73.2251	7.10299	8.54438	9.53853	4.23844	0.829756	11.8245	4.94167	3.0146	1.81938	3.46377	4.62647	2.47517	1.3598
DUNN_BLEB_A	0.118768	48.6075	4	34.5677	10	5.22925	1.22277	1.20341	1.15539	1.17448	1.25432	0.0104204	0.970481	0.970481	0.695524	77.5928	6.82945	0.00657711	0.977843	0.0934763	0.997237	0.997073	0.988854	1.25621	2.08139	4.66912	0.0880023	0.0104204	0.0353606	-0.807514	0.344808	0.997237	0.999752	0.999983	0.990792	61.6674	1.53321	7.23146	2.8322	1.85008	3.37997	2.70281	2.89748	0.483054	2.41434	1.33187	2.94618	3.07821	3.44982
DUNN_BLEB_A	0.118954	54.6029	5	44.6631	8	4.12453	1.30918	1.29694	1.26878	1.27985	1.62401	0.0282043	0.969168	0.969168	1.80118	553.309	25.3209	0.0142622	0.959567	0.164227	0.994494	0.994105	0.97956	1.63464	2.17326	5.88305	0.152897	0.0282043	0.0639427	-0.771188	0.431548	0.994494	0.99947	0.999956	0.998238	98.8765	31.2441	52.7626	17.4328	8.50783	11.7743	0.937087	4.82753	2.25089	1.32808	6.26433	2.50341	2.09603	2.24562
DUNN_BLEB_A	0.119129	74.4982	9	33.9803	10	5.88599	1.18624	1.16542	1.13803	1.14403	1.44896	0.0265114	0.964249	0.964249	1.45643	1346.35	38.6444	0.00902608	0.980062	0.0921434	0.997031	0.996744	0.989977	1.45888	2.08948	5.47583	0.0846372	0.0265114	0.0376151	-0.77869	0.332921	0.997031	0.999675	0.99996	0.99848	68.4774	13.0932	32.9593	4.63125	10.0277	4.9821	8.75551	9.43687	1.44915	0.6632	0.206185	1.58561	0.615035	2.38415
DUNN_BLEB_A	0.127273	50.9269	9	42.9527	6	5.95741	1.25267	1.23668	1.20438	1.21427	1.38915	0.0203557	0.963835	0.963835	1.10525	199.343	13.288	0.00986614	0.970539	0.123492	0.996253	0.995991	0.98515	1.39595	2.11464	5.10315	0.115166	0.0203557	0.0462136	-0.794319	0.387479	0.996253	0.999635	0.999968	0.997002	70.2672	14.9811	16.6029	13.3039	3.29971	10.4622	3.60359	2.63565	3.04144	0.744387	1.75944	1.4776	1.0342	2.00423
DUNN_BLEB_A	0.128385	40.1524	7	30.305	10	4.55932	1.22175	1.20299	1.1709	1.18383	1.18083	0.0110929	0.953266	0.953266	0.463583	40.5716	3.88167	0.006846	0.977225	0.0938472	0.997191	0.99699	0.988539	1.18307	2.0666	4.37946	0.0877368	0.0110929	0.0356701	-0.787983	0.338897	0.997191	0.999743	0.999982	0.998557	77.6167	27.6436	41.5564	9.05698	3.98176	6.46898	4.06618	4.64871	3.01108	1.87364	1.39916	2.47187	0.93666	1.44497
DUNN_BLEB_A	0.131805	81.9825	1	62.0951	8	3.23793	1.23363	1.22433	1.21369	1.22152	1.78395	0.049148	0.96045	0.96045	2.43601	715.966	37.9136	0.0138218	0.970863	0.122275	0.995902	0.995589	0.985314	1.80504	2.1792	6.70091	0.114041	0.049148	0.0492095	-0.777848	0.37962	0.995902	0.999512	0.999926	0.992841	70.3105	1.44499	6.99321	8.52855	7.22354	9.53523	0.412356	7.13514	4.83716	3.15251	5.21335	4.79699	6.24273	0.287749
DUNN_BLEB_A	0.137424	40.4824	4	27.6268	1	5.07504	1.29525	1.28199	1.29604	1.28788	1.37818	0.0172164	0.963879	0.963879	0.935967	68.7259	7.22799	0.010347	0.950174	0.173539	0.99575	0.995492	0.974693	1.38337	2.14336	4.84827	0.165406	0.0172164	0.0511623	-0.831004	0.467569	0.99575	0.999612	0.999973	0.992923	94.6377	4.93219	9.61469	10.1777	2.85524	6.63438	8.29699	5.18244	3.89769	5.18827	0.893873	6.92078	3.25399	0.051387
DUNN_BLEB_A	0.13879	52.8252	4	41.0044	9	4.23689	1.13526	1.11638	1.08014	1.09664	1.16491	0.0105846	0.954761	0.954761	0.457311	52.8959	4.57738	0.0048416	0.986141	0.0614711	0.998226	0.998099	0.993044	1.16692	2.05254	4.43618	0.0578285	0.0105846	0.0240662	-0.801246	0.280844	0.998226	0.999821	0.999983	0.998351	54.1746	5.40625	15.0069	10.5504	7.92592	1.53855	4.62935	3.70342	2.50659	1.3389	1.33364	1.96025	0.817349	0.938553
DUNN_BLEB_A	0.140655	69.3376	8	48.5778	10	7.11891	1.17982	1.15938	1.11904	1.12773	1.40341	0.011921	0.980859	0.980859	1.23356	339.761	18.9336	0.00592378	0.981997	0.0810653	0.997738	0.997588	0.990955	1.40602	2.09571	5.31084	0.0764821	0.011921	0.0298535	-0.816632	0.325329	0.997738	0.99978	0.999981	0.991626	55.3661	1.85515	0.986813	6.9277	5.84832	0.893039	3.27406	4.47589	1.24584	2.35265	0.881448	0.839505	1.44165	0.0803656
DUNN_BLEB_A	0.150074	58.7118	7	54.4831	1	6.2336	1.12469	1.11002	1.10935	1.10534	1.28199	0.0206242	0.951059	0.951059	0.822138	101.837	8.8524	0.00523649	0.983759	0.0646865	0.998595	0.998494	0.991839	1.28897	2.08001	4.89218	0.0625723	0.0206242	0.0186875	-0.836274	0.297945	0.998595	0.999818	0.999969	0.988994	51.9849	4.59832	3.30452	2.68946	2.88673	5.17453	2.68239	1.37106	3.26916	4.89055	2.44706	1.85952	2.66636	1.22549
DUNN_BLEB_A	0.153949	92.5391	1	65.032	9	2.80818	1.17176	1.15291	1.1185	1.13308	1.57247	0.03616	0.961074	0.961074	1.8216	636.664	31.2375	0.00916115	0.981357	0.0848078	0.99729	0.997091	0.990632	1.58716	2.12237	5.99588	0.0792602	0.03616	0.0346626	-0.79192	0.324367	0.99729	0.999679	0.999948	0.996153	59.3068	10.4194	11.4194	8.45428	9.12202	3.81502	2.05136	2.21714	2.91055	3.5265	1.95922	2.18032	1.34265	2.56143
DUNN_BLEB_A	0.154195	44.853	3	30.838	6	3.22048	1.30057	1.28268	1.26228	1.27441	1.31128	0.0201956	0.951587	0.951587	0.81403	85.7981	7.53411	0.0109669	0.96181	0.15143	0.995595	0.995295	0.980702	1.318	2.1098	4.69381	0.14009	0.0201956	0.0526691	-0.795303	0.425656	0.995595	0.99959	0.999968	0.985212	81.1435	9.95976	17.0192	5.41059	5.161	6.78909	7.45697	2.0884	4.02232	3.00741	4.43695	1.90854	1.12538	3.60955
DUNN_BLEB_A	0.157407	57.8637	5	35.5395	10	5.77103	1.20792	1.18903	1.15481	1.16173	1.3342	0.0119051	0.975684	0.975684	0.967213	167.75	11.8571	0.00654746	0.977964	0.0957403	0.997411	0.99723	0.988916	1.33681	2.0932	4.97765	0.0905971	0.0119051	0.0335286	-0.80415	0.347562	0.997411	0.999755	0.999981	0.991846	63.2123	2.85495	1.72313	3.6856	11.3415	6.65506	2.02071	1.15672	6.44727	1.91827	0.520445	5.88199	3.62692	1.81146
DUNN_BLEB_A	0.162142	55.0898	8	45.2085	1	6.66658	1.34106	1.32922	1.31325	1.32702	1.94429	0.0418001	0.970135	0.970135	2.75718	1056.84	43.728	0.0194896	0.943511	0.219928	0.99253	0.992047	0.971309	1.96159	2.24984	6.94348	0.203796	0.0418001	0.0829807	-0.778197	0.494253	0.99253	0.999279	0.999935	0.99674	110.9	14.9898	36.3506	22.8966	4.51611	6.39846	6.1466	4.57229	7.62533	3.83697	2.61062	1.68338	0.842701	2.13396
DUNN_BLEB_A	0.162619	59.688	1	40.7435	8	2.2912	1.20881	1.19205	1.16716	1.17935	1.27142	0.0181421	0.953867	0.953867	0.768294	115.571	8.56075	0.00818414	0.979121	0.0907911	0.997065	0.996822	0.989501	1.27716	2.08219	4.7591	0.0844941	0.0181421	0.0370342	-0.780776	0.331287	0.997065	0.999699	0.999971	0.993996	63.9753	7.16862	13.628	2.08058	11.8947	3.52179	5.05321	5.92759	4.31521	1.80712	2.9347	2.82288	2.57782	1.78519
DUNN_BLEB_A	0.162621	71.8603	1	61.5348	8	3.57025	1.22775	1.21994	1.19113	1.20256	1.55586	0.0287872	0.966072	0.966072	1.66805	274.093	20.6344	0.00912012	0.975163	0.0999351	0.997045	0.996883	0.987493	1.56683	2.14107	5.85534	0.0947844	0.0287872	0.0368736	-0.804982	0.354889	0.997045	0.999674	0.999956	0.994334	67.7594	10.2403	10.5525	10.1746	7.06869	2.07479	2.57463	3.4851	1.43674	3.57692	1.41299	2.63874	0.752852	1.12904
DUNN_BLEB_A	0.163391	58.8443	9	49.6906	10	6.29208	1.16946	1.15426	1.11975	1.1316	1.27058	0.0160964	0.96046	0.96046	0.798002	145.285	9.90723	0.00663342	0.984359	0.070178	0.997732	0.997539	0.992146	1.27531	2.07374	4.82976	0.0658184	0.0160964	0.0295625	-0.770915	0.290265	0.997732	0.999758	0.999975	0.994578	59.2084	7.7338	14.2786	11.4206	5.99655	9.08452	7.8601	5.02513	2.21606	2.72823	1.70463	3.57932	1.00597	1.15967
DUNN_BLEB_A	0.163987	101.948	4	62.0853	10	3.8781	1.16716	1.14922	1.10737	1.11364	1.5039	0.025267	0.968919	0.968919	1.60049	574.096	27.6764	0.00774517	0.98372	0.0737664	0.99761	0.99744	0.991824	1.51317	2.10722	5.75357	0.0693148	0.025267	0.0307574	-0.792374	0.303728	0.99761	0.999724	0.999961	0.996271	55.7231	0.883664	17.8557	5.40524	4.11204	4.41282	5.10791	3.39004	1.64605	0.371491	1.46191	0.625669	0.974082	1.05246
DUNN_BLEB_A	0.168338	71.9897	2	43.4252	10	2.09718	1.27365	1.25891	1.22828	1.2381	1.47367	0.0255258	0.96322	0.96322	1.36236	233.665	16.2251	0.0117635	0.968672	0.130701	0.995698	0.995366	0.984202	1.48302	2.13491	5.41406	0.122026	0.0255258	0.0513545	-0.775941	0.390724	0.995698	0.999566	0.99996	0.994832	79.7315	9.79335	25.6231	6.37975	14.4807	3.11626	5.85833	3.18342	5.86604	4.05833	3.56504	4.94875	4.0476	2.71176
DUNN_BLEB_A	0.174603	89.2803	2	59.9561	10	2.33258	1.12936	1.10864	1.07294	1.07853	1.41141	0.0145937	0.977634	0.977634	1.29029	352.366	20.3146	0.0052179	0.985869	0.0649099	0.998222	0.99812	0.992908	1.41536	2.09044	5.40634	0.0616345	0.0145937	0.024039	-0.823748	0.294781	0.998222	0.999811	0.999977	0.996146	49.1886	3.52605	10.9544	3.58174	1.51464	3.00492	2.82773	2.58086	2.79647	1.08786	1.45944	0.209794	0.587528	0.58119
DUNN_BLEB_A	0.175034	66.6907	1	43.0869	10	3.76776	1.18005	1.15948	1.12072	1.13067	1.30873	0.0116765	0.974856	0.974856	0.916999	193.222	12.3408	0.00585165	0.982422	0.07972	0.99774	0.99758	0.99117	1.31125	2.08077	4.93969	0.0751075	0.0116765	0.0298532	-0.799577	0.317394	0.99774	0.999783	0.999982	0.9966	56.3601	8.58469	16.4499	8.30011	11.898	3.65318	2.65897	2.603	2.18649	2.1542	1.24517	2.36569	1.46798	0.07538
DUNN_BLEB_A	0.188166	60.3169	1	54.2561	10	5.25316	1.20787	1.19441	1.17558	1.17743	1.46671	0.0265566	0.962391	0.962391	1.38556	293.216	18.2551	0.00967786	0.975158	0.10458	0.996747	0.996523	0.987492	1.4766	2.12317	5.48584	0.0982541	0.0265566	0.0405513	-0.79162	0.357817	0.996747	0.99965	0.999959	0.99332	69.057	10.4902	13.8677	4.40877	6.60611	3.6447	4.27088	4.89535	3.36613	2.8799	2.36807	0.603995	3.09361	2.91418
DUNN_BLEB_A	0.189236	54.2605	9	42.2304	1	7.6257	1.2898	1.27964	1.26375	1.27676	1.63793	0.0372997	0.960693	0.960693	1.86035	466.986	25.5569	0.0151471	0.959909	0.163889	0.994548	0.994129	0.97973	1.6531	2.17455	5.95347	0.151402	0.0372997	0.06375	-0.776068	0.433155	0.994548	0.999446	0.999943	0.99288	84.8529	5.49022	11.4191	6.62633	4.82395	15.5265	1.79933	1.64166	5.84079	6.72659	2.18111	3.4436	1.8073	1.29277
DUNN_BLEB_A	0.189804	66.9775	6	45.3966	10	5.65577	1.34613	1.33654	1.30437	1.31715	2.1572	0.0513081	0.971297	0.971297	3.52347	1226.5	58.1442	0.0219639	0.947641	0.219454	0.991972	0.991346	0.973451	2.17923	2.27083	7.80908	0.200654	0.0513081	0.0882228	-0.767464	0.488961	0.991972	0.999193	0.999921	0.993897	98.9572	6.58895	9.10266	13.0073	14.4315	6.84885	11.1856	9.57919	3.77831	6.98049	2.39619	2.28538	5.23344	1.55734
DUNN_BLEB_A	0.193396	47.7362	9	35.8827	3	8.31239	1.18386	1.16672	1.13334	1.14671	1.2059	0.0116909	0.959126	0.959126	0.560289	69.3042	5.60618	0.00577671	0.980691	0.0819817	0.997746	0.997593	0.990293	1.20844	2.06761	4.52265	0.0770388	0.0116909	0.0298098	-0.809343	0.324729	0.997746	0.999786	0.999982	0.99651	59.1722	3.52565	10.8395	4.63027	3.81477	5.37958	9.5124	2.05961	2.89668	1.57018	3.05815	2.43771	0.277405	1.25456
DUNN_BLEB_A	0.197225	53.675	9	32.0522	1	7.18685	1.28156	1.26887	1.2579	1.26936	1.59959	0.0263637	0.969164	0.969164	1.68338	282.549	19.5865	0.0127931	0.955167	0.174731	0.995035	0.994709	0.977296	1.60929	2.17746	5.73676	0.164161	0.0263637	0.0587069	-0.809048	0.45967	0.995035	0.999526	0.999959	0.998409	97.9448	11.4747	29.1192	13.5747	6.38816	9.69777	9.03993	6.05757	0.400513	3.76534	2.09039	2.58516	1.31105	2.68311
DUNN_BLEB_A	0.197842	71.2426	8	47.8828	1	6.19725	1.2037	1.18006	1.1411	1.15327	1.52865	0.0261872	0.968312	0.968312	1.6265	473.57	24.9361	0.00924431	0.978314	0.0948793	0.996912	0.996691	0.989093	1.53835	2.12469	5.77209	0.0886174	0.0261872	0.0389317	-0.789222	0.341065	0.996912	0.999666	0.99996	0.996402	61.8021	10.4792	7.49842	6.55558	7.65981	5.58437	9.16025	5.11207	7.68113	1.34394	2.87484	0.316884	1.31227	0.46675
DUNN_BLEB_A	0.198036	70.9303	8	51.4538	1	6.79611	1.2126	1.1898	1.14951	1.15691	1.5318	0.0175386	0.978557	0.978557	1.61812	356.16	22.5924	0.00760097	0.978011	0.0951255	0.997209	0.997037	0.988939	1.53717	2.12759	5.77174	0.0895442	0.0175386	0.0357129	-0.81124	0.348914	0.997209	0.999721	0.999973	0.994868	61.7828	2.05876	4.42046	4.68474	6.66454	3.0585	7.2097	4.99654	2.57894	3.09468	1.81657	0.765741	1.86022	1.01164
DUNN_BLEB_A	0.206208	59.1542	5	38.8125	1	5.70785	1.23899	1.21661	1.19715	1.19641	1.51065	0.0285895	0.963259	0.963259	1.5275	425.521	22.8126	0.0117835	0.970442	0.128689	0.995841	0.995486	0.985103	1.52154	2.1316	5.57891	0.118786	0.0285895	0.0504751	-0.783251	0.390714	0.995841	0.999569	0.999956	0.991942	72.6381	5.09889	7.97021	5.63432	10.275	3.78859	3.02548	5.09982	6.74395	2.38661	1.63278	4.69663	1.04405	3.49068
DUNN_BLEB_A	0.20711	83.6985	1	61.2869	10	3.12949	1.23161	1.22336	1.18412	1.19692	1.63164	0.0253224	0.974048	0.974048	1.92601	365.929	25.7069	0.00870272	0.97536	0.101252	0.997011	0.996864	0.987595	1.64086	2.15079	6.14836	0.0959489	0.0253224	0.0374453	-0.810502	0.358984	0.997011	0.999686	0.999961	0.985402	64.6628	3.16645	5.76087	6.56534	2.91526	4.86779	0.956312	3.84377	0.372505	0.89223	1.97401	1.10479	2.28786	1.28131
DUNN_BLEB_A	0.208524	57.5353	9	53.4167	4	5.74002	1.13449	1.1177	1.07827	1.09265	1.23347	0.0152298	0.956136	0.956136	0.679132	86.5256	7.38162	0.00532773	0.986197	0.0587126	0.998267	0.998147	0.993071	1.23778	2.06639	4.72171	0.0557718	0.0152298	0.0232925	-0.797028	0.273567	0.998267	0.999808	0.999976	0.997783	54.1957	5.02458	17.1625	1.47068	9.42216	5.99646	1.5135	3.24622	3.64715	4.37816	1.28625	1.98522	2.07	1.49164
DUNN_BLEB_A	0.212014	79.3265	9	53.0088	1	7.11343	1.19623	1.17106	1.14139	1.14823	1.60205	0.0200972	0.978926	0.978926	1.88705	674.624	32.3547	0.00799163	0.978803	0.0949627	0.997165	0.996972	0.989341	1.60869	2.13102	6.05667	0.0890512	0.0200972	0.0362562	-0.811652	0.348776	0.997165	0.999708	0.999969	0.997452	62.4679	5.09276	12.6863	9.11591	1.9343	5.7044	0.386095	2.38124	1.57197	2.28004	1.06627	1.75454	1.22472	0.7473
DUNN_BLEB_A	0.216173	93.9754	1	56.9398	10	2.02191	1.29818	1.28022	1.24444	1.25055	1.9372	0.030337	0.978748	0.978748	2.82438	601.42	38.9051	0.0130008	0.960062	0.162117	0.99524	0.994979	0.979814	1.94881	2.22593	7.11933	0.1535	0.030337	0.0560013	-0.805188	0.443003	0.99524	0.999523	0.999953	0.996986	86.7053	5.81795	15.3333	13.6569	4.65449	18.9463	16.532	3.65641	2.92426	9.78941	1.70541	1.31436	2.71273	1.00251
DUNN_BLEB_A	0.220482	53.1192	1	44.7678	10	4.40584	1.24552	1.22911	1.19887	1.21625	1.37574	0.0212387	0.960925	0.960925	1.06573	145.031	11.6019	0.00987711	0.973307	0.113366	0.99635	0.996078	0.986557	1.38299	2.11151	5.09161	0.105051	0.0212387	0.0449801	-0.788472	0.370356	0.99635	0.999635	0.999967	0.992457	70.9167	3.97494	9.73634	12.539	5.15444	3.76603	5.17255	3.39878	4.97578	3.44832	1.62466	1.11031	1.90081	1.09053
DUNN_BLEB_A	0.220994	83.9166	6	51.6	1	6.26977	1.18421	1.16532	1.13301	1.14332	1.64744	0.0339515	0.967951	0.967951	2.08457	985.855	41.3206	0.0109157	0.979543	0.096225	0.996618	0.996317	0.989716	1.66101	2.13053	6.25547	0.0882478	0.0339515	0.0420489	-0.77346	0.338024	0.996618	0.99961	0.999948	0.994875	61.2569	1.58824	5.24877	13.1489	8.64146	2.44192	3.20548	3.64043	4.52783	0.46233	1.30399	0.452249	1.73043	2.07406
DUNN_BLEB_A	0.229474	48.5662	9	37.1837	4	8.19305	1.11663	1.10307	1.06608	1.08263	1.16791	0.0130252	0.94696	0.94696	0.478066	92.405	5.81184	0.00483301	0.98618	0.0629422	0.998269	0.99815	0.993064	1.17115	2.051	4.44731	0.0587065	0.0130252	0.0238305	-0.807798	0.285913	0.998269	0.999824	0.99998	0.997755	50.8824	3.89593	13.8368	4.27685	2.38269	5.8722	1.10025	1.17505	0.9139	1.54408	2.12993	0.513067	1.07342	1.17162
DUNN_BLEB_A	0.229476	56.3385	3	47.4438	10	4.71153	1.24961	1.23516	1.19471	1.20676	1.44489	0.0212515	0.967778	0.967778	1.2977	236.837	16.1462	0.00994922	0.973111	0.115296	0.996294	0.996032	0.986458	1.45212	2.12205	5.35596	0.107539	0.0212515	0.0455346	-0.786293	0.372472	0.996294	0.999632	0.999967	0.997056	76.6488	22.2614	24.0036	1.92366	7.71609	6.29281	1.62302	2.27284	3.14449	4.46262	4.5313	2.72812	0.759415	0.528279
DUNN_BLEB_A	0.231707	51.7414	2	38.3275	10	3.36074	1.25421	1.2372	1.19628	1.21513	1.29849	0.0158106	0.961938	0.961938	0.81488	85.533	7.82531	0.00902133	0.973746	0.110123	0.996377	0.996127	0.986778	1.30304	2.0964	4.79197	0.102134	0.0158106	0.0446468	-0.785044	0.364173	0.996377	0.999662	0.999975	0.992987	67.1827	7.08899	10.2226	5.01162	3.44394	0.60804	5.61708	8.44143	4.20212	5.10184	2.0644	2.02236	1.7874	0.508082
DUNN_BLEB_A	0.236398	55.8772	2	44.9114	1	3.45035	1.14058	1.12206	1.08539	1.09717	1.20698	0.0130754	0.957332	0.957332	0.599752	107.05	7.24921	0.00564681	0.986105	0.0637666	0.998006	0.99784	0.993026	1.21022	2.05942	4.6003	0.0592867	0.0130754	0.0265824	-0.791265	0.282986	0.998006	0.999793	0.99998	0.997459	52.395	5.96147	14.8618	9.67957	4.94613	2.07188	5.76224	0.22833	1.91682	1.25413	0.388014	1.09374	0.825633	0.548814
DUNN_BLEB_A	0.236559	61.6853	3	53.8403	10	4.44361	1.17696	1.16505	1.13577	1.14891	1.35038	0.0277125	0.948373	0.948373	1.04577	220.935	13.6561	0.00879395	0.981121	0.0808546	0.997309	0.997081	0.99051	1.36089	2.09367	5.11821	0.0756427	0.0277125	0.0341752	-0.775006	0.311816	0.997309	0.999686	0.999958	0.994937	57.9226	3.92131	2.90769	3.25304	17.4941	4.9378	4.81579	1.74214	0.440428	5.41076	4.44275	2.18075	2.51409	3.16985
DUNN_BLEB_A	0.241779	54.6895	3	40.6489	1	4.27498	1.16171	1.14776	1.11626	1.12877	1.26075	0.0165882	0.957232	0.957232	0.759054	154.491	9.61799	0.00681734	0.982854	0.0771191	0.997606	0.997415	0.991387	1.26573	2.07378	4.7683	0.0714659	0.0165882	0.0313374	-0.799434	0.312395	0.997606	0.999751	0.999974	0.99843	56.1672	3.8292	14.204	8.4508	5.69909	1.53598	2.06717	1.9866	1.5928	2.6608	2.20772	1.69472	1.16618	0.62243
DUNN_BLEB_A	0.243719	58.1478	3	42.1261	10	4.81628	1.24785	1.22763	1.1962	1.20712	1.40886	0.0219408	0.963927	0.963927	1.19438	242.597	15.2227	0.00975197	0.975192	0.107376	0.996429	0.996165	0.987512	1.41645	2.11258	5.24703	0.0994642	0.0219408	0.0442122	-0.784681	0.35979	0.996429	0.999641	0.999966	0.994505	69.0359	1.60078	11.365	7.19608	5.5804	9.77055	6.32236	0.829869	2.4759	1.71654	4.32075	1.14097	1.62486	2.74908
DUNN_BLEB_A	0.244522	56.5851	2	52.2986	6	5.45748	1.29758	1.28087	1.26665	1.27587	1.83536	0.0284673	0.976438	0.976438	2.38775	378.285	27.4853	0.0127057	0.951455	0.180888	0.995232	0.994995	0.975388	1.84603	2.23208	6.62831	0.172815	0.0284673	0.0561189	-0.823302	0.472864	0.995232	0.999532	0.999955	0.996193	94.1416	1.9583	3.42576	7.61198	9.64527	13.1531	1.97398	14.4997	4.38278	3.81271	2.31543	4.20338	2.20502	5.10589
DUNN_BLEB_A	0.247344	61.8682	4	41.1283	9	4.06931	1.32089	1.30506	1.2766	1.29036	1.6371	0.0298045	0.967634	0.967634	1.81174	306.292	21.4314	0.0147746	0.955955	0.176499	0.99438	0.993992	0.97771	1.64851	2.18322	5.88739	0.164396	0.0298045	0.0648493	-0.79055	0.453882	0.99438	0.999452	0.999953	0.994906	92.5283	16.0401	19.9283	11.9873	11.6213	17.4289	6.11861	2.98805	4.71666	1.00712	2.22489	2.72918	1.66499	2.10343
DUNN_BLEB_A	0.247354	48.3406	8	30.1415	2	7.62107	1.20943	1.20154	1.17883	1.19125	1.29498	0.0249319	0.942321	0.942321	0.839483	168.783	10.4638	0.00922096	0.975312	0.104583	0.996783	0.996509	0.98757	1.30411	2.08935	4.80955	0.0968454	0.0249319	0.0405089	-0.792198	0.358015	0.996783	0.999665	0.999962	0.995819	64.913	5.22385	7.38585	12.1249	4.48376	3.97832	4.51585	3.09028	4.45742	0.634715	2.3194	3.29445	1.54255	0.443409
DUNN_BLEB_A	0.253506	38.9352	9	30.7469	1	7.89512	1.23802	1.22512	1.20448	1.21885	1.20588	0.0132725	0.949864	0.949864	0.516136	41.3289	4.10478	0.00728918	0.972165	0.107512	0.997094	0.996901	0.985966	1.2092	2.07862	4.42566	0.10137	0.0132725	0.0370653	-0.809682	0.368847	0.997094	0.999728	0.999979	0.993562	71.9663	4.7048	13.3453	8.83294	6.02074	10.9568	4.86858	2.74759	3.39485	2.45125	1.74764	3.60867	1.67483	3.12366
DUNN_BLEB_A	0.255976	102.096	1	72.2906	5	1.31254	1.2746	1.25725	1.23568	1.2485	2.10878	0.0639984	0.964259	0.964259	3.5169	1165.61	59.5452	0.0188497	0.9663	0.148798	0.994247	0.993758	0.982999	2.13721	2.23209	7.91658	0.134546	0.0639984	0.0668549	-0.749494	0.404137	0.994247	0.999331	0.999904	0.992689	75.7197	8.16297	3.68384	11.442	6.94415	8.44244	5.1173	3.34503	8.95794	0.56603	0.844234	1.58251	1.47935	2.1752
DUNN_BLEB_A	0.258308	76.1835	9	63.0432	2	7.2927	1.23013	1.21464	1.18494	1.19885	1.73841	0.0413496	0.964757	0.964757	2.305	578.419	34.6602	0.0119192	0.974532	0.110665	0.996195	0.995929	0.987178	1.75562	2.16564	6.5636	0.102002	0.0413496	0.0471081	-0.778156	0.362561	0.996195	0.999577	0.999939	0.995691	67.8259	1.69161	6.6025	10.2697	7.3449	3.80104	5.84221	4.54563	4.15149	3.64431	1.91119	4.91083	0.851561	1.76995
DUNN_BLEB_A	0.274964	68.0554	9	37.3036	1	7.61238	1.25222	1.23499	1.21184	1.22377	1.636	0.0293729	0.970151	0.970151	1.93851	771.544	33.2661	0.0123863	0.96852	0.136912	0.995529	0.99518	0.984126	1.64725	2.15288	6.04564	0.126273	0.0293729	0.0538109	-0.790062	0.404599	0.995529	0.999546	0.999954	0.997247	74.6515	3.74715	21.0988	10.9959	6.45959	3.8552	1.31038	1.2933	1.73544	3.04198	0.809307	1.33019	0.877402	1.94207
DUNN_BLEB_A	0.276029	43.3855	9	30.3806	1	6.58848	1.22031	1.20299	1.17053	1.18234	1.21618	0.013338	0.954939	0.954939	0.578599	77.0006	5.82516	0.00705947	0.977107	0.0942923	0.997238	0.997039	0.988479	1.21953	2.07351	4.51858	0.0885728	0.013338	0.0354295	-0.797977	0.343004	0.997238	0.999737	0.999979	0.99608	63.7382	12.3339	19.8344	4.92551	6.65651	3.48299	5.80019	2.45742	2.85885	2.56992	3.71929	0.260563	0.609362	1.15125
DUNN_BLEB_A	0.281034	59.1444	1	53.2324	6	4.34684	1.14189	1.1253	1.10831	1.11464	1.31726	0.0216421	0.955693	0.955693	0.955183	291.797	14.3198	0.00704078	0.98323	0.072604	0.997778	0.9976	0.991574	1.32476	2.08219	5.01108	0.0682635	0.0216421	0.0292165	-0.801134	0.304072	0.997778	0.999748	0.999967	0.999224	66.2479	2.48221	32.2201	5.45955	5.86859	3.89616	0.0195609	0.757462	1.29869	2.10661	0.150282	0.818022	0.631001	0.50357
DUNN_BLEB_B	0	77.2045	9	55.4712	1	7.37335	1.18377	1.16701	1.12446	1.13985	1.48939	0.0279277	0.964288	0.964288	1.53594	739.967	28.8085	0.00952036	0.980619	0.0885779	0.996917	0.996648	0.990259	1.49999	2.1094	5.64799	0.0815805	0.0279277	0.0389308	-0.77568	0.325808	0.996917	0.999657	0.999957	0.995725	57.1115	4.31399	4.93699	11.6771	2.17215	0.70182	8.00715	2.96612	3.09253	1.60462	2.32767	1.06087	1.0119	1.8113
DUNN_BLEB_B	0	76.8171	1	50.3391	3	4.3845	1.12996	1.11598	1.09055	1.09659	1.2435	0.0243583	0.935628	0.935628	0.732375	122.141	8.91647	0.00666974	0.987343	0.0560724	0.998166	0.998022	0.993649	1.25238	2.06543	4.78212	0.0530299	0.0243583	0.0237356	-0.767152	0.259591	0.998166	0.999766	0.999962	0.991843	47.3525	5.36495	12.974	8.63246	0.887157	5.87878	3.50549	5.63575	2.56507	3.18503	0.980216	0.637647	1.65774	2.94973
DUNN_BLEB_B	0	71.729	1	59.0066	4	5.03621	1.18051	1.16874	1.14781	1.15936	1.39899	0.0277438	0.954845	0.954845	1.20099	194.706	14.7583	0.00805276	0.981385	0.0768689	0.997602	0.997443	0.990642	1.4095	2.10303	5.32207	0.0729847	0.0277438	0.0303669	-0.788585	0.30857	0.997602	0.999715	0.999958	0.970262	57.3087	1.40396	2.88685	1.50599	4.46157	3.58937	4.45252	4.11082	0.95144	2.57363	1.67349	0.450632	0.71516	2.37901
DUNN_BLEB_B	0	70.0819	2	39.2449	4	3.74814	1.28067	1.2649	1.24753	1.25847	1.55979	0.0343756	0.958778	0.958778	1.63326	491.166	23.5286	0.0144618	0.963836	0.147141	0.994898	0.994453	0.981732	1.57353	2.15413	5.70443	0.136414	0.0343756	0.0596418	-0.769673	0.410009	0.994898	0.99947	0.999947	0.981995	81.5676	2.16618	5.96629	5.91684	10.0067	6.18501	6.51381	10.447	1.83411	4.65709	4.61655	2.55741	1.31473	2.8984
DUNN_BLEB_B	0	67.3209	8	39.3225	10	5.87818	1.02715	1.00284	0.966474	0.977017	1.15511	0.011021	0.955685	0.955685	0.486306	204.229	8.92628	0.00384636	0.99252	0.0376399	0.998787	0.998657	0.996253	1.15737	2.03597	4.49036	0.0349534	0.011021	0.0169552	-0.781067	0.216987	0.998787	0.999861	0.999983	0.997424	36.5275	0.514159	9.09335	7.09397	2.4419	7.87571	0.0821714	2.50154	1.14158	1.2768	0.773773	0.274811	1.38523	0.530252
DUNN_BLEB_B	0	36.245	4	28.7991	1	5.13455	1.27201	1.25935	1.24873	1.2607	1.19361	0.015797	0.935132	0.935132	0.471207	31.3952	3.43888	0.00928873	0.969346	0.11753	0.996317	0.995997	0.984533	1.19819	2.07823	4.34443	0.110179	0.015797	0.0446273	-0.761059	0.366624	0.996317	0.999652	0.999975	0.984812	74.3892	0.353619	13.3981	1.22884	13.7372	11.7156	7.55738	7.23535	8.24817	2.7201	2.28591	5.70371	2.79991	2.756
DUNN_BLEB_B	0	43.5426	1	30.5413	7	3.56263	1.14707	1.12134	1.11101	1.1217	1.08206	0.0093994	0.914279	0.914279	0.209878	18.8714	1.74882	0.00495577	0.988034	0.052921	0.998161	0.997957	0.993997	1.08351	2.03169	4.1387	0.0495621	0.0093994	0.0241408	-0.714916	0.239062	0.998161	0.999816	0.999985	0.997131	61.3315	15.4495	34.0768	17.163	9.49959	11.1097	7.42588	7.32315	3.00903	4.16803	2.56272	6.22831	3.10861	1.99241
DUNN_BLEB_B	0	77.9882	4	37.2496	10	4.99949	1.25748	1.24423	1.19673	1.21192	1.75448	0.030209	0.97483	0.97483	2.36985	899.026	42.0436	0.0133687	0.971089	0.132778	0.995159	0.994729	0.985435	1.76613	2.16294	6.53981	0.12089	0.030209	0.0571526	-0.772731	0.392348	0.995159	0.999508	0.999953	0.996686	75.0749	10.3243	20.7325	9.30723	6.34463	3.15467	1.38528	4.31607	2.42246	3.62305	0.884137	0.83713	0.963184	0.906934
DUNN_BLEB_B	0	41.3493	9	34.283	6	3.71579	1.14701	1.13425	1.10689	1.11903	1.12382	0.00760411	0.95363	0.95363	0.320338	29.5926	2.77431	0.00441561	0.98471	0.0644281	0.998246	0.998102	0.992321	1.12435	2.04512	4.25568	0.0613537	0.00760411	0.0236888	-0.798011	0.286312	0.998246	0.999835	0.999988	0.989731	48.4798	3.11514	7.73691	3.31906	3.08284	10.008	6.20141	4.69276	2.97407	1.95057	3.33393	2.79323	1.52548	0.998351
DUNN_BLEB_B	0	36.9147	9	31.2575	4	5.82007	1.09053	1.06817	1.04353	1.04699	1.06514	0.00461913	0.943785	0.943785	0.159704	10.2257	1.15615	0.00274792	0.989968	0.0427514	0.99891	0.998812	0.994969	1.06421	2.0262	4.10033	0.0410973	0.00461913	0.0154873	-0.798055	0.234905	0.99891	0.999897	0.999993	0.993387	39.6113	4.71893	8.87001	1.93986	7.2768	6.48901	5.58867	2.94038	2.00235	1.80788	2.63674	0.861825	0.647205	1.81651
DUNN_BLEB_B	0	75.7933	7	33.8304	10	6.05586	1.06103	1.03754	0.965906	0.987079	1.19687	0.00533899	0.982505	0.982505	0.604947	175.597	9.50834	0.00331626	0.991043	0.0447794	0.998636	0.99854	0.995511	1.19627	2.04643	4.62318	0.0418808	0.00533899	0.019125	-0.814479	0.244266	0.998636	0.999875	0.999992	0.997358	39.078	2.22286	11.1436	2.07033	3.4759	1.12029	1.04413	0.343237	0.539414	0.175288	0.414475	0.20334	0.192411	0.13063
DUNN_BLEB_B	0	48.1995	9	28.9669	1	6.99485	1.18486	1.16589	1.14944	1.15762	1.22944	0.0143306	0.95613	0.95613	0.638909	136.479	7.87344	0.00711343	0.978704	0.0898336	0.997306	0.99708	0.989288	1.23329	2.072	4.58993	0.0842829	0.0143306	0.0345445	-0.798492	0.335456	0.997306	0.999736	0.999978	0.996032	62.3912	4.52638	13.9395	6.04329	10.2585	8.87455	4.87829	3.84305	3.27635	2.52836	1.91838	0.478296	1.38295	0.87093
DUNN_BLEB_B	0	41.661	7	28.7358	10	6.00369	1.01388	0.982978	0.902217	0.912596	1.0551	0.00203208	0.971766	0.971766	0.141901	14.0277	1.2416	0.00138829	0.99327	0.030242	0.999408	0.99937	0.996628	1.05289	2.02004	4.10475	0.0293441	0.00203208	0.00918115	-0.854814	0.210094	0.999408	0.999948	0.999997	0.998543	35.1851	3.17645	8.27731	3.86576	3.9593	2.05439	1.0484	1.53577	0.820643	0.668683	0.106935	0.568463	0.542552	0.467404
DUNN_BLEB_B	0	41.8229	9	30.6694	6	4.80951	1.05639	1.03254	0.983947	0.986595	1.06447	0.00389276	0.954353	0.954353	0.166651	21.0996	1.59755	0.00229424	0.991462	0.0375162	0.999083	0.999006	0.99572	1.06318	2.02364	4.11757	0.035952	0.00389276	0.0133858	-0.822985	0.226065	0.999083	0.999914	0.999994	0.99445	36.1117	2.74184	8.56045	0.952823	3.80503	4.06476	4.95221	2.05455	0.959291	0.847209	1.5602	1.38261	0.360309	0.451298
DUNN_BLEB_B	0	32.0848	9	26.2115	2	7.68656	1.14247	1.11295	1.11005	1.12665	1.07852	0.00602371	0.934868	0.934868	0.17893	6.88506	1.03343	0.00360612	0.984752	0.0588217	0.998577	0.998438	0.992337	1.07828	2.03499	4.09299	0.0565876	0.00602371	0.0193701	-0.803852	0.275683	0.998577	0.999865	0.99999	0.998743	63.1363	6.51989	26.8435	12.9376	10.1523	9.00013	9.47553	4.98587	4.70407	4.61013	3.0581	2.73329	2.07512	1.44282
DUNN_BLEB_B	0	32.8131	9	26.5211	6	6.6307	1.03393	1.01357	0.969349	0.981338	1.03747	0.00236352	0.945684	0.945684	0.0846585	2.92263	0.470054	0.00148046	0.992657	0.0304574	0.999401	0.999348	0.99632	1.03543	2.01683	4.0337	0.0296068	0.00236352	0.00910118	-0.837111	0.207117	0.999401	0.999944	0.999996	0.997423	38.0705	4.10121	6.43929	8.14515	3.0588	0.563662	2.50258	1.07599	1.63182	1.01555	1.14353	1.75692	0.470334	0.83342
DUNN_BLEB_B	0	88.3273	1	40.2606	10	2.60179	1.19749	1.18026	1.12591	1.14731	1.34061	0.0163132	0.967953	0.967953	1.00163	240.937	13.641	0.00788325	0.979497	0.0908359	0.997035	0.996796	0.989691	1.34542	2.09216	5.03339	0.0842361	0.0163132	0.037645	-0.796126	0.336433	0.997035	0.999708	0.999974	0.99567	59.2558	2.19121	7.91536	4.93817	7.04838	0.699744	1.6284	3.12279	0.901267	2.62258	3.12732	1.12167	1.10066	1.03065
DUNN_BLEB_B	0	45.909	9	35.438	3	5.86003	1.21083	1.19814	1.1668	1.17195	1.24354	0.0162518	0.952509	0.952509	0.66809	130.089	7.61518	0.00755513	0.977002	0.0952597	0.997102	0.996884	0.988426	1.24835	2.07902	4.62511	0.0897965	0.0162518	0.0369168	-0.786238	0.340707	0.997102	0.99972	0.999975	0.998999	81.7277	18.8301	45.6059	8.34685	6.67512	7.24676	5.13413	2.76011	3.94179	1.50258	3.37694	1.17776	1.32533	1.61358
DUNN_BLEB_B	0	72.5484	1	49.3171	10	5.10312	1.08565	1.06245	1.03555	1.04279	1.30179	0.0197938	0.959495	0.959495	0.957433	500.709	18.9832	0.00599344	0.988012	0.0570071	0.998188	0.998017	0.993986	1.30838	2.06628	5.01056	0.0530424	0.0197938	0.0244012	-0.794932	0.269149	0.998188	0.999787	0.99997	0.999181	51.5191	12.2744	23.1695	2.16494	2.91471	3.8532	2.56611	1.5496	0.61552	0.382757	0.756533	0.821158	1.2256	0.810078
DUNN_BLEB_B	0	61.0838	5	45.5752	10	5.28582	1.20201	1.18424	1.14314	1.15417	1.33317	0.014036	0.971359	0.971359	0.965999	128.645	10.7138	0.00656656	0.980671	0.0814946	0.997577	0.997416	0.990283	1.33684	2.09302	5.02918	0.0772856	0.014036	0.0314213	-0.799016	0.320539	0.997577	0.999758	0.999978	0.990503	59.3217	1.2088	7.32126	2.10075	8.15303	2.79385	4.98887	5.08588	1.51754	3.86608	4.51804	5.02697	1.61961	0.596617
DUNN_BLEB_B	0	70.1691	5	46.5121	10	5.59504	1.15386	1.13843	1.09278	1.10775	1.31378	0.0132524	0.972295	0.972295	0.943339	182.197	12.4187	0.00618498	0.984814	0.0692737	0.997746	0.997571	0.992376	1.31708	2.07967	5.0031	0.0647857	0.0132524	0.029579	-0.788146	0.293517	0.997746	0.999772	0.999979	0.99416	55.1914	3.25271	16.0198	5.70567	4.32069	5.47565	1.64914	2.42678	0.962412	0.0809502	0.790801	1.48156	1.22879	0.515793
DUNN_BLEB_B	0	73.5527	8	64.4031	10	6.34887	1.17731	1.16449	1.12846	1.13431	1.53596	0.0257578	0.969746	0.969746	1.67687	558.19	27.6448	0.0089577	0.980486	0.0867136	0.997153	0.996915	0.990191	1.54545	2.11961	5.83283	0.0809891	0.0257578	0.0360154	-0.786292	0.325971	0.997153	0.999677	0.99996	0.997687	60.7364	10.3495	22.1861	10.3285	4.96018	7.29757	4.21245	4.87699	2.21589	2.2993	1.13159	1.7768	1.33528	1.15432
DUNN_BLEB_B	0	89.7615	9	57.1745	2	7.03805	1.27425	1.26662	1.23405	1.25132	2.10943	0.0365955	0.979215	0.979215	3.48448	1136.41	58.6069	0.0145142	0.964939	0.14749	0.995022	0.994647	0.9823	2.12416	2.2338	7.88083	0.137049	0.0365955	0.0584945	-0.788911	0.418082	0.995022	0.999471	0.999943	0.986238	77.6008	0.861445	1.56455	3.36661	2.2643	6.98864	4.15542	2.37472	0.929012	10.8081	0.475371	2.63675	0.903495	2.01527
DUNN_BLEB_B	0	102.037	1	70.9255	10	3.65795	1.35296	1.34443	1.31263	1.32878	3.07956	0.0835752	0.975082	0.975082	6.62361	2759.08	123.627	0.0303099	0.945332	0.23405	0.990027	0.989133	0.972267	3.1175	2.40379	11.4381	0.209588	0.0835752	0.106037	-0.743467	0.491799	0.990027	0.998903	0.999871	0.976474	96.5349	2.19281	5.86684	4.56115	8.13026	3.86217	5.58091	2.38373	2.76745	1.49713	0.921324	1.48026	2.71722	0.730846
DUNN_BLEB_B	0	99.8323	7	69.5912	10	6.26592	1.22495	1.20525	1.16566	1.17385	2.11525	0.0479887	0.97437	0.97437	3.69635	2350.54	85.0532	0.0152153	0.975343	0.117684	0.995404	0.994955	0.987592	2.13574	2.19377	8.05325	0.106454	0.0479887	0.0546415	-0.753146	0.364009	0.995404	0.999457	0.999926	0.991328	63.8309	4.97948	6.92211	10.7332	3.22121	8.73738	2.2139	3.0833	2.32537	3.92335	1.62515	1.84564	0.752868	1.40483
DUNN_BLEB_B	0	43.9023	4	34.9351	10	3.82558	1.1089	1.0998	1.04917	1.05558	1.09989	0.00727232	0.944903	0.944903	0.256694	15.1367	1.8963	0.00305926	0.988428	0.0456222	0.998998	0.998892	0.994191	1.10027	2.03719	4.22781	0.0444259	0.00727232	0.0134084	-0.821802	0.248303	0.998998	0.999888	0.999989	0.994102	48.8821	3.36766	13.5839	1.75573	6.81148	6.49626	1.29076	3.0906	3.66872	0.12437	1.50005	2.34369	1.1453	2.33845
DUNN_BLEB_B	0	47.5897	9	38.7719	10	6.14703	1.14103	1.11743	1.08188	1.09028	1.15264	0.0102622	0.951959	0.951959	0.41693	44.2021	3.96297	0.00454645	0.986233	0.0573305	0.998445	0.99829	0.993088	1.15449	2.05034	4.39955	0.0546879	0.0102622	0.0206328	-0.802095	0.271826	0.998445	0.999833	0.999984	0.998366	53.7777	6.39358	26.7873	0.864708	11.6792	4.22128	5.31739	4.54976	1.57967	1.9633	3.40147	0.455813	1.57096	2.24243
DUNN_BLEB_B	0	71.4342	8	53.6861	10	7.6733	1.18948	1.17096	1.12729	1.1397	1.40567	0.0149904	0.975666	0.975666	1.21696	258.058	16.1688	0.00641425	0.981285	0.0788598	0.997687	0.997542	0.990593	1.4098	2.10255	5.32988	0.0745162	0.0149904	0.0301595	-0.814115	0.32032	0.997687	0.999765	0.999977	0.992107	56.3932	1.31017	9.18917	6.38385	5.57829	2.35915	2.53572	1.82805	2.79593	1.35896	0.323585	1.09585	1.1558	1.36664
DUNN_BLEB_B	0	110.409	6	62.252	10	4.34317	1.09385	1.06704	1.02665	1.04831	1.50638	0.0354777	0.959614	0.959614	1.72124	1290.64	43.3048	0.00888278	0.989822	0.0549589	0.9977	0.997441	0.994898	1.52079	2.08321	5.85922	0.0490107	0.0354777	0.02949	-0.7265	0.2465	0.9977	0.999691	0.999947	0.997938	46.3489	2.99165	5.63197	9.53934	12.6847	4.36799	3.843	3.87372	2.55938	4.65247	2.64367	0.437999	1.32814	1.6003
DUNN_BLEB_B	0	43.7676	7	34.886	1	5.72819	1.19425	1.17802	1.14269	1.14454	1.19245	0.0105389	0.960874	0.960874	0.528118	159.723	6.87682	0.00570601	0.981301	0.0783745	0.997719	0.99755	0.990601	1.19442	2.06209	4.47846	0.0745404	0.0105389	0.02986	-0.791787	0.312414	0.997719	0.999787	0.999984	0.994445	60.3428	6.56863	5.09135	13.118	6.09474	7.12425	1.90606	11.2699	5.14938	3.33311	2.67267	3.37944	0.923802	1.22138
DUNN_BLEB_B	0	48.8872	7	30.2059	1	6.6318	1.18912	1.16791	1.11353	1.12579	1.19536	0.00587132	0.977792	0.977792	0.52285	44.3599	4.61221	0.00416582	0.981657	0.0761003	0.998191	0.998088	0.990781	1.195	2.06506	4.49026	0.0732244	0.00587132	0.0243854	-0.828914	0.319558	0.998191	0.999842	0.999991	0.995998	55.1192	7.10761	10.0328	6.79965	7.73989	2.29455	4.2393	2.22798	4.13736	3.14708	0.914635	1.07048	1.45055	1.55469
DUNN_BLEB_B	0	59.7727	1	32.6887	10	3.30088	1.24209	1.2235	1.1836	1.19677	1.24067	0.010406	0.968239	0.968239	0.6448	54.7588	5.67603	0.00689467	0.977187	0.0943721	0.997089	0.996898	0.988522	1.24255	2.08045	4.60929	0.0893498	0.010406	0.0366994	-0.787474	0.339618	0.997089	0.99974	0.999983	0.993405	67.814	5.06358	5.88198	14.034	7.41809	2.68732	11.6154	6.90504	1.25983	3.50288	3.19455	3.15035	3.12513	1.68614
DUNN_BLEB_B	0	56.35	1	30.0338	10	2.11854	1.23977	1.22592	1.18714	1.19395	1.24052	0.007955	0.974982	0.974982	0.627929	49.5257	5.24563	0.00568975	0.974947	0.098883	0.997513	0.997381	0.987383	1.24117	2.08377	4.58362	0.0948803	0.007955	0.0321522	-0.828425	0.361232	0.997513	0.999784	0.999987	0.973884	64.3492	1.79093	5.70417	6.75446	2.61723	1.39431	2.03757	3.88264	0.759649	0.963474	3.30026	1.05794	1.03689	0.782216
DUNN_BLEB_B	0	96.6647	9	43.9216	10	3.37022	1.0692	1.04845	0.974979	0.990593	1.28294	0.0170403	0.963985	0.963985	0.929129	699.466	22.4573	0.0055981	0.99057	0.0492753	0.998214	0.998028	0.995273	1.28818	2.05419	4.96633	0.0449095	0.0170403	0.0240577	-0.768746	0.244261	0.998214	0.999799	0.999974	0.999267	48.0008	9.63139	25.6445	4.11624	2.95301	2.10549	0.729785	1.1624	1.22687	1.53234	1.48225	1.05739	1.02375	0.818096
DUNN_BLEB_B	0	66.7037	9	46.7538	1	6.33284	1.0894	1.06539	1.00879	1.02779	1.19734	0.0143608	0.954301	0.954301	0.614055	235.31	10.5959	0.00530106	0.990329	0.0490351	0.998212	0.998028	0.995152	1.20125	2.04687	4.6222	0.0448299	0.0143608	0.0240192	-0.758963	0.241237	0.998212	0.999807	0.999978	0.999065	50.1364	2.69154	23.9524	7.6082	7.24811	1.48965	4.03967	1.69386	2.6558	3.67148	1.8041	0.371688	1.10367	0.567956
DUNN_BLEB_B	0	103.022	9	79.9229	2	5.97297	1.26227	1.23716	1.18954	1.20089	2.40922	0.0439692	0.981335	0.981335	4.66688	2994.87	108.345	0.0158115	0.971034	0.134098	0.994842	0.994399	0.985407	2.42762	2.23918	9.14833	0.122242	0.0439692	0.0602604	-0.770086	0.393131	0.994842	0.999429	0.999932	0.995062	72.8583	3.069	12.5424	15.4034	4.77507	1.25803	4.23403	6.10649	2.13292	5.41934	4.03841	2.74888	1.67233	1.38086
DUNN_BLEB_B	0	94.0463	8	52.4454	1	6.55487	1.20827	1.18161	1.13765	1.14833	1.8048	0.0276167	0.978982	0.978982	2.60001	1207.88	51.3028	0.0100648	0.97832	0.0987917	0.996655	0.996402	0.989097	1.81516	2.15564	6.85924	0.0918519	0.0276167	0.0414602	-0.792597	0.348741	0.996655	0.999636	0.999957	0.993726	60.29	2.44875	4.27862	3.31158	2.65961	5.1345	7.98955	4.68166	4.04561	3.92425	2.10185	3.94103	2.26776	1.38612
DUNN_BLEB_B	0	155.423	1	64.3766	10	1.56828	1.24306	1.21234	1.15317	1.15417	1.99337	0.0366068	0.977884	0.977884	3.2736	1869.39	72.0488	0.0118652	0.977197	0.10452	0.996309	0.996038	0.98853	2.00819	2.17635	7.59458	0.0976482	0.0366068	0.0443384	-0.777007	0.352621	0.996309	0.999576	0.999943	0.994839	65.8683	6.85339	16.5498	7.67204	5.02353	4.06877	10.9601	7.24723	5.07207	8.34628	4.34183	5.93949	3.25147	4.53299
DUNN_BLEB_B	0	85.6844	5	45.4583	1	5.91465	1.29207	1.27542	1.22967	1.24472	2.1387	0.0368353	0.979912	0.979912	3.63016	1899.88	73.3346	0.0160554	0.964629	0.157059	0.994269	0.993786	0.982149	2.15356	2.22744	7.97226	0.143665	0.0368353	0.0660473	-0.777399	0.425463	0.994269	0.99941	0.999942	0.980913	75.6418	0.509576	3.65201	1.55533	1.31432	2.47435	6.94705	2.74011	3.99983	4.95487	0.343364	2.14006	1.9033	1.2457
DUNN_BLEB_B	0	65.696	9	39.4457	1	7.2009	1.26996	1.25519	1.2229	1.23204	1.64526	0.018534	0.980907	0.980907	1.92272	760.789	31.0001	0.00978536	0.966921	0.133907	0.996162	0.995926	0.983308	1.65107	2.16261	6.06791	0.126635	0.018534	0.0467251	-0.816411	0.410675	0.996162	0.999635	0.999971	0.993431	76.6377	4.12198	11.4222	8.47537	2.61434	2.35951	2.86615	2.92836	2.40112	4.31828	3.2262	3.34217	1.382	3.03694
DUNN_BLEB_B	0	62.2103	9	47.7416	1	6.94412	1.14769	1.12876	1.09727	1.10576	1.28777	0.014719	0.965864	0.965864	0.847574	186.46	10.8774	0.0056969	0.984101	0.0676814	0.998056	0.997926	0.992014	1.29181	2.07804	4.90254	0.0643418	0.014719	0.0257247	-0.81053	0.29682	0.998056	0.999793	0.999977	0.993826	52.5719	2.08504	7.77941	6.84439	2.70615	5.03628	3.27902	2.42544	4.00423	1.13252	0.512153	2.49433	1.26927	1.62026
DUNN_BLEB_B	0	65.2773	7	50.6301	1	6.39438	1.12905	1.11227	1.08028	1.0889	1.27516	0.0170933	0.95991	0.95991	0.835575	175.695	11.2945	0.00627624	0.987193	0.0588229	0.997965	0.997792	0.993574	1.2804	2.06934	4.8944	0.054687	0.0170933	0.0267917	-0.775433	0.267903	0.997965	0.999773	0.999973	0.993386	47.9918	2.92467	4.54986	5.15786	9.64075	3.25132	4.7572	6.39698	2.28431	3.53679	0.501698	1.27755	1.23675	0.397328
DUNN_BLEB_B	0	79.1471	1	54.4487	4	4.01443	1.27316	1.26026	1.2267	1.24373	1.70255	0.0337409	0.968793	0.968793	2.12843	484.08	29.7271	0.0138256	0.969478	0.128646	0.995239	0.99485	0.984611	1.71595	2.17152	6.34383	0.118376	0.0337409	0.0561912	-0.770626	0.385901	0.995239	0.999495	0.999947	0.97346	71.2631	0.830584	5.40034	8.77797	2.32364	3.85759	1.66532	1.3112	1.53787	4.50946	1.91402	0.239606	1.57603	1.40449
DUNN_BLEB_B	0.002185	38.8834	4	32.4121	8	3.36764	1.1898	1.16894	1.15336	1.15968	1.10918	0.00903918	0.935642	0.935642	0.271839	18.3879	2.04538	0.00527763	0.9837	0.0671291	0.997933	0.997733	0.991812	1.11043	2.04301	4.18874	0.0638977	0.00903918	0.0268665	-0.756058	0.279883	0.997933	0.999802	0.999986	0.991512	58.9715	4.23241	14.7046	12.7921	9.23147	8.56268	9.06628	7.40352	3.50474	2.25721	3.92876	3.62251	2.92097	3.81439
DUNN_BLEB_B	0.002392	46.7301	1	32.0386	9	2.67645	1.20555	1.18325	1.15751	1.16601	1.13642	0.0108225	0.939363	0.939363	0.346105	21.7968	2.60167	0.0065069	0.981773	0.0757081	0.997412	0.997176	0.99084	1.13855	2.05192	4.26753	0.0716638	0.0108225	0.0327578	-0.740774	0.291864	0.997412	0.999756	0.999983	0.995208	73.8774	5.10196	27.5086	15.4377	12.1895	12.4805	4.3294	16.2089	2.39862	8.75984	1.3293	1.88029	2.71534	6.26449
DUNN_BLEB_B	0.00294	59.5147	9	42.786	1	6.89428	1.27672	1.25617	1.24895	1.25924	1.58851	0.0397367	0.954862	0.954862	1.72077	412.664	22.9207	0.0159991	0.964045	0.148223	0.994565	0.994078	0.981845	1.60493	2.16172	5.82081	0.136862	0.0397367	0.0626176	-0.743811	0.401171	0.994565	0.999416	0.999938	0.987947	87.1172	8.66249	15.1685	5.14879	8.05172	10.9578	11.5915	12.6317	4.03533	10.9239	4.64319	8.87256	1.7812	4.29135
DUNN_BLEB_B	0.003067	53.2444	5	31.5975	1	6.02102	1.23558	1.21316	1.18201	1.19434	1.30096	0.0180096	0.959265	0.959265	0.866125	178.884	10.9898	0.00925058	0.97748	0.0991025	0.996505	0.996188	0.988671	1.30663	2.08704	4.84736	0.0917335	0.0180096	0.042934	-0.754867	0.336432	0.996505	0.999656	0.999972	0.988605	64.8067	7.40637	14.3408	8.6839	9.35708	6.59359	7.33956	1.52948	2.38192	1.83533	2.33085	3.32537	0.993905	2.87788
DUNN_BLEB_B	0.003364	47.0793	5	40.2662	1	5.57229	1.21407	1.20104	1.17422	1.18036	1.26236	0.0165903	0.955395	0.955395	0.72721	88.8385	7.41507	0.00814497	0.977876	0.0938621	0.99701	0.996753	0.98887	1.26733	2.08299	4.70634	0.0882125	0.0165903	0.0373406	-0.773045	0.33395	0.99701	0.999698	0.999974	0.997108	72.1759	10.5901	32.4797	11.2859	4.73448	5.55126	11.7333	3.2894	3.88465	0.715663	2.52372	1.72172	2.73494	2.04152
DUNN_BLEB_B	0.004161	87.9091	1	61.2377	4	4.12	1.16125	1.15153	1.12329	1.13204	1.4136	0.0226952	0.964891	0.964891	1.27005	270.579	17.655	0.00710094	0.983165	0.0729426	0.997798	0.997656	0.991543	1.42159	2.0993	5.39106	0.0692706	0.0226952	0.0283082	-0.800746	0.304632	0.997798	0.999747	0.999965	0.974355	54.5725	1.87986	2.94157	1.87601	3.71776	4.77319	3.13089	1.65742	4.26897	1.97914	1.65557	1.72585	1.94004	2.02931
DUNN_BLEB_B	0.004789	45.1232	9	33.25	1	5.40155	1.16118	1.1349	1.11259	1.11924	1.13573	0.0103107	0.945781	0.945781	0.369983	56.5776	4.00081	0.00539418	0.985428	0.0647245	0.997954	0.997764	0.992685	1.13762	2.0453	4.30949	0.0604852	0.0103107	0.026973	-0.76374	0.277183	0.997954	0.999799	0.999984	0.996553	62.9367	4.53042	16.7691	21.4988	9.23602	7.6087	2.40407	10.4718	4.81402	4.86101	0.581655	2.10214	0.717291	0.739511
DUNN_BLEB_B	0.005405	52.1545	9	35.069	1	8.29162	1.28207	1.26437	1.25874	1.2812	1.4992	0.0238105	0.96597	0.96597	1.37545	150.457	13.4079	0.0116604	0.962216	0.143371	0.995629	0.995328	0.9809	1.50766	2.15527	5.45587	0.135262	0.0238105	0.0520882	-0.789935	0.413125	0.995629	0.999568	0.999962	0.989396	84.7717	6.10358	15.4018	11.7093	5.84895	2.35454	7.70583	7.97363	6.41313	1.92837	5.61851	4.72392	1.83496	2.75779
DUNN_BLEB_B	0.006221	51.1926	6	44.5176	3	5.17867	1.19768	1.17669	1.15239	1.1641	1.26592	0.0181463	0.953275	0.953275	0.75851	114.597	8.53129	0.00836561	0.980454	0.0850924	0.99705	0.996765	0.990174	1.27167	2.07926	4.75825	0.0793249	0.0181463	0.0366899	-0.75126	0.311906	0.99705	0.999692	0.999971	0.995566	66.5413	5.95873	24.3207	11.8571	5.76414	21.7151	4.28599	4.63646	4.24924	3.04899	2.52225	4.44421	3.80194	3.04289
DUNN_BLEB_B	0.009831	59.9009	9	0.567568	1	6.67189	1.10918	1.09353	1.06093	1.06969	1.1788	0.0195984	0.929001	0.929001	0.532427	95.9375	6.57927	0.0061616	0.989202	0.0491175	0.99825	0.99807	0.994585	1.18533	2.04997	4.54792	0.0461032	0.0195984	0.0226055	-0.741044	0.23699	0.99825	0.999781	0.999969	0.997022	48.7527	2.57304	15.0232	5.06183	8.50377	12.4593	1.04452	0.989376	1.64059	1.2703	3.70104	0.66298	0.101531	1.29882
DUNN_BLEB_B	0.01037	62.1937	4	44.7543	1	3.39125	1.3061	1.29497	1.26291	1.27457	1.60916	0.028152	0.968139	0.968139	1.7389	214.046	18.4573	0.0124363	0.963021	0.143234	0.995496	0.995212	0.981317	1.61976	2.17391	5.89225	0.135934	0.028152	0.0532366	-0.784488	0.410819	0.995496	0.999543	0.999956	0.985737	76.5883	7.37649	18.4037	4.68338	5.77574	7.17554	3.73883	5.90605	3.53964	3.66711	3.23686	2.71945	2.4632	1.77342
DUNN_BLEB_B	0.010499	76.4894	9	51.298	2	7.52109	1.104	1.08051	1.03687	1.05173	1.23035	0.0200864	0.944866	0.944866	0.708477	162.461	10.0332	0.00659382	0.989222	0.0515369	0.998045	0.997845	0.994595	1.2371	2.05743	4.74824	0.0475098	0.0200864	0.0255351	-0.743259	0.243142	0.998045	0.999764	0.999969	0.997101	47.8349	7.1988	13.0716	11.1466	7.34948	5.06778	7.18809	6.30186	3.29572	2.01126	3.27596	0.205795	3.13329	2.40327
DUNN_BLEB_B	0.012295	68.5362	1	48.1585	10	4.45484	1.20644	1.18572	1.15435	1.16646	1.31369	0.0216452	0.954082	0.954082	0.921039	164.102	11.3917	0.00908004	0.980641	0.0858357	0.99692	0.996629	0.99027	1.32117	2.08695	4.95036	0.079632	0.0216452	0.038236	-0.749623	0.312683	0.99692	0.999668	0.999966	0.993329	63.2441	6.27853	9.15367	14.634	6.46768	7.75691	12.2686	3.44063	6.32794	6.72678	4.69922	2.21446	4.14108	2.289
DUNN_BLEB_B	0.015221	49.9796	9	40.1053	1	7.30205	1.08727	1.06024	1.0308	1.03666	1.11525	0.00867911	0.947088	0.947088	0.31935	34.4062	3.08288	0.00376564	0.990271	0.0434379	0.998702	0.998587	0.995122	1.11634	2.03724	4.30341	0.0412301	0.00867911	0.0179178	-0.782594	0.233028	0.998702	0.999862	0.999986	0.997939	44.9988	7.37266	15.0122	10.8195	6.92295	1.87531	3.76062	4.16554	1.52475	4.41852	2.57812	1.49246	1.49055	1.07307
DUNN_BLEB_B	0.016148	71.8825	9	59.8589	3	6.67771	1.15233	1.13451	1.12155	1.13014	1.37945	0.0284219	0.952452	0.952452	1.16696	308.293	16.9038	0.00814971	0.983764	0.0717086	0.997639	0.997457	0.991846	1.39032	2.09267	5.26919	0.0672764	0.0284219	0.0302496	-0.776457	0.294915	0.997639	0.999712	0.999956	0.99492	56.5899	5.59994	13.7264	8.66755	5.22546	3.90413	5.36028	7.33591	0.568733	6.98806	2.24872	1.48323	2.24255	1.12153
DUNN_BLEB_B	0.019892	62.34	9	49.975	10	5.1237	1.10439	1.08246	1.03411	1.05174	1.20656	0.0107638	0.965625	0.965625	0.615429	124.07	8.04209	0.00456222	0.988862	0.0512673	0.998415	0.998287	0.994414	1.20866	2.05465	4.64072	0.0483326	0.0107638	0.0216933	-0.792216	0.255011	0.998415	0.999833	0.999983	0.998013	46.3686	3.24916	7.14445	4.75216	8.51456	8.2957	3.8523	3.76625	3.78455	0.827631	1.64166	0.14873	1.22299	0.913661
DUNN_BLEB_B	0.021823	78.6523	5	49.22	1	5.82167	1.19157	1.17116	1.1393	1.15167	1.46989	0.0282269	0.962338	0.962338	1.47059	525.322	24.5888	0.00971377	0.981908	0.0836928	0.996892	0.99662	0.99091	1.48064	2.10647	5.58967	0.0769134	0.0282269	0.0389334	-0.762378	0.31297	0.996892	0.99965	0.999957	0.983623	56.1263	0.818463	10.4302	4.55616	3.41339	3.41861	0.989303	2.3242	3.31977	3.55709	0.333472	1.58311	1.84796	0.470323
DUNN_BLEB_B	0.022617	79.0102	1	61.3679	5	4.98337	1.18165	1.1657	1.12709	1.13555	1.43685	0.0231207	0.965992	0.965992	1.33647	267.363	18.0789	0.0076779	0.982177	0.077247	0.997526	0.997359	0.991044	1.44504	2.10572	5.4704	0.0725083	0.0231207	0.0318059	-0.793023	0.310659	0.997526	0.999725	0.999964	0.993069	54.1655	3.97828	9.22308	10.9845	7.71923	1.88499	1.48145	1.90012	1.36366	2.59415	2.47129	1.08823	1.96529	0.303368
DUNN_BLEB_B	0.027613	75.946	5	59.2637	1	5.16237	1.26891	1.25592	1.21945	1.23233	1.87616	0.0434519	0.96891	0.96891	2.75153	1037.78	48.1892	0.0151954	0.968302	0.14129	0.994925	0.994492	0.984018	1.89439	2.19011	6.99843	0.129307	0.0434519	0.0598308	-0.764565	0.400505	0.994925	0.999451	0.999935	0.99408	74.7951	4.61398	15.1836	16.7695	8.89915	4.99553	4.38203	5.78033	3.87937	3.72199	3.63355	5.24812	2.67135	2.96203
DUNN_BLEB_B	0.028997	54.7012	9	43.1912	1	6.33495	1.20659	1.18752	1.15459	1.166	1.27971	0.0236118	0.943696	0.943696	0.815029	126.015	9.43643	0.00914789	0.981754	0.0807873	0.996979	0.99668	0.990832	1.28819	2.08024	4.83662	0.0748501	0.0236118	0.0374558	-0.73367	0.298877	0.996979	0.999667	0.999964	0.995932	69.4484	5.96269	24.5202	16.4758	17.1975	11.9497	9.26156	3.5519	3.55294	7.33063	4.36974	1.09735	0.336344	1.95993
DUNN_BLEB_B	0.029206	63.8545	2	46.0348	5	4.62265	1.14335	1.11823	1.09221	1.10503	1.29516	0.0305307	0.936722	0.936722	0.934341	300	15.48	0.00904663	0.987686	0.060334	0.997549	0.997255	0.993823	1.30712	2.06805	4.98689	0.0549539	0.0305307	0.0304731	-0.71727	0.255382	0.997549	0.99968	0.999953	0.995579	52.0534	2.09422	10.0589	5.28134	4.58498	3.71838	8.6533	8.0402	4.71338	4.80125	1.19668	1.40061	1.19659	3.2837
DUNN_BLEB_B	0.029808	58.3826	9	48.7491	3	6.00486	1.18055	1.16516	1.14797	1.15589	1.2867	0.0284361	0.93532	0.93532	0.850763	160.564	10.599	0.00907718	0.983066	0.0739593	0.997339	0.997088	0.991493	1.29759	2.07954	4.89238	0.0691597	0.0284361	0.0329883	-0.743672	0.289489	0.997339	0.999676	0.999956	0.989632	59.3462	8.60472	18.273	1.62885	3.74566	7.2521	2.91181	6.23856	2.1608	4.37116	3.02948	1.62879	2.08036	3.41767
DUNN_BLEB_B	0.033143	63.5736	4	46.7809	10	3.23493	1.20373	1.18509	1.1566	1.16404	1.34133	0.0199455	0.960902	0.960902	1.00024	192.773	12.7259	0.0086421	0.978688	0.0940333	0.996996	0.996723	0.989283	1.34796	2.09405	5.02682	0.0874129	0.0199455	0.0375721	-0.784556	0.338076	0.996996	0.999683	0.999969	0.993005	59.8984	1.38353	7.70776	6.49545	4.28052	13.5579	3.6189	5.38606	4.33671	2.16231	4.79086	1.6525	1.60704	0.730512
DUNN_BLEB_B	0.035264	42.649	7	28.8981	1	6.36412	1.18959	1.17	1.12502	1.13152	1.16487	0.00610911	0.971621	0.971621	0.424395	26.7343	3.2489	0.00399819	0.981722	0.0733637	0.998303	0.998198	0.990813	1.16464	2.05942	4.37904	0.0707908	0.00610911	0.0231079	-0.827498	0.313625	0.998303	0.999849	0.99999	0.994977	59.7523	1.37036	16.3547	7.8116	3.88661	2.91687	3.28998	3.8205	2.43977	1.85489	0.912756	1.28499	1.27056	2.88023
DUNN_BLEB_B	0.038462	66.0376	6	46.3058	10	5.63837	1.18356	1.16028	1.12574	1.13644	1.34002	0.0224495	0.957745	0.957745	1.04001	463.672	18.155	0.00798064	0.98263	0.0784193	0.99736	0.997123	0.991274	1.34791	2.08387	5.08401	0.0729035	0.0224495	0.0337535	-0.775842	0.307577	0.99736	0.999711	0.999966	0.995444	59.4773	4.65148	17.362	4.75975	3.9303	10.0813	4.97493	6.37818	4.54474	2.251	2.9296	1.63065	1.71256	1.91571
DUNN_BLEB_B	0.038806	54.229	8	29.6279	1	6.76478	1.05766	1.02905	0.978249	0.987611	1.10533	0.00441241	0.9708	0.9708	0.297782	51.6012	3.56323	0.00257888	0.991192	0.0411094	0.998962	0.998885	0.995585	1.10429	2.03174	4.26845	0.0390809	0.00441241	0.0150576	-0.82946	0.237885	0.998962	0.999903	0.999993	0.999072	40.1109	2.24156	15.2951	6.17487	2.03932	2.49345	2.69981	0.353923	0.784109	0.650051	1.11604	0.182311	0.41059	0.670686
DUNN_BLEB_B	0.044964	42.4779	5	31.1184	1	4.7678	1.15026	1.1318	1.08642	1.09929	1.11137	0.00467975	0.967314	0.967314	0.281639	17.0929	2.08203	0.00315528	0.98638	0.0563656	0.998655	0.998573	0.993162	1.11044	2.04169	4.23144	0.0542849	0.00467975	0.0189198	-0.828086	0.276692	0.998655	0.999881	0.999993	0.990964	48.1903	3.01336	2.39378	1.34415	6.75197	3.52873	4.74834	1.21692	2.65951	1.75359	0.903971	2.67797	0.17627	1.30527
DUNN_BLEB_B	0.045262	56.3498	9	38.4026	1	5.72128	1.13816	1.11881	1.07676	1.08311	1.1828	0.0108068	0.959485	0.959485	0.522615	90.4454	6.06783	0.00495668	0.986871	0.0592941	0.998221	0.998067	0.993412	1.18492	2.05412	4.51588	0.0558009	0.0108068	0.023891	-0.785017	0.271564	0.998221	0.999817	0.999983	0.995887	49.7452	7.13238	10.8739	11.3756	1.87439	1.4076	1.30369	3.30499	6.36417	3.17605	0.43379	0.515319	1.64119	1.38383
DUNN_BLEB_B	0.055016	45.8817	9	38.4726	1	9.04475	1.22708	1.21306	1.17956	1.19092	1.24032	0.0117424	0.963915	0.963915	0.639011	62.2583	5.77755	0.00683212	0.976116	0.0962874	0.997263	0.997062	0.987974	1.24286	2.08183	4.60235	0.0910136	0.0117424	0.035001	-0.7994	0.346874	0.997263	0.999744	0.999981	0.992209	68.1107	2.816	15.0937	5.97884	3.42878	3.04955	9.28952	2.81304	2.73622	5.43779	2.51249	0.315826	2.09295	1.5235
DUNN_BLEB_B	0.055738	151.195	1	46.6541	10	1.49719	1.13535	1.11216	1.07418	1.08223	1.33855	0.0143437	0.973382	0.973382	1.06331	489.648	20.1581	0.00599159	0.986163	0.0647081	0.997934	0.997765	0.993056	1.34241	2.07491	5.11955	0.060899	0.0143437	0.0273025	-0.790279	0.284702	0.997934	0.999781	0.999977	0.997722	49.1083	6.27725	17.7363	7.74832	7.628	3.8715	2.04935	1.05402	3.17122	2.428	1.82887	2.46876	1.66892	0.601496
DUNN_BLEB_B	0.05625	58.2231	2	38.8393	1	4.19269	1.15458	1.1257	1.0963	1.1049	1.21828	0.0188102	0.944654	0.944654	0.660834	230.266	10.7241	0.00725484	0.985956	0.0669453	0.997542	0.99729	0.992952	1.22439	2.05696	4.64318	0.0613775	0.0188102	0.031716	-0.740503	0.27509	0.997542	0.999736	0.999971	0.997414	62.8358	4.90104	25.556	12.4069	13.0739	0.55011	2.38064	4.74979	4.07225	2.59396	1.26033	1.65931	1.08648	1.36144
DUNN_BLEB_B	0.056362	76.9092	4	51.8835	1	4.15101	1.28406	1.27085	1.23253	1.2436	1.79661	0.0326728	0.97329	0.97329	2.41359	597.548	34.8931	0.0132421	0.965195	0.145937	0.995189	0.994868	0.982433	1.80944	2.19215	6.6396	0.136422	0.0326728	0.0570322	-0.785373	0.41467	0.995189	0.999515	0.999951	0.994953	83.2708	8.27579	16.4126	17.988	7.29733	3.41737	5.01303	5.11176	5.70064	7.21197	4.50685	1.15472	3.13611	3.44618
DUNN_BLEB_B	0.057354	67.8011	3	53.7716	10	6.29913	1.23975	1.21462	1.17454	1.18829	1.57547	0.0285078	0.968438	0.968438	1.77774	578.889	28.9867	0.0116685	0.975114	0.113173	0.995947	0.995598	0.987475	1.58631	2.13369	5.89801	0.103847	0.0285078	0.0491044	-0.768047	0.362737	0.995947	0.999573	0.999956	0.991089	65.9923	1.70223	7.01846	6.61775	11.7388	1.45287	4.71359	6.49906	7.62231	1.32757	4.4068	1.86056	1.43869	3.2325
DUNN_BLEB_B	0.058219	104.45	6	61.1299	10	6.09803	1.06398	1.04099	0.98714	1.0013	1.39507	0.0122118	0.981382	0.981382	1.29946	653.475	27.1985	0.00448151	0.990711	0.0467971	0.998501	0.998385	0.995344	1.39786	2.07196	5.41345	0.0436646	0.0122118	0.0207097	-0.811231	0.248722	0.998501	0.999838	0.999981	0.996429	39.3419	0.37334	2.89286	7.92039	0.316298	1.65817	1.45447	0.608639	1.04737	1.41862	0.713283	0.331313	0.461704	0.458822
DUNN_BLEB_B	0.059222	66.9013	9	61.481	1	7.45604	1.13911	1.12123	1.07991	1.09708	1.33062	0.0163697	0.967623	0.967623	0.994759	155.27	12.1516	0.00501157	0.985177	0.0615394	0.998437	0.998355	0.992556	1.33547	2.08425	5.0956	0.0591926	0.0163697	0.0208729	-0.82392	0.287407	0.998437	0.999822	0.999975	0.996945	52.0906	3.06581	6.41979	12.1459	4.97801	2.34558	7.48149	3.0047	4.05382	1.87243	1.00168	3.02358	0.810843	0.283943
DUNN_BLEB_B	0.059375	100.194	6	59.9006	10	5.97341	1.05174	1.0225	0.975063	0.975208	1.32546	0.0117131	0.978177	0.978177	1.06167	493.817	21.1429	0.00402733	0.991604	0.0420535	0.998706	0.998604	0.995792	1.32802	2.06201	5.1524	0.039457	0.0117131	0.0181009	-0.811008	0.236105	0.998706	0.999855	0.999982	0.998247	38.3304	1.49346	9.03848	4.05516	4.6063	2.95279	1.43766	2.1473	1.98828	0.956256	0.434722	0.966566	0.334863	0.267753
DUNN_BLEB_B	0.059859	44.5777	9	30.6702	5	7.20136	1.03105	1.00251	0.943663	0.94154	1.06207	0.00272697	0.966637	0.966637	0.160733	16.0179	1.43876	0.00166003	0.992287	0.0342375	0.999326	0.999273	0.996135	1.0602	2.02244	4.11835	0.0330614	0.00272697	0.0102392	-0.847412	0.221571	0.999326	0.999938	0.999996	0.995039	35.4968	1.69739	3.65255	3.98533	2.04885	1.75682	1.56141	1.81203	0.607646	0.216255	0.452353	0.598913	0.50902	0.506591
DUNN_BLEB_B	0.061155	71.971	9	47.3476	1	6.65695	1.25613	1.24245	1.20814	1.22685	1.71924	0.0459097	0.959906	0.959906	2.24393	818.173	38.322	0.0151375	0.970988	0.129685	0.995081	0.994611	0.985382	1.73873	2.16308	6.42675	0.117888	0.0459097	0.0579166	-0.764151	0.384898	0.995081	0.999455	0.999932	0.990721	71.4802	4.44737	14.3294	2.93184	1.02271	5.52137	6.70463	5.2167	2.78139	2.24025	2.64733	1.57875	1.35006	1.40492
DUNN_BLEB_B	0.067278	49.039	3	35.7089	10	4.6749	1.14394	1.12424	1.08924	1.09872	1.15644	0.00880377	0.960259	0.960259	0.434206	58.228	4.58494	0.00463721	0.986256	0.0616588	0.998184	0.998046	0.993102	1.15757	2.04948	4.39965	0.0581368	0.00880377	0.0245835	-0.793958	0.279211	0.998184	0.999827	0.999986	0.991551	48.4532	1.8997	1.65067	5.36304	7.28055	12.2035	1.51154	2.03612	2.05657	0.791039	2.23387	1.37293	0.0834646	1.70615
DUNN_BLEB_B	0.068285	61.5566	6	50.5052	10	5.40638	1.13465	1.11528	1.06911	1.08333	1.24738	0.0153701	0.95915	0.95915	0.737072	161.718	9.72951	0.00599876	0.986424	0.0620411	0.997977	0.997804	0.993187	1.25176	2.06587	4.76827	0.0580832	0.0153701	0.0268576	-0.779465	0.275982	0.997977	0.999782	0.999976	0.997885	55.8162	6.13543	18.501	14.4669	4.55415	8.73729	0.140843	1.61628	4.12271	0.827898	1.23558	3.46856	1.67708	1.23605
DUNN_BLEB_B	0.068816	55.3057	5	49.8681	1	5.28726	1.31179	1.30332	1.29532	1.30571	1.69161	0.0433283	0.956768	0.956768	1.96095	243.782	20.5868	0.0175124	0.955368	0.171797	0.993949	0.99348	0.977401	1.70975	2.202	6.12829	0.160598	0.0433283	0.0688556	-0.7543	0.433343	0.993949	0.99936	0.999933	0.989789	94.8451	7.26435	16.649	17.2485	15.5506	7.40065	6.87949	0.513174	13.3354	1.61126	2.77627	8.51896	6.3347	5.06573
DUNN_BLEB_B	0.074915	75.77	3	47.169	10	3.64618	1.25615	1.23505	1.18188	1.19732	1.62936	0.0287481	0.971248	0.971248	1.97073	682.045	33.9325	0.0123854	0.974141	0.120073	0.995534	0.995125	0.986983	1.64031	2.13903	6.09062	0.109282	0.0287481	0.053264	-0.761555	0.37048	0.995534	0.999545	0.999956	0.997265	69.8859	5.60385	19.685	16.1279	2.6443	8.15489	8.05211	4.50983	2.76021	3.57032	4.97269	0.663773	1.71129	1.57487
DUNN_BLEB_B	0.077485	89.16	9	40.5072	1	5.91117	1.22157	1.20989	1.17837	1.19243	1.80372	0.0461583	0.965178	0.965178	2.60467	1480.42	55.5742	0.0135903	0.974579	0.118366	0.995689	0.995277	0.987204	1.82335	2.15786	6.80722	0.107847	0.0461583	0.0518831	-0.775832	0.373219	0.995689	0.999515	0.999934	0.995798	62.7687	6.58567	16.0971	10.2809	3.22727	0.183243	3.58512	2.04911	3.20625	2.29452	2.47929	0.216263	1.18256	0.683199
DUNN_BLEB_B	0.083174	52.9939	3	41.5779	10	4.82889	1.28182	1.26655	1.24925	1.26132	1.4702	0.0256477	0.961868	0.961868	1.31942	197.61	14.562	0.0120634	0.965077	0.139094	0.995579	0.995236	0.982365	1.4796	2.14173	5.3662	0.130073	0.0256477	0.0526612	-0.788581	0.406953	0.995579	0.999554	0.99996	0.990699	75.3768	4.23844	16.2974	6.25079	8.16591	6.23129	8.00428	3.38924	3.08458	5.19954	3.17836	0.262639	1.59617	2.89696
DUNN_BLEB_B	0.085852	64.0779	9	35.8649	1	6.65185	1.18056	1.15691	1.12824	1.13219	1.33445	0.0197081	0.961338	0.961338	0.999691	243.255	14.072	0.00775958	0.981258	0.0843894	0.997315	0.997091	0.990582	1.34097	2.08754	5.03611	0.0784585	0.0197081	0.034412	-0.786647	0.32191	0.997315	0.999717	0.99997	0.997633	57.799	5.62097	6.48976	13.3138	10.4307	10.7014	6.60855	1.99427	4.36046	3.60505	1.88786	0.657054	0.617353	2.75567
DUNN_BLEB_B	0.088209	133.699	2	72.8477	10	2.32462	1.28452	1.25795	1.20686	1.21045	2.71226	0.047945	0.983358	0.983358	5.7135	3647.84	135.269	0.0167637	0.968392	0.1474	0.994453	0.99401	0.984066	2.7326	2.27673	10.3006	0.134976	0.047945	0.064109	-0.773649	0.411911	0.994453	0.999395	0.999926	0.9962	76.0193	9.4557	15.3685	6.93588	2.48292	5.94103	14.6995	1.69258	0.855742	1.97252	4.45145	6.8223	0.0657296	2.44534
DUNN_BLEB_B	0.089109	81.4975	3	64.6203	10	3.54938	1.15482	1.1262	1.06819	1.08347	1.38844	0.0159644	0.973771	0.973771	1.20124	248.591	16.7937	0.00547197	0.985759	0.0621873	0.998164	0.998068	0.992852	1.39308	2.09009	5.32625	0.0590784	0.0159644	0.0244232	-0.813324	0.285834	0.998164	0.999803	0.999975	0.995205	48.8217	4.11712	10.5161	3.32196	1.60247	3.3617	5.26518	2.16644	1.96749	2.55136	1.7391	0.572898	0.775283	1.13274
DUNN_BLEB_B	0.093932	58.7454	7	43.8627	10	4.92385	1.23153	1.21459	1.18841	1.19773	1.5069	0.0297651	0.961614	0.961614	1.52089	440.595	22.5666	0.0120109	0.972614	0.118665	0.995947	0.99556	0.986205	1.51837	2.1299	5.60247	0.109606	0.0297651	0.0485935	-0.764706	0.369596	0.995947	0.999562	0.999954	0.996627	78.9185	7.40259	32.8542	4.89231	12.7623	9.0343	2.11628	5.63669	6.06452	2.17691	3.90441	3.21936	0.844479	2.5106
DUNN_BLEB_B	0.094203	38.6565	5	27.6	1	5.19723	1.22171	1.2024	1.1704	1.1848	1.17702	0.00938786	0.95914	0.95914	0.450079	34.7966	3.63831	0.00604031	0.977279	0.0921723	0.997475	0.99731	0.988565	1.17841	2.06576	4.36566	0.086981	0.00938786	0.0326193	-0.807056	0.342388	0.997475	0.999772	0.999985	0.986825	61.5546	2.83779	3.95842	6.38613	8.27612	4.71481	4.80067	6.29691	0.901656	0.686216	0.699179	0.318331	1.13678	1.90072
DUNN_BLEB_B	0.096591	45.5998	6	31.6216	1	6.61296	1.25604	1.23484	1.21127	1.21647	1.37838	0.0199503	0.963086	0.963086	1.06083	204.205	12.7591	0.0097577	0.968732	0.1277	0.996253	0.995969	0.98423	1.38498	2.11486	5.04164	0.119668	0.0199503	0.0460225	-0.798331	0.395011	0.996253	0.999638	0.999969	0.99552	75.6571	3.27574	6.45218	13.1707	13.6948	3.26635	8.05347	4.51994	3.80137	2.4214	5.57822	3.09882	2.50814	2.15243
DUNN_BLEB_B	0.103	55.0974	8	32.1987	1	6.71005	1.23576	1.21652	1.17631	1.18997	1.36567	0.0180313	0.966225	0.966225	1.0496	187.012	12.6962	0.00867457	0.974504	0.109132	0.996683	0.99643	0.987163	1.37132	2.10502	5.06266	0.101755	0.0180313	0.041464	-0.790708	0.364656	0.996683	0.999679	0.999972	0.996126	68.5161	2.06648	2.92649	1.10923	2.39749	12.5828	6.29304	4.80123	3.96352	3.79901	5.59347	4.83287	4.78988	1.54347
DUNN_BLEB_B	0.105943	78.2147	3	61.1963	10	4.43467	1.17672	1.16011	1.12213	1.13393	1.46871	0.0278367	0.963237	0.963237	1.48638	563.247	25.9375	0.00931262	0.983807	0.0766541	0.99706	0.996799	0.991869	1.47926	2.1015	5.61242	0.0702288	0.0278367	0.0371117	-0.75685	0.298477	0.99706	0.999666	0.999957	0.995259	56.7073	8.22012	16.6179	6.96159	6.04644	7.88213	5.33719	1.16754	5.259	1.91512	2.49845	1.78283	3.23302	2.03411
DUNN_BLEB_B	0.106255	61.3017	9	48.7372	1	6.76253	1.20372	1.18542	1.16958	1.18242	1.41792	0.0351494	0.945566	0.945566	1.25617	309.88	17.367	0.0109091	0.978058	0.0945068	0.996732	0.996442	0.988962	1.43212	2.10966	5.3438	0.0878714	0.0351494	0.0403212	-0.76289	0.331656	0.996732	0.999611	0.999946	0.994274	67.3696	7.00047	9.61908	5.79258	18.9849	10.9065	9.19883	2.16448	4.52201	6.58344	3.93533	3.53605	3.06522	1.66539
DUNN_BLEB_B	0.106557	68.1406	1	45.6755	9	2.31387	1.08122	1.05852	1.02388	1.03695	1.18621	0.011346	0.959906	0.959906	0.554566	211.992	8.80832	0.00425227	0.98856	0.0516872	0.998571	0.998446	0.994261	1.18861	2.04979	4.55844	0.0488219	0.011346	0.019752	-0.812038	0.261173	0.998571	0.999846	0.999983	0.999354	54.5585	7.54123	27.8713	4.74529	6.97183	1.27617	2.84856	3.3792	2.93922	1.96262	1.60132	0.20748	0.692663	0.401217
DUNN_BLEB_B	0.10766	50.0261	1	41.9221	7	6.48771	1.22266	1.20415	1.17893	1.19003	1.31259	0.0171906	0.961364	0.961364	0.872605	121.137	9.39398	0.00825527	0.974687	0.105903	0.996936	0.996714	0.987255	1.31783	2.09641	4.86042	0.0994584	0.0171906	0.0385564	-0.802745	0.363823	0.996936	0.999695	0.999973	0.993211	67.8796	3.80953	3.87534	6.46195	9.38085	9.94183	4.94053	7.4996	1.77766	2.34392	0.920744	1.9526	2.87089	2.09336
DUNN_BLEB_B	0.110029	69.1407	2	45.4617	10	4.41706	1.27931	1.25664	1.21552	1.22625	1.74471	0.0289226	0.97459	0.97459	2.2473	598.184	33.3069	0.0133763	0.964794	0.149887	0.995065	0.994689	0.982229	1.75568	2.18185	6.42072	0.138953	0.0289226	0.0580839	-0.787858	0.420719	0.995065	0.999506	0.999955	0.996103	82.4955	3.34018	9.53074	12.6923	6.03708	9.19023	16.9473	2.60349	2.8807	1.36349	4.83979	2.60957	0.907487	3.01232
DUNN_BLEB_B	0.115438	48.8196	10	32.8771	3	6.00198	1.29002	1.27213	1.28082	1.28146	1.45456	0.0298684	0.952014	0.952014	1.21488	167.754	12.4806	0.0136566	0.953141	0.174486	0.995061	0.99465	0.976242	1.46606	2.1525	5.16936	0.16391	0.0298684	0.0580311	-0.806111	0.458137	0.995061	0.999497	0.999953	0.991999	93.0798	6.05727	7.08986	5.37657	9.94715	10.8072	11.503	15.267	4.14824	2.77779	2.50682	3.66932	1.48864	4.8531
DUNN_BLEB_C	0	92.3622	9	60.5219	3	7.5151	1.1721	1.14695	1.12368	1.13699	1.67928	0.0593295	0.94918	0.94918	2.27528	1687.58	55.4364	0.0142068	0.983185	0.0832498	0.996427	0.996038	0.991555	1.70555	2.12159	6.465	0.074713	0.0593295	0.0434701	-0.717955	0.298332	0.996427	0.999509	0.999911	0.994178	55.0745	3.16106	12.2155	22.4027	3.23808	2.84284	0.740432	2.05434	3.79314	2.48581	3.32285	0.52	2.59922	1.46339
DUNN_BLEB_C	0	141.922	7	81.9337	10	4.1693	1.06954	1.0401	0.963123	0.983336	1.65198	0.0360908	0.968891	0.968891	2.28389	2269.34	68.4442	0.00897213	0.991425	0.0484299	0.997794	0.997517	0.995703	1.66669	2.08809	6.46687	0.0428589	0.0360908	0.0279143	-0.71716	0.229543	0.997794	0.999689	0.999945	0.999766	54.7307	4.58583	23.0269	24.4034	8.35784	2.64159	2.2342	1.61776	2.25186	1.06063	0.658469	0.589478	1.30241	0.601367
DUNN_BLEB_C	0	107.356	1	74.7906	10	4.15738	1.12878	1.11401	1.05616	1.06824	1.61155	0.0344002	0.966955	0.966955	2.04743	1235.61	46.4052	0.00928061	0.987246	0.0647146	0.997419	0.997166	0.993602	1.62539	2.10551	6.23771	0.0584955	0.0344002	0.0329744	-0.751325	0.273691	0.997419	0.999674	0.999948	0.997966	50.6871	4.5171	16.7545	7.28036	10.0829	2.39127	2.42729	3.67058	1.99583	0.424609	1.24961	1.18737	2.0416	1.53386
DUNN_BLEB_C	0	72.7223	5	61.9293	10	5.14414	1.11289	1.09783	1.05415	1.06908	1.25904	0.020981	0.948468	0.948468	0.793249	137.809	10.1831	0.00573457	0.988684	0.0496323	0.998402	0.99829	0.994324	1.26623	2.06492	4.86444	0.0471996	0.020981	0.0209133	-0.777866	0.247418	0.998402	0.999799	0.999968	0.995083	48.1525	2.60694	13.202	9.24639	4.4044	2.69205	1.3179	8.96126	3.40099	0.682409	3.63787	0.238135	2.57199	0.379203
DUNN_BLEB_C	0	82.5882	1	73.2705	10	4.77334	1.06086	1.04902	1.00497	1.01582	1.25369	0.0226032	0.945746	0.945746	0.810586	194.931	12.2879	0.00516433	0.991813	0.037957	0.998668	0.998578	0.995897	1.26171	2.05591	4.89131	0.0358346	0.0226032	0.0179985	-0.768538	0.215096	0.998668	0.999823	0.999966	0.989132	38.6633	3.1333	5.68018	3.27454	5.5402	0.606038	2.09836	3.73307	1.91129	3.89199	1.73282	1.87096	1.91406	1.26597
DUNN_BLEB_C	0	83.8951	8	76.0397	1	6.40546	1.1979	1.18685	1.16683	1.18147	1.75276	0.0523995	0.95734	0.95734	2.40405	676.866	38.6856	0.0129219	0.977848	0.0945559	0.996485	0.996225	0.988856	1.77551	2.15856	6.6916	0.087923	0.0523995	0.0427703	-0.758288	0.33023	0.996485	0.999552	0.99992	0.984251	63.1289	4.05319	9.69935	2.20343	6.42741	6.24003	6.84825	3.81825	3.06284	3.21095	3.59201	4.4992	3.51349	2.11797
DUNN_BLEB_C	0	84.2243	4	67.9311	10	5.8774	1.01785	1.01049	0.963616	0.966942	1.21271	0.0199363	0.943248	0.943248	0.682608	199.264	11.0003	0.00446994	0.99309	0.032312	0.998899	0.998817	0.996538	1.2194	2.0465	4.74632	0.0306308	0.0199363	0.0150862	-0.776423	0.200433	0.998899	0.999847	0.99997	0.981006	33.6655	2.53911	4.01569	4.56883	2.32295	2.2946	1.27761	1.45871	1.39102	0.383059	1.03044	0.514958	0.484092	0.60351
DUNN_BLEB_C	0	102.085	1	72.4826	10	2.6545	1.17269	1.1665	1.12512	1.13181	1.56922	0.0343819	0.962853	0.962853	1.81664	474.557	28.6284	0.00865914	0.983327	0.0724218	0.997536	0.997397	0.991625	1.58302	2.12005	6.02602	0.0683708	0.0343819	0.0310896	-0.782433	0.298108	0.997536	0.999699	0.999948	0.98753	54.1349	2.13283	8.37483	9.07794	6.29394	0.339228	4.05374	1.50198	2.70766	4.67358	1.20029	1.3027	1.42313	2.66783
DUNN_BLEB_C	0	69.3227	9	57.9084	3	7.67653	1.06568	1.04157	0.999871	1.01181	1.19638	0.0146905	0.951876	0.951876	0.595798	101.508	7.47293	0.0039714	0.990946	0.0398063	0.998881	0.998807	0.995461	1.20044	2.05046	4.64541	0.0380964	0.0146905	0.0155849	-0.802549	0.227934	0.998881	0.999861	0.999977	0.993198	38.9092	1.43272	7.40932	7.1376	4.05705	3.29286	1.83288	1.60061	1.8979	1.35473	0.52536	2.1476	2.01629	0.46712
DUNN_BLEB_C	0	67.1802	3	62.2464	10	5.6482	1.07485	1.07236	1.03849	1.04386	1.18744	0.0226796	0.923553	0.923553	0.570627	84.7044	6.81624	0.0055636	0.990744	0.0406849	0.99859	0.998485	0.99536	1.19551	2.04984	4.6148	0.0388235	0.0226796	0.0183506	-0.750737	0.218432	0.99859	0.999808	0.999965	0.98449	40.7025	4.10926	5.1115	1.65076	3.36388	6.83021	3.7006	3.50738	1.95011	0.999963	1.35521	2.43834	2.86438	2.37221
DUNN_BLEB_C	0	69.7201	3	64.1812	7	7.25089	1.11245	1.10095	1.06224	1.0714	1.26911	0.0210709	0.949807	0.949807	0.81846	143.671	10.344	0.00583151	0.987893	0.0520726	0.998306	0.998201	0.993926	1.27634	2.06858	4.89545	0.0494271	0.0210709	0.022539	-0.783823	0.254776	0.998306	0.999795	0.999968	0.990896	46.0101	3.39213	10.7078	2.20167	4.50968	3.16657	5.82021	2.26188	2.45451	1.72594	1.62849	1.49125	2.39533	0.714315
DUNN_BLEB_C	0	79.5463	4	62.4724	10	2.91774	1.14017	1.13281	1.09812	1.1014	1.32645	0.0250742	0.951227	0.951227	1.00306	179.525	13.0869	0.00685206	0.986382	0.0589288	0.998053	0.997928	0.993165	1.33566	2.08034	5.10089	0.056027	0.0250742	0.0251142	-0.77534	0.268122	0.998053	0.99976	0.999961	0.986979	48.4388	0.359066	7.48239	6.64434	6.40979	1.56115	5.15846	2.87359	2.15537	1.78471	3.65527	2.60775	1.05264	0.461676
DUNN_BLEB_C	0	69.3233	4	59.2744	10	3.34847	1.18158	1.18118	1.15897	1.1656	1.35912	0.0376731	0.932555	0.932555	1.07941	166.976	12.8665	0.00965245	0.981666	0.0734016	0.997522	0.997319	0.990782	1.37461	2.09637	5.18565	0.0699795	0.0376731	0.0297329	-0.760774	0.293543	0.997522	0.999665	0.999942	0.984727	58.9995	3.94037	8.53451	2.81332	8.37649	8.85568	4.61227	6.32094	5.01808	3.32229	2.06535	2.99497	4.20444	0.549529
DUNN_BLEB_C	0	114.287	5	70.7841	10	4.12014	1.27758	1.26167	1.21765	1.22881	2.35267	0.0672158	0.970568	0.970568	4.49985	2658.42	102.047	0.0199842	0.971579	0.132689	0.994304	0.993733	0.985684	2.38271	2.23115	8.95709	0.119933	0.0672158	0.0646343	-0.730096	0.376124	0.994304	0.999292	0.999896	0.994022	76.7054	11.9632	18.6293	19.0536	14.4224	4.71791	7.19254	5.93151	8.59278	5.28627	1.90393	5.5811	4.90205	1.67496
DUNN_BLEB_C	0	70.5497	4	51.9899	10	3.71551	1.15607	1.15296	1.11332	1.11994	1.28733	0.0205948	0.95258	0.95258	0.847973	119.478	9.67895	0.00653107	0.984361	0.0649624	0.998021	0.997883	0.992144	1.2943	2.07893	4.91555	0.0621031	0.0205948	0.0256744	-0.787356	0.284415	0.998021	0.999767	0.999968	0.966253	51.7271	1.10312	8.16208	6.9236	2.33098	2.75506	0.178825	0.891001	2.1333	1.56464	0.448953	0.757428	2.27617	1.24167
DUNN_BLEB_C	0	64.8255	8	56.497	4	6.73145	1.15758	1.13337	1.11489	1.11661	1.32515	0.0300882	0.940678	0.940678	0.984234	247.815	13.6123	0.00892042	0.98351	0.0716219	0.99744	0.997219	0.991717	1.33686	2.08481	5.05512	0.0671719	0.0300882	0.032377	-0.750722	0.287164	0.99744	0.999684	0.999954	0.993125	51.8592	2.26751	5.58566	10.7081	8.70219	10.1713	9.00447	7.63499	2.55618	4.54404	1.41578	2.05577	0.643663	2.07851
DUNN_BLEB_C	0	99.9858	1	62.7102	10	2.09272	1.22087	1.20878	1.17175	1.17913	1.58451	0.0384311	0.958773	0.958773	1.82578	577.196	29.3074	0.0120566	0.977887	0.0974169	0.996368	0.996067	0.988877	1.60031	2.13323	5.99953	0.0902576	0.0384311	0.044353	-0.753942	0.333441	0.996368	0.99957	0.999941	0.996365	71.6201	13.8295	30.3913	9.66666	5.68955	10.141	2.58474	1.22459	2.79092	4.32153	2.2136	2.07724	2.22594	1.74593
DUNN_BLEB_C	0	84.981	1	62.4593	10	2.97112	1.17763	1.16387	1.1227	1.13364	1.41834	0.0302559	0.954317	0.954317	1.29423	295.404	18.4943	0.00979443	0.982941	0.0771684	0.997048	0.996783	0.991431	1.43011	2.09985	5.40919	0.0713185	0.0302559	0.036938	-0.745668	0.296049	0.997048	0.99965	0.999953	0.997271	65.4178	13.5933	28.3138	12.8448	11.6356	2.58978	4.15732	4.4763	2.19734	1.95494	1.22047	3.22664	0.944778	1.57542
DUNN_BLEB_C	0	67.6234	4	55.1426	10	3.83505	1.20131	1.19269	1.16982	1.17678	1.39326	0.0289354	0.951366	0.951366	1.16091	173.614	13.4599	0.00925371	0.978911	0.085163	0.99717	0.996967	0.989389	1.40435	2.10738	5.2683	0.0807104	0.0289354	0.0353444	-0.773873	0.319236	0.99717	0.99967	0.999955	0.985785	60.0201	1.97165	11.6797	0.354534	14.2092	5.56702	4.00459	3.9668	2.45094	2.17632	3.53767	0.693964	2.57833	1.69647
DUNN_BLEB_C	0	74.8529	2	57.6561	7	2.97871	1.16012	1.14761	1.11639	1.12217	1.28711	0.0254469	0.942512	0.942512	0.859776	139.292	10.369	0.00762429	0.985108	0.0635432	0.997805	0.997626	0.992522	1.29652	2.07705	4.92809	0.0600408	0.0254469	0.0280861	-0.758057	0.273173	0.997805	0.99973	0.999961	0.995419	56.1141	13.827	15.8383	9.35426	13.1374	8.5429	3.19643	1.95401	1.8024	0.654095	3.73435	1.9406	1.34194	2.92769
DUNN_BLEB_C	0	88.2474	4	72.2346	10	3.4773	1.12655	1.11718	1.07534	1.08306	1.37752	0.043753	0.931413	0.931413	1.232	459.037	21.905	0.00940421	0.988528	0.0534615	0.997834	0.997639	0.994246	1.39607	2.0789	5.3491	0.0498355	0.043753	0.0266907	-0.72377	0.242519	0.997834	0.999681	0.999934	0.9923	51.3858	8.27051	17.0491	8.88202	11.7684	7.93854	10.2249	3.83611	1.37223	3.02956	0.901756	1.57004	0.722778	0.982639
DUNN_BLEB_C	0	92.9205	1	72.5391	10	3.49194	1.13959	1.12812	1.1058	1.10784	1.41009	0.0503903	0.927583	0.927583	1.34119	708.962	26.6322	0.0104443	0.987056	0.0580516	0.997689	0.997481	0.993505	1.43195	2.08556	5.46669	0.0544242	0.0503903	0.0280499	-0.725972	0.252983	0.997689	0.999648	0.999924	0.991441	50.733	7.60702	20.3305	7.97325	7.32335	7.62199	3.92299	1.43542	2.99198	2.6095	2.41363	2.17716	1.22356	3.21055
DUNN_BLEB_C	0	131.089	4	60.0885	10	3.8197	0.953338	0.933215	0.872066	0.888037	1.28912	0.0124816	0.975069	0.975069	0.988707	664.57	24.5062	0.00371499	0.99526	0.026871	0.998952	0.998839	0.997627	1.29209	2.04457	5.06957	0.0244507	0.0124816	0.0147335	-0.761132	0.180204	0.998952	0.999868	0.999981	0.993999	28.4704	0.902548	4.77713	1.88621	4.24151	2.32828	1.77401	1.4877	1.94118	0.440979	0.157762	0.551944	0.0552018	0.53391
DUNN_BLEB_C	0	102.381	1	57.7724	10	2.07071	1.15668	1.15547	1.11129	1.11763	1.36873	0.0218676	0.962148	0.962148	1.13349	235.091	15.6024	0.00655833	0.984963	0.064638	0.998041	0.997911	0.992449	1.37632	2.08885	5.2437	0.0614841	0.0218676	0.0252542	-0.798714	0.286976	0.998041	0.999767	0.999966	0.96013	48.9954	2.45459	2.11948	4.68473	2.07735	0.808308	1.3045	2.63287	2.70954	0.623018	0.283083	2.02417	0.719797	0.317861
DUNN_BLEB_C	0	120.025	1	64.8191	10	2.06393	1.14384	1.12706	1.07421	1.08647	1.47598	0.026413	0.966176	0.966176	1.53522	583.871	27.7978	0.0079739	0.986291	0.0649264	0.997639	0.997441	0.993121	1.48583	2.09645	5.6819	0.0601073	0.026413	0.0303852	-0.772639	0.280135	0.997639	0.999717	0.999959	0.997789	52.5537	5.27771	20.0342	7.24106	9.1633	2.12148	5.06865	4.28368	0.821996	2.09977	1.04989	2.19802	0.99183	1.29844
DUNN_BLEB_C	0	87.4821	1	63.5771	10	5.36885	1.0954	1.07865	1.01575	1.0278	1.3504	0.0135224	0.976033	0.976033	1.11482	313.391	18.0155	0.00473647	0.98949	0.0496263	0.998422	0.998323	0.99473	1.35385	2.07372	5.22394	0.0466213	0.0135224	0.0215309	-0.804719	0.254225	0.998422	0.999829	0.999979	0.9959	42.7266	0.975479	10.2195	1.95515	4.68413	3.40061	2.54861	1.86331	1.52049	1.25639	0.576892	0.772428	0.603622	0.0906704
DUNN_BLEB_C	0	100.768	9	61.6667	1	8.01456	1.22387	1.19942	1.17837	1.19694	1.91612	0.0378391	0.97452	0.97452	2.93208	1459.57	57.6072	0.0123101	0.973183	0.113571	0.996105	0.995825	0.986491	1.93155	2.18409	7.25036	0.106039	0.0378391	0.0471533	-0.792259	0.372048	0.996105	0.999559	0.999942	0.994757	64.6616	8.56009	10.1838	9.45932	6.43096	6.01328	3.1192	2.33139	1.93932	2.47387	1.58198	1.59562	0.958637	1.40108
DUNN_BLEB_C	0	59.2489	4	51.5967	10	4.3474	1.09945	1.09813	1.06237	1.07057	1.15869	0.0179946	0.924541	0.924541	0.458918	49.4584	4.6376	0.00540454	0.989292	0.0459525	0.998473	0.998347	0.994629	1.16441	2.04789	4.47437	0.0440266	0.0179946	0.0199039	-0.754441	0.232677	0.998473	0.999809	0.999972	0.975111	41.2236	1.58147	2.26647	6.4428	3.70462	5.1323	4.63303	3.76215	2.06735	2.30465	4.24147	0.34328	0.637932	0.83384
DUNN_BLEB_C	0	63.433	6	51.7034	10	5.5777	1.11371	1.10572	1.07042	1.07845	1.18925	0.0155759	0.945118	0.945118	0.552002	67.502	5.91618	0.00504066	0.988562	0.0491394	0.99847	0.99836	0.994262	1.19375	2.0544	4.58153	0.047032	0.0155759	0.0203923	-0.779948	0.246752	0.99847	0.99982	0.999976	0.985669	46.0064	1.16875	4.82874	6.07132	4.18002	4.85772	4.32023	2.05104	2.09117	1.7341	1.97013	2.23726	0.87693	1.10685
DUNN_BLEB_C	0	80.7613	7	59.5297	1	6.57654	1.27467	1.26112	1.22573	1.23672	1.91874	0.0355018	0.975472	0.975472	2.85914	839.331	45.2896	0.013506	0.968354	0.133169	0.995424	0.995105	0.98404	1.93297	2.20257	7.1787	0.124215	0.0355018	0.0543339	-0.779576	0.395505	0.995424	0.999509	0.999945	0.994536	78.48	4.94828	17.8459	12.5735	4.21013	8.7478	6.05374	2.77983	7.8331	3.9557	1.84118	2.13751	1.02214	2.198
DUNN_BLEB_C	0	145.118	3	91.6478	10	2.42661	1.12862	1.10499	1.02682	1.03788	1.90045	0.0273982	0.982363	0.982363	3.0793	2365.14	79.9254	0.00679045	0.987246	0.0621811	0.997949	0.997832	0.993601	1.91074	2.13305	7.38453	0.0581457	0.0273982	0.0271796	-0.803544	0.283059	0.997949	0.999763	0.999959	0.994632	46.4647	1.46014	3.98288	5.45141	2.20566	3.59101	2.76514	2.25313	2.71552	2.19817	0.529271	1.13541	1.51269	0.962502
DUNN_BLEB_C	0	98.3195	9	83.9634	1	7.36727	1.11147	1.0872	1.0586	1.06618	1.50721	0.0612561	0.930596	0.930596	1.70381	745.437	33.8526	0.0110308	0.988428	0.0558541	0.99765	0.997442	0.994196	1.53449	2.09435	5.8771	0.0514885	0.0612561	0.0295967	-0.711743	0.244606	0.99765	0.999636	0.99991	0.995856	47.6232	3.97777	14.3457	11.2365	5.11481	5.71471	5.48628	8.7257	3.00521	3.24353	3.05508	2.93097	0.227278	1.76596
DUNN_BLEB_C	0	113.469	9	93.4667	1	5.53732	1.17928	1.16265	1.13094	1.13942	1.91398	0.0826192	0.948217	0.948217	3.10811	1884.65	71.5614	0.0158146	0.983318	0.0807048	0.996412	0.99609	0.991623	1.95185	2.15184	7.42839	0.0733157	0.0826192	0.0433725	-0.709533	0.291374	0.996412	0.999472	0.999878	0.99092	57.0062	4.32155	10.4644	5.92995	12.9249	7.88134	5.63239	6.80512	2.96541	4.27505	2.32112	0.535469	2.35949	2.6053
DUNN_BLEB_C	0	119.95	3	87.7675	10	4.16252	1.12513	1.10382	1.06027	1.0706	1.60921	0.0469648	0.955392	0.955392	2.05856	1097.25	45.0013	0.00934019	0.988477	0.0563717	0.997732	0.99756	0.994221	1.62933	2.10363	6.26748	0.0520636	0.0469648	0.0291256	-0.744626	0.254313	0.997732	0.999686	0.99993	0.987654	44.2696	1.57564	1.85171	2.23823	7.97348	6.96379	3.87609	3.20041	3.36515	2.4122	5.06534	0.906434	0.318359	0.134806
DUNN_BLEB_C	0	100.549	7	67.3394	10	6.02151	1.08396	1.05299	1.01335	1.01876	1.45582	0.0304798	0.960706	0.960706	1.52072	945.481	34.4196	0.00796684	0.98948	0.0539395	0.997855	0.997642	0.994725	1.46773	2.08159	5.65197	0.049045	0.0304798	0.0280232	-0.748536	0.249946	0.997855	0.999722	0.999954	0.998998	49.3428	11.0975	11.6382	16.725	9.29563	0.141652	3.92568	1.18909	2.1031	1.80564	1.35564	0.855106	0.430214	0.772014
DUNN_BLEB_C	0	83.6854	1	60.5485	8	2.29052	1.14581	1.14452	1.11458	1.1206	1.29936	0.0345661	0.927259	0.927259	0.915772	154.21	11.4977	0.00870163	0.985821	0.0604906	0.997789	0.997607	0.992882	1.31332	2.07756	4.99714	0.0573187	0.0345661	0.0271494	-0.740334	0.261956	0.997789	0.999698	0.999947	0.977932	49.0717	2.19709	6.94052	2.5449	10.6346	1.07532	5.5949	1.0623	5.39919	1.17504	3.87291	1.63979	1.17248	2.01966
DUNN_BLEB_C	0	93.8754	2	64.3242	10	2.35826	1.16677	1.15628	1.13177	1.13469	1.41163	0.0389663	0.94202	0.94202	1.30505	329.274	19.8964	0.0102844	0.985304	0.067677	0.997249	0.997009	0.992623	1.42777	2.09295	5.42669	0.0627702	0.0389663	0.0340425	-0.72403	0.27186	0.997249	0.999641	0.99994	0.980006	53.028	2.64582	9.53755	5.33332	7.91627	7.48869	6.64291	4.05746	1.02244	2.23014	2.92933	3.34053	0.445986	1.46254
DUNN_BLEB_C	0	73.0121	6	58.0978	2	6.54363	1.15911	1.14415	1.12009	1.13129	1.37886	0.0224354	0.961736	0.961736	1.15013	216.47	14.9797	0.00690412	0.983499	0.0684582	0.997887	0.997742	0.991709	1.38673	2.0947	5.27057	0.0648068	0.0224354	0.0275664	-0.800726	0.295556	0.997887	0.999754	0.999965	0.987653	53.5786	1.2561	6.49966	5.23058	5.2394	1.45223	3.97298	1.21726	2.96218	2.75225	0.910541	0.0299149	0.405307	1.90949
DUNN_BLEB_C	0	82.3029	6	62.1376	1	6.68596	1.17685	1.15958	1.13688	1.14781	1.60398	0.0338255	0.965329	0.965329	1.91723	790.356	34.2888	0.00974851	0.980372	0.0856438	0.997088	0.996874	0.990133	1.61749	2.12897	6.11573	0.0799436	0.0338255	0.0368366	-0.786619	0.324173	0.997088	0.999655	0.999948	0.98818	58.5404	3.0632	6.74244	2.46102	2.93038	8.50109	2.13131	1.75514	3.84523	2.19098	2.34236	1.45162	0.477983	1.39127
DUNN_BLEB_C	0	71.8377	7	63.5747	1	5.34087	1.14512	1.13175	1.10329	1.10536	1.35803	0.0255386	0.954621	0.954621	1.09996	218.918	14.8349	0.00751159	0.985084	0.0646132	0.997796	0.997628	0.992511	1.36746	2.08751	5.20782	0.0607247	0.0255386	0.0284089	-0.776317	0.280538	0.997796	0.999734	0.999961	0.977565	50.1572	0.978955	1.00565	5.17015	2.08893	7.82883	4.97592	2.74722	1.07996	2.29049	2.65346	1.27597	0.807568	0.910561
DUNN_BLEB_C	0	122.683	9	71.304	1	7.83692	1.27562	1.26182	1.25882	1.27186	2.86668	0.106897	0.966003	0.966003	6.18117	3736.81	138.684	0.0265808	0.961835	0.167379	0.992864	0.992229	0.980722	2.91642	2.32217	10.8939	0.151283	0.106897	0.0795468	-0.733155	0.419627	0.992864	0.999077	0.999838	0.992224	82.2519	2.73303	30.5462	10.0166	9.45774	4.47642	2.33317	1.62342	2.17998	1.01619	4.9588	1.50445	2.38893	1.46225
DUNN_BLEB_C	0	78.565	4	69.607	10	4.41121	1.09278	1.08259	1.03798	1.053	1.28277	0.0293172	0.936585	0.936585	0.895245	188.105	12.745	0.00638212	0.989979	0.0446335	0.998428	0.998326	0.994975	1.29412	2.06522	4.9874	0.0423148	0.0293172	0.0204608	-0.75929	0.230555	0.998428	0.999783	0.999956	0.998111	51.3829	16.3966	19.5943	14.475	3.06567	2.58557	4.43216	4.43887	4.46867	1.11419	1.95573	0.714682	1.20361	1.026
DUNN_BLEB_C	0	97.9533	9	65.8174	3	6.78177	1.17518	1.16064	1.1172	1.13093	1.61934	0.0481587	0.953624	0.953624	2.02853	1132.3	42.6606	0.0124993	0.982614	0.0811807	0.996729	0.996402	0.991266	1.64003	2.12061	6.21698	0.0740412	0.0481587	0.0397818	-0.737475	0.300772	0.996729	0.999564	0.999926	0.994017	58.6219	1.17956	12.0323	7.49099	6.77157	12.9611	5.29486	7.53637	4.62413	1.55393	1.53822	1.98927	2.45891	0.998668
DUNN_BLEB_C	0	42.4668	8	26.9117	3	6.37213	1.17587	1.16894	1.13332	1.14317	1.15307	0.01191	0.94282	0.94282	0.404645	31.6207	3.35861	0.00516769	0.984001	0.063382	0.998257	0.998086	0.991961	1.15574	2.05415	4.37722	0.0610215	0.01191	0.0223458	-0.789482	0.281668	0.998257	0.99981	0.999981	0.981445	53.599	4.48928	8.8522	4.19305	2.47967	2.09889	3.44205	3.43561	2.09705	0.617263	2.77101	0.752031	1.68947	1.62069
DUNN_BLEB_C	0	61.8044	9	38.9	1	8.10036	1.10036	1.07751	1.01909	1.04174	1.1799	0.00722541	0.9723	0.9723	0.51442	69.4726	5.6342	0.00380861	0.988115	0.0534982	0.998518	0.99842	0.994038	1.18023	2.05242	4.52224	0.0504613	0.00722541	0.020654	-0.824608	0.268895	0.998518	0.999858	0.999989	0.998994	45.2794	1.07373	13.903	3.31612	1.58895	1.16488	0.423276	0.261934	0.722943	0.453956	0.746658	0.480656	0.600898	0.299461
DUNN_BLEB_C	0	64.6299	1	60.2405	10	4.10971	1.28445	1.27538	1.25858	1.2724	1.84006	0.0469732	0.962952	0.962952	2.48862	402.537	30.0946	0.0165261	0.960047	0.153172	0.994647	0.994269	0.979791	1.86	2.21779	6.7904	0.143718	0.0469732	0.0616379	-0.76586	0.416048	0.994647	0.999404	0.999927	0.989749	90.2072	4.08002	11.7256	5.97758	7.24514	11.0873	7.43875	8.97843	17.4626	8.31658	2.90679	3.01047	2.52669	3.55759
DUNN_BLEB_C	0	68.5114	5	55.6913	10	5.47278	1.14341	1.13193	1.08203	1.09465	1.27665	0.0159841	0.962248	0.962248	0.83075	123.636	9.94822	0.00533434	0.987035	0.0555179	0.998299	0.998194	0.993494	1.28133	2.07168	4.90627	0.0528844	0.0159841	0.0227438	-0.794954	0.265752	0.998299	0.999809	0.999975	0.981223	45.3281	2.83393	3.97913	5.59961	4.71624	3.28467	1.40649	1.50615	1.22005	1.78687	1.57056	1.30988	0.626	1.39681
DUNN_BLEB_C	0	70.6786	9	58.0279	1	6.9954	1.26701	1.25014	1.22199	1.23533	1.70595	0.0339258	0.968418	0.968418	2.11432	372.44	26.7654	0.0123173	0.968386	0.126239	0.995902	0.995616	0.984048	1.71943	2.17794	6.35578	0.118456	0.0339258	0.0494141	-0.785313	0.388053	0.995902	0.999554	0.999947	0.990903	74.5774	7.19202	5.73181	4.31935	13.532	3.59501	6.96867	5.28665	4.02006	6.15904	3.54761	3.58095	0.931078	1.43737
DUNN_BLEB_C	0	80.6216	8	65.933	4	7.7452	1.11566	1.10491	1.04936	1.05717	1.33515	0.0173205	0.967333	0.967333	1.04302	217.326	14.6994	0.00532146	0.987949	0.0539393	0.998317	0.998224	0.993955	1.34049	2.07723	5.14817	0.0511133	0.0173205	0.0226617	-0.798075	0.262905	0.998317	0.999811	0.999973	0.98092	43.1561	3.67384	3.62761	4.53727	3.42847	1.2924	2.65592	0.0942272	1.13953	1.55636	1.40971	0.46082	0.760338	0.608812
DUNN_BLEB_C	0	101.985	7	62.8692	10	5.96605	1.08513	1.06575	1.00471	1.0168	1.4169	0.0183666	0.973703	0.973703	1.3784	767.515	29.7144	0.00574557	0.990328	0.0486247	0.998268	0.998119	0.995152	1.42276	2.07546	5.50133	0.0449646	0.0183666	0.0231713	-0.78265	0.246163	0.998268	0.999795	0.999972	0.998349	44.4109	7.55356	17.6502	9.6657	1.98516	0.338978	1.2989	1.07127	1.43769	1.11647	0.84054	0.812687	1.48692	1.06489
DUNN_BLEB_C	0	98.3719	6	65.8532	10	6.34981	1.12174	1.10397	1.03679	1.04513	1.56858	0.0248351	0.974093	0.974093	1.89227	1263.65	44.0433	0.00748205	0.987581	0.0612366	0.997776	0.997583	0.993771	1.57764	2.09926	6.06604	0.0562781	0.0248351	0.0289577	-0.77761	0.273756	0.997776	0.999734	0.999962	0.996903	48.0115	1.21011	12.904	5.76456	3.6735	4.58445	5.35118	0.744602	1.09793	2.03269	0.944584	1.37728	0.807258	0.9236
DUNN_BLEB_C	0	132.234	9	92.079	5	7.50343	1.18982	1.16299	1.14274	1.1583	2.39047	0.0633877	0.973396	0.973396	4.70149	2926.14	110.579	0.0138039	0.978004	0.0989754	0.99628	0.996	0.988937	2.41861	2.21896	9.22899	0.0911638	0.0633877	0.0455603	-0.774734	0.342981	0.99628	0.999528	0.999907	0.967314	60.8539	1.52669	1.54311	0.364857	2.79844	0.426055	1.48005	1.68834	1.91426	1.36297	2.48545	2.22371	1.75271	1.55267
DUNN_BLEB_C	0	102.847	2	95.2175	5	4.94529	1.2139	1.19868	1.19984	1.21176	2.30732	0.0926267	0.958053	0.958053	4.32344	1659.61	82.0578	0.0177081	0.973521	0.110891	0.995556	0.995253	0.986663	2.35006	2.23573	8.87541	0.102191	0.0926267	0.0527023	-0.74913	0.352647	0.995556	0.999406	0.999865	0.973913	67.7779	0.775021	3.02591	7.95175	3.4546	5.67228	4.84188	2.66485	3.52835	3.32646	0.292422	2.42623	1.65435	4.64722
DUNN_BLEB_C	0	87.0929	8	58.3414	10	6.15942	1.13977	1.12426	1.08203	1.09327	1.47686	0.0265911	0.96617	0.96617	1.54526	725.525	30.3537	0.00819649	0.986122	0.0671413	0.997554	0.997328	0.993036	1.4868	2.09493	5.67956	0.0616369	0.0265911	0.0316527	-0.769932	0.283907	0.997554	0.999708	0.999959	0.994491	49.2422	2.67514	13.3387	2.95141	4.22328	1.8748	1.2817	2.9977	2.66877	1.22894	2.22894	0.671368	0.714521	1.73017
DUNN_BLEB_C	0.000747	107.735	9	92.7361	5	4.83818	1.20244	1.18134	1.15358	1.15775	2.03521	0.0925023	0.948096	0.948096	3.47158	1674.02	72.1993	0.0181423	0.979151	0.0967979	0.995756	0.995387	0.989518	2.07797	2.18215	7.85648	0.0881296	0.0925023	0.0503137	-0.715651	0.319737	0.995756	0.999391	0.999863	0.99379	63.2772	7.56256	16.1968	16.0566	7.47177	7.79018	2.90941	11.8979	3.24444	6.30541	2.87083	4.26053	2.57838	1.68365
DUNN_BLEB_C	0.000825	63.7561	3	56.9007	10	3.43688	1.20849	1.21362	1.19961	1.21168	1.44525	0.0416373	0.93865	0.93865	1.31565	173.143	14.636	0.0111252	0.976085	0.0905485	0.997017	0.99679	0.987952	1.46268	2.12297	5.46354	0.0863326	0.0416373	0.0352126	-0.771058	0.327706	0.997017	0.999611	0.999936	0.984537	67.8397	3.02531	4.73617	18.2753	6.29938	3.9419	6.4516	0.620802	3.10202	4.12199	2.59841	2.29345	2.07016	0.663609
DUNN_BLEB_C	0.000982	103.717	9	91.9553	5	8.72088	1.14256	1.12759	1.11565	1.12185	1.69532	0.080349	0.933161	0.933161	2.32377	846.858	43.2031	0.012993	0.98466	0.0671556	0.99728	0.997101	0.992298	1.73209	2.13022	6.59854	0.0626706	0.080349	0.0332915	-0.731874	0.273082	0.99728	0.999578	0.999883	0.992809	55.5137	0.240803	14.5836	2.69994	9.71066	10.1437	7.10123	2.06976	1.53176	6.25509	2.2086	2.48736	4.27399	2.70785
DUNN_BLEB_C	0.001422	83.7577	7	61.6149	10	6.77654	1.17046	1.15349	1.08903	1.10132	1.50284	0.0228883	0.971825	0.971825	1.60172	535.255	27.5265	0.00831344	0.984154	0.0742579	0.9973	0.997079	0.992044	1.51092	2.10536	5.7488	0.0689188	0.0228883	0.034393	-0.770978	0.298231	0.9973	0.999699	0.999964	0.996244	55.6071	1.86533	12.2771	11.4495	7.26933	8.83626	5.71707	3.8103	1.33814	1.37376	3.05935	2.87007	1.04424	1.6242
DUNN_BLEB_C	0.001864	75.2378	2	61.7985	6	3.68971	1.16528	1.14349	1.09459	1.10087	1.35952	0.0269252	0.953092	0.953092	1.12099	337.378	17.6551	0.008483	0.985174	0.0673387	0.99751	0.99729	0.992557	1.36965	2.08423	5.20593	0.0631118	0.0269252	0.031425	-0.748295	0.2781	0.99751	0.999698	0.999958	0.996787	57.2735	11.6638	16.896	22.5028	5.01844	8.55982	6.24569	5.79445	4.52875	4.52796	1.91484	1.59861	0.994966	2.27218
DUNN_BLEB_C	0.002465	67.0438	9	57.8715	4	5.05088	1.18313	1.1638	1.111	1.119	1.32254	0.0272865	0.945498	0.945498	0.973937	170.996	12.2894	0.00847057	0.983996	0.0692376	0.997531	0.997325	0.991962	1.33285	2.08411	5.04913	0.0653969	0.0272865	0.0309516	-0.750155	0.28237	0.997531	0.999699	0.999958	0.995528	58.215	11.4942	5.94169	18.1304	9.0057	5.9335	12.3398	7.00987	6.6637	6.24004	2.62764	3.08597	0.80899	2.2939
DUNN_BLEB_C	0.002775	62.9792	4	53.6555	10	3.85662	1.19925	1.20333	1.18288	1.19046	1.33504	0.0390174	0.923689	0.923689	0.983516	126.95	10.6861	0.0109972	0.979667	0.081493	0.997023	0.99677	0.989772	1.35119	2.09658	5.05983	0.0775914	0.0390174	0.0356214	-0.733916	0.300229	0.997023	0.999613	0.999939	0.973035	59.603	3.10752	8.24986	3.67124	6.5381	10.4245	6.05047	4.1339	3.22303	3.71699	3.30958	2.0564	3.10301	1.90062
DUNN_BLEB_C	0.003405	65.0506	6	58.6739	1	5.89109	1.14407	1.14072	1.11431	1.11843	1.29227	0.0281032	0.937682	0.937682	0.873779	119.757	9.99542	0.00730427	0.98492	0.0607846	0.998086	0.997939	0.992426	1.303	2.07928	4.95872	0.0581596	0.0281032	0.0238828	-0.776193	0.27239	0.998086	0.999746	0.999957	0.995294	59.1369	15.1813	20.4782	9.51516	13.2877	8.0778	1.3879	2.52573	2.76202	1.52439	1.9393	1.46631	1.46559	2.56045
DUNN_BLEB_C	0.003559	89.885	8	63.9346	10	5.56441	1.16222	1.13659	1.09302	1.10483	1.60056	0.0383977	0.962153	0.962153	1.99046	1268.44	45.2661	0.0109784	0.984936	0.0750608	0.996936	0.996621	0.992438	1.61639	2.10954	6.15838	0.067997	0.0383977	0.0381499	-0.735911	0.289246	0.996936	0.999613	0.999941	0.994156	50.363	3.93766	6.6466	5.33507	5.3932	9.76549	6.23814	2.08277	4.26387	3.76119	4.41234	3.18016	2.14717	1.89936
DUNN_BLEB_C	0.003861	103.232	3	98.0787	10	5.33842	1.1078	1.1014	1.05248	1.06042	1.57701	0.0400898	0.959163	0.959163	1.92319	710.458	36.4905	0.00728088	0.988485	0.0517665	0.9982	0.998108	0.994224	1.59369	2.10355	6.14582	0.0486479	0.0400898	0.0237131	-0.779023	0.252817	0.9982	0.999758	0.999942	0.991808	43.3426	2.72845	4.85258	8.851	5.0583	2.4628	0.876448	1.51801	0.378781	2.09525	0.39101	1.43868	1.1682	2.05342
DUNN_BLEB_C	0.004137	80.0308	2	61.2824	10	5.48915	1.17588	1.15648	1.11863	1.12533	1.48674	0.0345457	0.95677	0.95677	1.5635	689.039	29.3607	0.0106164	0.984089	0.0756681	0.996927	0.996625	0.992011	1.50066	2.10191	5.69526	0.0692355	0.0345457	0.0381783	-0.735832	0.290339	0.996927	0.999623	0.999946	0.994497	55.281	8.83474	16.3229	7.71002	6.30568	1.70756	3.86396	6.81376	5.75704	4.5494	0.99004	5.46714	3.64577	1.98952
DUNN_BLEB_C	0.005208	64.6553	4	58.4783	1	5.82541	1.17399	1.16583	1.14761	1.15988	1.3632	0.0343103	0.938594	0.938594	1.08311	146.958	12.3248	0.00896816	0.981273	0.0734927	0.997629	0.997449	0.990583	1.377	2.09857	5.19771	0.0701222	0.0343103	0.0289218	-0.772434	0.297198	0.997629	0.999687	0.999947	0.984423	59.0243	1.33673	8.24364	2.53633	2.44007	11.7557	3.61562	4.17216	7.2408	6.76852	5.31836	3.34205	1.57425	1.69544
DUNN_BLEB_C	0.005487	95.2373	1	67.1992	10	1.81309	1.21714	1.20563	1.17121	1.17917	1.62654	0.0327477	0.96704	0.96704	1.95423	438.033	28.3342	0.0105217	0.978559	0.0921799	0.996627	0.996407	0.989217	1.63949	2.14119	6.17912	0.0857326	0.0327477	0.0417877	-0.770918	0.330432	0.996627	0.999624	0.99995	0.992788	62.2444	6.13591	15.3865	9.37701	3.18939	1.79389	1.47365	1.76626	0.146214	1.31442	3.52156	1.73474	2.84102	2.00377
DUNN_BLEB_C	0.006296	90.5903	1	67.9904	6	1.83774	1.209	1.208	1.19216	1.20117	1.64896	0.0608774	0.941837	0.941837	2.03233	440.703	28.8593	0.0140665	0.976582	0.0952636	0.996437	0.996168	0.988212	1.67596	2.15044	6.28084	0.0892475	0.0608774	0.0420627	-0.748793	0.328246	0.996437	0.999517	0.999908	0.986974	64.6136	1.8239	14.4529	7.86101	2.60843	1.14296	5.41002	4.70023	0.317778	3.54857	4.69017	1.12213	2.98014	2.86957
DUNN_BLEB_C	0.006531	90.4684	2	77.3202	10	4.70931	1.23625	1.22761	1.20114	1.20871	1.97877	0.0663076	0.959244	0.959244	3.1873	1329.27	60.6406	0.0163213	0.974626	0.113471	0.995659	0.995304	0.987227	2.00843	2.18954	7.53346	0.104801	0.0663076	0.0508716	-0.753244	0.357912	0.995659	0.999435	0.999899	0.986837	62.2474	12.4027	9.72824	15.0829	7.30972	5.66427	5.31114	2.68517	2.71705	5.18343	4.18366	1.62356	0.825837	3.52641
DUNN_BLEB_C	0.006536	48.5342	9	30.944	1	6.88915	1.22507	1.2086	1.16795	1.17844	1.24649	0.00880723	0.973267	0.973267	0.65007	46.2444	5.28814	0.0049666	0.976893	0.0884667	0.997996	0.997898	0.988366	1.24756	2.08439	4.64545	0.0855454	0.00880723	0.0263703	-0.841176	0.347163	0.997996	0.999814	0.999986	0.990213	64.3105	5.89146	7.3515	6.32042	5.47447	4.56103	0.243451	1.50308	0.969384	1.1161	1.34312	0.427856	1.63776	1.18536
DUNN_BLEB_C	0.007194	113.717	6	79.7691	10	3.74705	1.08279	1.06255	1.01173	1.02084	1.44945	0.028111	0.963305	0.963305	1.50392	692.665	31.033	0.00694904	0.990823	0.0466458	0.99814	0.99798	0.9954	1.46018	2.07894	5.64985	0.042786	0.028111	0.0245926	-0.750497	0.233418	0.99814	0.999759	0.999957	0.997261	43.384	0.569997	10.5906	6.66648	8.42877	7.68936	3.84888	2.53638	1.75976	1.47883	0.653652	2.6845	1.56184	0.376642
DUNN_BLEB_C	0.007725	82.0556	2	62.4134	9	3.66294	1.18168	1.17412	1.14726	1.16014	1.41175	0.0412569	0.937464	0.937464	1.27811	278.716	17.8787	0.011038	0.98283	0.0748849	0.997041	0.99678	0.991374	1.42902	2.10004	5.40003	0.0697854	0.0412569	0.0361608	-0.732992	0.288058	0.997041	0.999614	0.999936	0.990061	59.7525	7.80444	14.5695	14.2099	7.49758	8.17228	2.61132	5.63527	3.07593	1.28444	2.00228	1.60886	0.902657	2.21497
DUNN_BLEB_C	0.007735	93.3619	1	65.7809	10	2.68339	1.18877	1.17858	1.14504	1.15758	1.52495	0.0376166	0.955301	0.955301	1.64536	424.252	24.842	0.0106998	0.981169	0.0821498	0.996908	0.996672	0.990536	1.54037	2.11945	5.8189	0.0765263	0.0376166	0.0384031	-0.757004	0.30855	0.996908	0.999623	0.999942	0.988029	60.1059	4.23122	12.3893	7.72402	4.87512	12.0087	5.48234	2.89092	0.33851	3.41875	2.56523	1.85962	0.937645	1.55391
DUNN_BLEB_C	0.007899	88.4684	6	70.262	10	5.29515	1.11011	1.10055	1.05107	1.06234	1.34971	0.0291893	0.949434	0.949434	1.12523	310.998	18.0896	0.00673406	0.989457	0.0485322	0.998253	0.998136	0.994713	1.36098	2.07431	5.24052	0.0456972	0.0291893	0.0228191	-0.764306	0.241377	0.998253	0.999769	0.999956	0.98906	43.8945	1.63748	5.05965	2.91648	3.66645	6.74825	2.31958	4.40637	2.15943	2.93185	2.57316	0.507127	2.06121	2.15843
DUNN_BLEB_C	0.007979	92.8901	1	75.1449	10	2.96545	1.15302	1.14243	1.10089	1.10378	1.54375	0.0404975	0.955354	0.955354	1.77354	692.738	32.7023	0.00962817	0.985521	0.067006	0.997448	0.997262	0.992733	1.56063	2.1076	5.95633	0.0624102	0.0404975	0.032177	-0.752937	0.278768	0.997448	0.999668	0.999939	0.987888	51.4521	7.41857	9.65302	6.69594	5.98192	2.27709	2.30502	5.5274	3.42559	2.38617	2.51855	1.28838	0.477625	3.04881
DUNN_BLEB_C	0.008226	81.4945	1	65.1964	10	2.9089	1.16156	1.15239	1.11017	1.12234	1.42424	0.030752	0.954874	0.954874	1.33208	320.596	19.7971	0.00888844	0.9848	0.0687779	0.997415	0.99721	0.992369	1.43626	2.09657	5.46357	0.0639657	0.030752	0.0327725	-0.754751	0.2828	0.997415	0.999686	0.999953	0.993253	54.4397	2.57829	8.97287	9.89169	2.13253	9.77511	2.58739	8.6767	2.95515	2.80825	2.6967	3.62909	0.839734	1.58604
DUNN_BLEB_C	0.008507	63.7636	3	52.738	8	2.86019	1.18556	1.19642	1.17531	1.18289	1.33522	0.0338051	0.932917	0.932917	0.974	116.05	10.2454	0.0101089	0.979174	0.082532	0.997117	0.996888	0.989522	1.34877	2.09778	5.05094	0.078641	0.0338051	0.0350541	-0.751512	0.307524	0.997117	0.999642	0.999947	0.988304	64.3073	7.04066	20.2302	10.1732	8.27721	1.36107	0.608274	1.9614	2.85192	3.64329	1.60912	2.19515	0.895643	2.46652
DUNN_BLEB_C	0.009475	91.4118	3	66.0318	10	2.83675	1.21069	1.19763	1.16411	1.16888	1.59828	0.0437992	0.954847	0.954847	1.89611	513.353	29.7318	0.0119955	0.980271	0.0875311	0.996597	0.996344	0.990083	1.61677	2.13091	6.09619	0.0815032	0.0437992	0.0414362	-0.744377	0.313938	0.996597	0.999579	0.999933	0.987639	58.8905	5.93456	5.53186	8.88037	7.59958	9.55483	6.54571	4.65375	1.59991	6.85736	4.36416	2.99061	1.84146	0.323414
DUNN_BLEB_C	0.009479	84.4189	9	66.5754	2	6.66836	1.09468	1.08728	1.04073	1.04336	1.31756	0.0347439	0.934824	0.934824	1.03134	358.741	17.8672	0.00749962	0.990155	0.0461156	0.998222	0.998076	0.995064	1.33163	2.06728	5.12813	0.0432262	0.0347439	0.0228653	-0.736844	0.228843	0.998222	0.999745	0.999947	0.991896	43.1348	1.77064	1.77248	8.03484	6.01414	5.10321	6.06311	0.831911	2.06234	4.909	0.817752	2.45228	0.257174	0.860806
DUNN_BLEB_C	0.009988	45.3076	9	39.7535	10	5.1044	1.21306	1.20023	1.1641	1.18532	1.22977	0.0123123	0.960725	0.960725	0.614613	51.3075	5.29229	0.00620544	0.978881	0.0832889	0.997658	0.997495	0.989375	1.23261	2.07769	4.60816	0.0793048	0.0123123	0.0302411	-0.806181	0.326155	0.997658	0.99977	0.999981	0.997865	71.7429	17.1062	33.2916	12.0312	8.24168	8.48958	3.66603	2.16172	1.33855	0.408479	0.615362	1.38819	2.01652	0.478944
DUNN_BLEB_C	0.010453	118.927	5	77.5785	10	4.69389	1.12856	1.1085	1.06486	1.0737	1.63727	0.0318767	0.970583	0.970583	2.13517	1076.69	45.766	0.00843905	0.987835	0.0605163	0.997607	0.997405	0.993899	1.64984	2.1085	6.3505	0.0553769	0.0318767	0.0308996	-0.759958	0.267354	0.997607	0.999705	0.999952	0.99787	51.1973	7.1392	18.6194	11.6947	3.64726	2.0541	1.02286	3.26533	0.86735	1.29954	2.71287	1.41112	0.810318	1.48447
DUNN_BLEB_C	0.011343	68.7089	5	54.1849	10	6.19226	1.31955	1.30201	1.26391	1.2797	1.94792	0.0526213	0.964489	0.964489	2.91072	858.78	45.4365	0.0208121	0.959901	0.174247	0.992847	0.99218	0.979737	1.97068	2.22117	7.16919	0.157562	0.0526213	0.0793553	-0.738067	0.429345	0.992847	0.99924	0.99992	0.990471	93.1995	3.54792	9.28951	6.09865	9.84911	16.3475	6.63627	9.26318	5.6076	7.48073	6.22195	11.0795	7.26444	2.55211
DUNN_BLEB_C	0.012373	63.9899	6	37.1638	2	6.45336	1.19134	1.18284	1.15376	1.1593	1.36066	0.0315189	0.943745	0.943745	1.08898	173.592	13.3289	0.00867014	0.982582	0.072436	0.997627	0.997449	0.991247	1.37307	2.09409	5.18963	0.069079	0.0315189	0.0292911	-0.766373	0.29335	0.997627	0.999696	0.999951	0.99528	63.4967	7.19936	14.7715	7.81173	8.92335	4.3559	3.48935	2.11652	2.0724	7.45903	2.14975	3.5909	2.07745	2.30721
DUNN_BLEB_C	0.0125	90.7426	1	71.7876	10	1.80931	1.16722	1.15333	1.12747	1.1377	1.54409	0.0393	0.955456	0.955456	1.72512	456.848	26.7419	0.00971599	0.982494	0.0755089	0.997372	0.997183	0.991204	1.56035	2.11909	5.9203	0.0708738	0.0393	0.0328125	-0.772118	0.300967	0.997372	0.999663	0.99994	0.987473	56.0596	2.87853	6.48083	6.48298	2.81517	3.17958	6.84466	7.36694	1.4332	6.4357	1.27533	2.51127	2.2808	1.38005
DUNN_BLEB_C	0.014192	55.2179	5	50.8144	2	5.40145	1.07366	1.05706	1.03461	1.04113	1.11684	0.0191409	0.893356	0.893356	0.339803	34.0299	3.3328	0.00520591	0.991635	0.0364915	0.998666	0.998539	0.995807	1.12315	2.03634	4.34555	0.0349053	0.0191409	0.0172319	-0.715001	0.19946	0.998666	0.999818	0.99997	0.996431	47.6882	7.71847	23.1942	11.9898	8.29924	7.46274	6.3212	1.90009	2.9687	2.0832	0.854756	1.01413	1.13347	1.56747
DUNN_BLEB_C	0.014461	48.7272	8	33.5755	1	7.15089	1.21706	1.20206	1.1713	1.17999	1.24404	0.0144336	0.956934	0.956934	0.655824	67.083	6.04438	0.00671267	0.97711	0.0894405	0.997543	0.997353	0.988475	1.24793	2.08201	4.64173	0.0855347	0.0144336	0.0312054	-0.806909	0.337538	0.997543	0.999752	0.999978	0.986108	64.267	3.64137	8.15569	8.41594	12.1816	4.98438	4.47529	1.48756	2.45831	1.57972	1.75664	0.940128	3.0295	1.05602
DUNN_BLEB_C	0.014493	81.4195	2	54.1394	10	2.76687	1.14256	1.13024	1.09499	1.09937	1.29127	0.0205516	0.954615	0.954615	0.88504	171.471	11.6759	0.0065894	0.98642	0.0606318	0.997989	0.997841	0.993185	1.29823	2.07379	4.95079	0.0574166	0.0205516	0.0262711	-0.771619	0.270802	0.997989	0.999765	0.999968	0.986919	48.4187	4.36419	11.4464	2.50398	0.793763	2.23848	4.25287	3.96706	1.61489	2.33077	1.76172	0.466354	0.999013	0.280442
DUNN_BLEB_C	0.015169	100.232	5	69.0789	1	4.71029	1.2048	1.18841	1.14887	1.15405	1.83284	0.0430589	0.969014	0.969014	2.73591	1421.05	57.2728	0.0125853	0.979883	0.0936963	0.996326	0.996013	0.989888	1.85092	2.15372	7.01091	0.0861109	0.0430589	0.044871	-0.754746	0.327639	0.996326	0.999555	0.999934	0.986701	58.2739	1.86118	5.76872	4.24872	9.34999	3.4597	4.3883	3.9123	5.10303	2.20282	1.59691	1.51512	1.18555	2.87311
DUNN_BLEB_C	0.015216	48.2464	8	35.4943	4	7.26299	1.18537	1.16923	1.13853	1.14675	1.18842	0.0157829	0.940554	0.940554	0.515178	54.1119	4.87088	0.00681057	0.982696	0.0711407	0.997706	0.997473	0.991304	1.19302	2.0626	4.49584	0.0674372	0.0157829	0.0288705	-0.76449	0.290268	0.997706	0.99975	0.999975	0.990292	57.6106	3.9252	10.9923	12.1929	8.16978	8.31772	1.19407	2.66089	4.62978	1.23169	3.30172	0.867349	2.34284	3.00667
DUNN_BLEB_C	0.01715	73.2279	8	54.8723	1	7.32242	1.15603	1.14129	1.07276	1.08686	1.35097	0.01973	0.963949	0.963949	1.07475	220.285	14.6749	0.00680291	0.985179	0.0656858	0.997835	0.997676	0.992559	1.3575	2.08539	5.16914	0.0619333	0.01973	0.028208	-0.781971	0.284374	0.997835	0.999755	0.999969	0.998477	60.2193	11.2961	26.721	9.87312	9.15802	0.967252	6.85859	2.68629	2.94881	0.595091	2.65484	3.48841	1.41823	1.51335
DUNN_BLEB_C	0.017403	73.3284	1	58.0365	10	1.8797	1.08294	1.06362	1.03009	1.04002	1.18973	0.0215244	0.927555	0.927555	0.572667	83.7199	6.73229	0.00533484	0.990221	0.0420213	0.998668	0.998553	0.995096	1.19721	2.05129	4.61761	0.0400834	0.0215244	0.0173847	-0.766302	0.225508	0.998668	0.999815	0.999967	0.99799	50.0103	3.27586	17.4744	17.9429	7.70974	7.65253	3.76018	1.60329	3.76695	0.874076	3.35098	2.896	1.92209	1.28324
DUNN_BLEB_C	0.020482	75.0837	9	66.7591	3	6.34929	1.27972	1.26792	1.22967	1.24633	1.94381	0.036879	0.975152	0.975152	2.93128	778.63	44.9505	0.0139716	0.967667	0.136572	0.995199	0.99487	0.983691	1.95872	2.20926	7.26894	0.126555	0.036879	0.0569213	-0.779509	0.400079	0.995199	0.999492	0.999943	0.995057	71.0533	12.6626	20.7209	7.92551	0.615278	0.559245	3.40655	1.23746	4.03498	0.348688	0.686657	3.36381	1.98942	2.2384
DUNN_BLEB_C	0.02093	56.1361	8	52.3557	1	6.89644	1.22552	1.24176	1.23671	1.24324	1.49587	0.0416353	0.943419	0.943419	1.43	241.708	16.148	0.0129313	0.969288	0.11428	0.99613	0.995865	0.984502	1.51326	2.14362	5.56934	0.109088	0.0416353	0.0456003	-0.766652	0.36391	0.99613	0.99954	0.999935	0.992365	75.5169	3.06978	10.0354	26.6459	6.68348	8.42678	4.68363	4.5625	3.27378	1.54427	5.07308	2.74489	2.15863	2.21739
DUNN_BLEB_C	0.022998	41.7788	5	19.8012	2	6.67189	1.19097	1.18144	1.15352	1.16031	1.13647	0.017607	0.906091	0.906091	0.357348	23.8613	2.76537	0.00705267	0.98391	0.0649314	0.997773	0.997513	0.991916	1.14199	2.05088	4.31388	0.0617793	0.017607	0.0271629	-0.726535	0.267188	0.997773	0.999743	0.999972	0.981721	55.1478	8.04927	13.7081	5.51277	9.17136	2.13146	5.98662	4.25427	2.33247	3.32029	1.25706	3.28356	2.71685	2.50237
DUNN_BLEB_C	0.023652	150.091	2	83.1055	10	2.63608	1.21434	1.19509	1.15147	1.15641	2.18229	0.0646782	0.968386	0.968386	4.02673	3030.29	102.776	0.015945	0.980333	0.0962886	0.995808	0.995408	0.990116	2.21114	2.18337	8.42074	0.0871828	0.0646782	0.0499392	-0.729781	0.323599	0.995808	0.999447	0.999902	0.993306	57.4039	5.06514	14.0989	3.31331	10.9235	4.59869	2.27141	5.20436	4.67364	0.805149	2.65074	2.21859	3.06215	6.21849
DUNN_BLEB_C	0.023992	81.4726	6	59.637	1	6.27489	1.21898	1.20704	1.179	1.18524	1.68067	0.0467132	0.957775	0.957775	2.1657	783.517	37.3645	0.0131746	0.977855	0.0979332	0.996235	0.995932	0.988861	1.7006	2.14562	6.3882	0.0907487	0.0467132	0.0453869	-0.749619	0.332819	0.996235	0.999536	0.999928	0.98654	63.6124	4.90072	9.88008	7.73328	4.68205	2.54683	3.19543	2.99712	6.62443	1.52426	5.84956	4.13949	2.38308	5.2662
DUNN_BLEB_C	0.024925	91.6959	6	62.4953	2	6.20984	1.23937	1.22214	1.18633	1.2005	1.9523	0.0491455	0.968687	0.968687	3.0895	1368.93	59.9734	0.0150228	0.974981	0.113936	0.995512	0.995122	0.987407	1.97338	2.18377	7.41408	0.104207	0.0491455	0.0533471	-0.751137	0.357843	0.995512	0.999466	0.999924	0.987182	66.0891	0.945116	5.77232	4.003	1.25348	2.96549	8.08281	8.94483	4.60568	5.79532	2.06025	2.43061	2.38823	1.39625
DUNN_BLEB_C	0.02505	90.9909	1	71.2992	10	2.56086	1.1726	1.15688	1.11276	1.12512	1.48763	0.0405456	0.949576	0.949576	1.56752	518.909	26.6149	0.0106659	0.984747	0.0715101	0.997083	0.996821	0.992343	1.50454	2.10322	5.71934	0.0656191	0.0405456	0.036243	-0.732553	0.281635	0.997083	0.999627	0.999939	0.996958	57.7388	12.0829	18.8212	6.02726	12.3152	11.0351	1.03325	7.25623	5.24365	3.033	1.09985	3.56195	2.5208	1.16126
DUNN_BLEB_C	0.026087	71.0563	3	57.3043	10	3.62963	1.12161	1.10707	1.07	1.07698	1.28674	0.0247743	0.94521	0.94521	0.879499	165.779	11.5801	0.00680144	0.98736	0.0557098	0.998142	0.997983	0.993657	1.29581	2.07177	4.95749	0.0523669	0.0247743	0.0240363	-0.767161	0.258794	0.998142	0.999761	0.999962	0.996554	51.9004	2.47824	12.7581	8.33025	7.46641	8.78711	3.70052	5.44504	2.80985	4.82543	1.5027	1.63475	2.78216	0.991677
DUNN_BLEB_C	0.026585	83.6405	8	65.4523	3	7.73337	1.16092	1.13714	1.12006	1.12865	1.57874	0.0476096	0.950473	0.950473	1.87477	881.638	36.2431	0.0120806	0.982433	0.0809371	0.996803	0.996505	0.991175	1.59915	2.11844	6.05356	0.0742317	0.0476096	0.0395921	-0.741187	0.301478	0.996803	0.99958	0.999928	0.998108	64.9663	16.0346	27.3325	12.2348	9.7561	3.10347	5.23957	4.62713	3.56705	3.03505	0.270171	2.64665	1.9526	1.64832
DUNN_CYTD_A	0	86.4639	1	28.2758	10	1.9336	1.18549	1.16972	1.11144	1.12582	1.24288	0.0111666	0.968455	0.968455	0.696734	129.179	8.55757	0.00655178	0.981787	0.0832028	0.997305	0.99715	0.990849	1.24515	2.07025	4.66968	0.0770269	0.0111666	0.0347647	-0.80014	0.324069	0.997305	0.999754	0.999982	0.981672	54.8277	1.36441	5.74577	4.58132	1.75639	1.68449	0.700202	1.74766	0.937955	0.812358	0.417968	0.230348	0.249626	0.0526594
DUNN_CYTD_A	0	120.216	1	21.0927	10	1.88447	1.12366	1.10071	1.04935	1.05597	1.22574	0.013516	0.962696	0.962696	0.711032	522.975	16.5668	0.00558664	0.986662	0.0639418	0.997952	0.997809	0.993307	1.22922	2.05072	4.67736	0.0591559	0.013516	0.0275306	-0.80156	0.286295	0.997952	0.999795	0.999979	0.993569	46.2719	2.18092	6.65806	2.04618	2.38531	2.82074	2.2417	0.191882	0.892664	1.24608	1.43301	0.688884	0.543892	1.15884
DUNN_CYTD_A	0	66.9531	2	15.724	6	1.78379	1.22703	1.20928	1.17625	1.18683	1.12559	0.00724933	0.957105	0.957105	0.33072	94.9421	4.68702	0.00493617	0.976692	0.0905448	0.997816	0.997743	0.988261	1.12594	2.04423	4.16363	0.086448	0.00724933	0.0289734	-0.813457	0.341664	0.997816	0.999813	0.999989	0.992525	64.7904	5.81437	13.0206	9.19283	3.51885	7.41433	1.46271	4.78531	6.38056	2.90389	3.82628	1.34576	1.88312	2.83982
DUNN_CYTD_A	0	106.4	1	16.6554	10	1.48435	0.924676	0.894298	0.843434	0.855832	1.05894	0.0044627	0.952619	0.952619	0.183887	127.551	4.16281	0.00180523	0.995698	0.0225451	0.999335	0.999293	0.997846	1.05796	2.01404	4.15542	0.0211697	0.0044627	0.0103069	-0.807159	0.173334	0.999335	0.999934	0.999993	0.998694	28.415	0.952185	11.6168	0.520968	1.0617	2.04689	0.847404	0.829192	0.104239	0.602387	0.377045	0.454265	0.501881	0.521174
DUNN_CYTD_A	0	45.2918	2	30.2903	10	1.87249	1.26113	1.2427	1.20378	1.21567	1.28242	0.0168185	0.958131	0.958131	0.786478	202.54	10.6855	0.0094984	0.969887	0.124864	0.996083	0.995882	0.984817	1.28749	2.08807	4.67451	0.116258	0.0168185	0.0479283	-0.798817	0.391144	0.996083	0.999644	0.999974	0.991434	68.6343	6.74947	9.085	4.92522	3.20428	4.92838	4.13668	0.622579	4.11813	4.33364	2.03166	2.71345	1.04174	0.762311
DUNN_CYTD_A	0	133.322	3	20.1589	10	2.62419	1.074	1.04491	0.979399	0.992313	1.25703	0.01017	0.976486	0.976486	0.854721	747.949	22.9593	0.00436502	0.990484	0.0489741	0.99841	0.998294	0.99523	1.25885	2.04538	4.85511	0.0452817	0.01017	0.0220598	-0.783725	0.247291	0.99841	0.99984	0.999984	0.995723	39.9954	3.64348	7.09711	5.59542	8.49628	1.81456	5.45429	2.29866	3.21878	0.75937	1.01208	0.251296	0.821737	0.262755
DUNN_CYTD_A	0	43.6667	6	22.2361	10	5.52317	1.1223	1.09973	1.05109	1.05794	1.11665	0.00569241	0.966505	0.966505	0.334165	141.549	5.69698	0.00373985	0.987698	0.0562654	0.998383	0.998312	0.993828	1.11624	2.03424	4.25972	0.0529357	0.00569241	0.0223855	-0.796696	0.267929	0.998383	0.999859	0.999991	0.996188	46.8037	3.51083	7.21371	14.8476	5.01335	3.19927	1.92645	1.57469	0.966743	2.3507	1.26691	1.28342	0.987795	0.805001
DUNN_CYTD_A	0	107.167	1	23.4986	10	1.07087	1.18945	1.17276	1.13063	1.14347	1.13113	0.00835495	0.952625	0.952625	0.344318	63.9119	3.88389	0.00562815	0.981517	0.0795036	0.997554	0.997444	0.990711	1.13203	2.04659	4.23433	0.0742803	0.00835495	0.0319075	-0.791851	0.314569	0.997554	0.999787	0.999987	0.985419	55.879	2.77101	8.28991	3.58137	5.34582	1.55533	2.77862	2.04791	2.80954	1.71559	1.91584	1.38745	2.49633	0.593754
DUNN_CYTD_A	0	91.7875	1	22.2414	10	1.33235	1.26435	1.25281	1.21335	1.22794	1.24522	0.0147146	0.956573	0.956573	0.662874	132.413	7.89714	0.00892962	0.971007	0.120025	0.996228	0.99605	0.985386	1.24925	2.08152	4.54219	0.111917	0.0147146	0.0463009	-0.790522	0.381016	0.996228	0.999664	0.999977	0.992194	72.8723	3.29455	15.3545	13.0809	4.96121	2.81019	3.6277	5.89753	0.391118	0.911366	3.59074	3.90571	1.02132	4.14709
DUNN_CYTD_A	0	113.419	3	30.8425	10	3.58951	1.15067	1.13242	1.07392	1.08053	1.6341	0.00895384	0.991465	0.991465	2.08896	1126.03	45.7439	0.00556322	0.984587	0.0757645	0.997705	0.997546	0.992262	1.6352	2.11102	6.25094	0.0709252	0.00895384	0.0300054	-0.818889	0.31577	0.997705	0.999791	0.999986	0.975081	50.4333	0.566267	3.09661	4.06764	1.6421	1.26655	0.937485	1.041	1.24539	0.432451	0.851401	0.36092	0.316581	0.711294
DUNN_CYTD_A	0	53.4878	1	22.9824	10	1.98623	1.15249	1.13062	1.08482	1.09499	1.09792	0.00472666	0.961706	0.961706	0.242109	19.2997	1.93236	0.00367967	0.984765	0.0644283	0.998317	0.998264	0.992348	1.09703	2.03821	4.15067	0.061202	0.00472666	0.0230545	-0.817862	0.292026	0.998317	0.99986	0.999992	0.996559	51.7805	4.34754	14.6422	9.24543	3.54602	3.53133	2.18354	2.56951	0.956812	0.512285	2.24955	2.18233	1.66749	0.425877
DUNN_CYTD_A	0	48.2167	3	23.5511	10	2.94572	1.14505	1.12644	1.07047	1.08025	1.09568	0.0042209	0.965245	0.965245	0.238646	27.6994	2.12522	0.00312855	0.985664	0.0599796	0.998574	0.998534	0.992801	1.09453	2.03673	4.1566	0.0573488	0.0042209	0.0200205	-0.836404	0.287413	0.998574	0.999881	0.999993	0.991212	48.3103	0.608844	2.33135	7.03958	5.31434	1.44466	0.136243	1.40486	0.970556	1.73565	0.44858	0.520917	1.8963	1.39758
DUNN_CYTD_A	0	68.6456	2	25.8664	10	2.10915	1.19654	1.17794	1.12744	1.14049	1.17284	0.00675352	0.971052	0.971052	0.459789	75.9631	4.95838	0.00491513	0.980188	0.0838609	0.997812	0.997723	0.990039	1.17293	2.05872	4.37803	0.0792686	0.00675352	0.0289334	-0.822151	0.332366	0.997812	0.999814	0.999989	0.948314	56.3489	0.294043	2.05556	1.69949	1.81085	0.498787	0.515569	1.0323	0.928946	0.89522	0.68529	0.990704	1.50878	0.766241
DUNN_CYTD_A	0	67.5481	1	21.505	10	1.63134	1.18289	1.15947	1.121	1.13044	1.1257	0.00775994	0.955298	0.955298	0.339381	59.5783	4.00545	0.00506275	0.982263	0.0762388	0.99783	0.997727	0.991087	1.12632	2.04235	4.22308	0.0716388	0.00775994	0.0288202	-0.799487	0.310706	0.99783	0.999809	0.999988	0.991008	53.9816	2.43109	6.59419	5.36644	5.40439	3.82186	5.93924	4.29033	6.12287	0.612245	2.65879	2.1421	1.70811	2.55933
DUNN_CYTD_A	0	105.99	1	20.4173	10	1.32937	1.17242	1.14933	1.10944	1.12879	1.14757	0.00903132	0.958146	0.958146	0.42248	161.284	7.08336	0.00536407	0.982009	0.0770574	0.997788	0.997663	0.990957	1.14882	2.04373	4.30914	0.072267	0.00903132	0.0293183	-0.80519	0.314057	0.997788	0.999799	0.999986	0.991835	53.0832	1.06111	6.28348	1.23226	10.7704	0.965501	0.933171	1.44078	2.90507	1.83457	2.99845	0.797784	0.477053	0.587929
DUNN_CYTD_A	0	65.8657	2	17.8421	6	1.55842	1.19249	1.17273	1.14027	1.15252	1.11104	0.00727558	0.951526	0.951526	0.292876	92.0432	4.33054	0.00441467	0.97931	0.0811148	0.998114	0.998042	0.989588	1.11142	2.03926	4.1418	0.0773873	0.00727558	0.0255962	-0.830897	0.329977	0.998114	0.999834	0.999989	0.997318	63.3834	2.24526	18.9541	13.0536	5.07813	1.39575	2.60883	4.09527	2.20561	3.96683	1.16242	2.16404	1.26907	0.759933
DUNN_CYTD_A	0	119.253	1	17.1639	10	1.03675	1.13306	1.11272	1.06695	1.07563	1.06821	0.00451754	0.950345	0.950345	0.177418	71.465	2.807	0.0029724	0.986324	0.0563654	0.99869	0.998647	0.993133	1.06723	2.02483	4.06186	0.053936	0.00451754	0.0186532	-0.823628	0.275467	0.99869	0.999888	0.999993	0.99192	46.401	2.33307	9.50404	7.95737	1.78025	3.67361	3.29884	2.65494	1.84837	3.08297	1.67355	0.174008	1.41483	0.837615
DUNN_CYTD_A	0	48.9987	3	21.1383	6	3.06174	1.2517	1.23077	1.18608	1.1992	1.17668	0.00780999	0.965916	0.965916	0.450415	60.0776	4.46052	0.00606133	0.972548	0.109446	0.997222	0.997141	0.986166	1.17728	2.06497	4.29544	0.104098	0.00780999	0.0353806	-0.824192	0.377122	0.997222	0.999769	0.999988	0.970863	69.3813	1.02964	3.89558	3.28049	1.95048	3.20368	0.693206	1.99278	3.2898	1.26914	3.06423	2.35021	1.52972	2.05527
DUNN_CYTD_A	0	41.4685	5	21.2538	10	3.61263	1.22611	1.20113	1.1549	1.17398	1.19412	0.0102196	0.961542	0.961542	0.521189	126.528	6.56186	0.00633786	0.975981	0.0993598	0.997271	0.997167	0.987909	1.19593	2.06531	4.40763	0.0939049	0.0102196	0.035125	-0.816486	0.357897	0.997271	0.999761	0.999984	0.9917	65.5303	1.96145	9.70142	4.31958	4.71023	4.53671	2.42999	2.57401	3.77631	1.44647	2.05117	2.91512	0.786482	3.73991
DUNN_CYTD_A	0	75.9231	1	21.5232	10	1.96382	1.10296	1.0845	1.03451	1.04854	1.10167	0.00440722	0.969445	0.969445	0.28404	91.5364	4.31721	0.00300298	0.988346	0.0519315	0.998679	0.998629	0.994153	1.10063	2.03151	4.21306	0.0493376	0.00440722	0.0187807	-0.824811	0.265126	0.998679	0.999886	0.999993	0.998571	50.3257	1.96393	5.99439	14.2617	2.12227	4.37194	6.63619	1.52395	0.828797	1.27246	0.279627	0.895617	1.11523	0.307193
DUNN_CYTD_A	0	96.8929	3	26.1804	10	2.18857	1.13059	1.10303	1.06886	1.07687	1.25912	0.0189373	0.954917	0.954917	0.821053	519.296	18.0063	0.00695868	0.98567	0.0697004	0.997638	0.997445	0.992808	1.26529	2.05775	4.79701	0.0637736	0.0189373	0.0310845	-0.785157	0.293484	0.997638	0.999748	0.999971	0.999039	55.5284	3.60983	24.572	3.21943	0.947927	1.60577	1.28014	0.497497	1.42961	0.485968	2.42912	1.54679	0.349466	0.0308918
DUNN_CYTD_A	0	76.6055	4	28.4064	10	2.60425	1.18285	1.16404	1.10701	1.12171	1.2951	0.0124906	0.972091	0.972091	0.882482	252.222	13.1077	0.00695439	0.982781	0.0810757	0.997189	0.997016	0.991352	1.29803	2.07615	4.88882	0.0745708	0.0124906	0.0360503	-0.794289	0.318271	0.997189	0.99974	0.99998	0.978319	53.4598	1.06915	2.72766	1.36265	1.56679	1.28124	1.70607	1.17724	0.624619	0.142209	0.506882	1.6596	1.29608	0.663148
DUNN_CYTD_A	0	71.1443	2	23.2704	10	1.46617	1.20174	1.18633	1.14095	1.16032	1.11946	0.00655539	0.957201	0.957201	0.299743	32.9905	2.72024	0.00477619	0.980925	0.0795927	0.997859	0.997783	0.990411	1.11947	2.04564	4.18196	0.0753099	0.00655539	0.0284164	-0.820926	0.323878	0.997859	0.999819	0.99999	0.945624	56.0965	0.407314	1.6911	0.6187	0.927139	0.608099	2.07823	2.25517	2.42421	0.727017	0.714511	1.15899	1.24625	0.588034
DUNN_CYTD_A	0	62.8333	2	23.2402	6	2.59257	1.23392	1.20916	1.16397	1.18062	1.17756	0.00876519	0.962163	0.962163	0.454497	60.8142	4.43653	0.00618214	0.974548	0.103223	0.997225	0.997141	0.987182	1.17864	2.06507	4.32423	0.097908	0.00876519	0.0354832	-0.828049	0.368389	0.997225	0.999766	0.999986	0.97666	64.6993	1.00429	4.42649	1.62191	3.29255	0.440294	1.68727	0.819897	2.02823	1.25076	0.496475	1.41031	1.08593	1.57699
DUNN_CYTD_A	0	79.319	1	24.3892	10	1.58757	1.21157	1.18802	1.14172	1.16219	1.22354	0.0100528	0.968163	0.968163	0.621402	125.712	7.65808	0.00678244	0.978024	0.0955762	0.997055	0.996922	0.988946	1.22526	2.0695	4.54219	0.0894007	0.0100528	0.0373991	-0.810556	0.349455	0.997055	0.999744	0.999984	0.986825	60.2314	0.964541	6.01053	4.09071	2.10008	1.01612	0.639766	1.16078	2.31871	0.782877	1.0021	1.34201	0.167572	0.527395
DUNN_CYTD_A	0.002114	83.6745	2	22.3405	10	1.69264	1.11329	1.09136	1.04881	1.05657	1.1109	0.00712768	0.955868	0.955868	0.315845	119.684	5.16501	0.00377619	0.987115	0.0577113	0.998475	0.998399	0.993534	1.11121	2.03344	4.23224	0.0544556	0.00712768	0.0213375	-0.817827	0.277005	0.998475	0.999859	0.999989	0.999331	50.7439	2.06693	16.4577	4.03881	9.97529	7.62755	0.769412	1.8632	0.851746	2.7636	1.27212	1.56879	1.36611	0.350536
DUNN_CYTD_A	0.002525	91.4828	1	27.058	10	1.59437	1.09502	1.08341	1.03317	1.0453	1.12133	0.0091804	0.949904	0.949904	0.357285	163.175	6.35656	0.00422559	0.988594	0.0535788	0.998402	0.998295	0.994279	1.12267	2.03402	4.29428	0.0498308	0.0091804	0.0221719	-0.807183	0.264443	0.998402	0.999844	0.999986	0.998921	45.9375	2.99121	15.2148	5.96655	1.66857	3.42401	1.28955	1.61126	1.75032	1.72983	0.511157	0.571513	1.08604	0.774443
DUNN_CYTD_A	0.003096	69.1454	2	23.8372	10	1.7516	1.16617	1.13836	1.094	1.11	1.12797	0.00758515	0.957739	0.957739	0.351339	90.2382	4.71426	0.00468401	0.984101	0.0699931	0.998016	0.997923	0.992015	1.1285	2.0416	4.25526	0.0657634	0.00758515	0.0267285	-0.805541	0.300114	0.998016	0.999824	0.999988	0.999339	56.7009	12.9778	24.6707	8.38945	8.4797	1.0344	4.7458	1.50716	4.66371	4.34167	0.867428	0.832674	1.3325	1.15923
DUNN_CYTD_A	0.004357	71.1653	1	19.6272	10	1.45186	1.20483	1.18573	1.16057	1.16795	1.09058	0.0050557	0.956031	0.956031	0.224886	72.3301	3.23109	0.00381721	0.978992	0.0795967	0.998238	0.998202	0.989426	1.08985	2.03531	4.06157	0.0765666	0.0050557	0.0239634	-0.821965	0.324212	0.998238	0.999855	0.999992	0.971613	59.9274	1.2879	3.41472	1.50826	2.07495	6.25152	4.0935	4.34594	2.77574	2.55458	2.29577	0.425355	1.85953	2.80034
DUNN_CYTD_A	0.007634	76.9108	2	24.7027	10	1.68274	1.22925	1.20946	1.16626	1.17879	1.21301	0.0106059	0.964668	0.964668	0.589684	206.102	8.75188	0.00662392	0.976436	0.0991777	0.997154	0.997035	0.98814	1.21501	2.06712	4.48566	0.0932945	0.0106059	0.0364053	-0.809103	0.355047	0.997154	0.999751	0.999983	0.984977	61.7886	3.07401	7.80536	3.67522	2.97434	2.59759	1.9013	2.44865	1.40326	4.0294	2.96733	1.60657	1.69246	2.26953
DUNN_CYTD_A	0.008065	51.1163	1	24.3509	5	1.63777	1.22065	1.20252	1.161	1.17567	1.14136	0.00751571	0.957177	0.957177	0.343467	29.6733	2.77129	0.00558657	0.976046	0.095282	0.997479	0.997391	0.987938	1.14183	2.05657	4.21017	0.0901794	0.00751571	0.0326512	-0.820095	0.352196	0.997479	0.999788	0.999988	0.985718	63.5251	2.72333	7.87091	3.05164	4.09877	4.10942	2.38578	2.0666	1.08678	1.21841	0.652076	1.16997	0.927078	1.48776
DUNN_CYTD_A	0.01373	46.8768	2	18.3484	10	2.89994	1.12754	1.10792	1.05719	1.06566	1.07392	0.00457388	0.952874	0.952874	0.189516	34.383	2.13416	0.00311519	0.986998	0.0559176	0.998634	0.99858	0.993474	1.07297	2.0275	4.08759	0.0531434	0.00457388	0.0193407	-0.828743	0.275811	0.998634	0.999882	0.999993	0.982997	46.4413	0.360834	3.01983	3.18627	2.99589	1.34424	2.4834	2.0185	0.43255	1.641	0.724314	1.48366	0.667694	1.07443
DUNN_CYTD_A	0.019838	42.8731	2	17.5603	5	1.63814	1.22399	1.20476	1.17759	1.18965	1.07975	0.00634091	0.935505	0.935505	0.190272	71.3212	2.80629	0.00472174	0.977612	0.0841264	0.997831	0.997783	0.988726	1.07967	2.03349	4.00532	0.0802765	0.00634091	0.0286478	-0.776662	0.318247	0.997831	0.999821	0.99999	0.997099	74.2161	18.3096	33.6354	13.5405	19.2077	5.66913	2.85988	4.46135	6.20135	5.3768	2.20891	2.29961	0.577443	2.49121
DUNN_CYTD_A	0.026187	68.4156	3	20.6939	10	2.14581	1.17901	1.15651	1.11264	1.12127	1.20894	0.00848924	0.973851	0.973851	0.640735	569.796	16.2517	0.00521842	0.982673	0.0763146	0.997794	0.997689	0.991295	1.20991	2.05025	4.55561	0.0716472	0.00848924	0.0292949	-0.806308	0.312963	0.997794	0.999804	0.999987	0.994352	54.9344	1.7113	3.63937	13.4594	5.23834	7.70072	3.17393	2.06809	2.45058	1.85786	1.71571	2.54524	1.36845	1.48649
DUNN_CYTD_A	0.032609	59.237	3	25.0528	10	2.28594	1.12072	1.10724	1.06791	1.07495	1.13308	0.00692599	0.964167	0.964167	0.379604	109.657	5.42773	0.00417204	0.987556	0.0580852	0.998242	0.998156	0.993757	1.13329	2.03952	4.32063	0.0543205	0.00692599	0.0240737	-0.791736	0.270711	0.998242	0.999843	0.999989	0.995171	48.1031	5.59237	6.27884	10.6282	7.21694	3.57691	2.87142	1.35666	1.39458	1.35054	0.922078	2.97616	0.449689	0.903245
DUNN_CYTD_A	0.033101	115.172	1	20.9304	10	1.41979	1.17839	1.15791	1.11198	1.12094	1.22278	0.00919706	0.973935	0.973935	0.696421	831.194	20.8694	0.00518644	0.982034	0.0773356	0.997864	0.997758	0.990971	1.2241	2.05034	4.60718	0.0727768	0.00919706	0.0285342	-0.811479	0.316547	0.997864	0.999806	0.999986	0.997524	55.3093	5.6443	13.1766	3.85006	10.3213	7.65651	6.39109	0.440775	2.23009	1.81011	2.4618	1.09584	0.790433	0.385153
DUNN_CYTD_A	0.034542	55.4295	3	21.7946	6	3.00626	1.22027	1.20176	1.15828	1.17173	1.16627	0.0102238	0.954371	0.954371	0.43785	67.5811	4.73004	0.00635838	0.976798	0.0963019	0.997312	0.997182	0.988322	1.16809	2.05851	4.31094	0.090492	0.0102238	0.0346895	-0.815881	0.352507	0.997312	0.999761	0.999984	0.993171	63.8833	3.08787	10.2415	6.98946	4.37233	0.419258	1.46993	1.51091	0.684271	1.39054	0.800836	1.4884	1.48068	0.4287
DUNN_CYTD_A	0.041502	81.115	1	21.0032	6	1.68896	1.19909	1.18082	1.13466	1.15304	1.14463	0.00789696	0.960554	0.960554	0.39245	127.073	5.92193	0.00494428	0.978911	0.0855165	0.997864	0.997787	0.98939	1.1453	2.04792	4.26001	0.0813072	0.00789696	0.0284821	-0.831294	0.338429	0.997864	0.999814	0.999988	0.989301	58.1888	2.67911	7.59384	4.26738	2.86534	3.21886	1.23468	3.0115	2.48862	0.737706	0.671449	0.875347	0.576469	0.836106
DUNN_CYTD_A	0.048091	56.5177	2	22.9203	10	3.31887	1.2375	1.21582	1.1684	1.18107	1.18861	0.010294	0.959755	0.959755	0.501217	125.56	6.27991	0.00668933	0.974297	0.105051	0.997096	0.996979	0.987054	1.19045	2.06482	4.36519	0.0991249	0.010294	0.037012	-0.815484	0.366951	0.997096	0.999748	0.999984	0.986267	65.4543	2.82459	4.70994	9.72713	0.284123	3.78005	2.55501	4.2056	1.06193	1.23629	1.68804	1.49462	0.72212	0.689464
DUNN_CYTD_A	0.04811	60.0686	1	24.7731	10	1.48309	1.19678	1.17598	1.13208	1.14686	1.11639	0.00597026	0.958916	0.958916	0.284637	22.698	2.25129	0.0045474	0.980965	0.0783507	0.997929	0.997864	0.99043	1.11611	2.04619	4.17324	0.0742378	0.00597026	0.0275838	-0.817742	0.32048	0.997929	0.999827	0.999991	0.985453	55.486	2.24378	3.32087	9.37863	4.03343	1.49644	1.59643	2.32168	1.91725	1.18742	0.775503	0.88783	1.66126	0.176845
DUNN_CYTD_A	0.061296	76.9386	2	21.1281	10	1.47284	1.17429	1.15315	1.10743	1.11549	1.13043	0.00752779	0.958628	0.958628	0.356336	114.994	5.18589	0.00477379	0.982008	0.0763813	0.997949	0.997862	0.990957	1.13093	2.04277	4.23938	0.072228	0.00752779	0.0274974	-0.817631	0.316604	0.997949	0.99982	0.999988	0.992243	55.2849	2.2198	10.6285	4.72589	3.0795	3.97116	4.19657	2.62862	3.96608	3.14869	0.826352	0.830357	0.0962484	0.413747
DUNN_CYTD_A	0.072093	114.192	1	25.0604	5	1.13401	1.18945	1.16996	1.12265	1.13609	1.15426	0.00637959	0.969118	0.969118	0.406731	73.6138	4.55746	0.00450825	0.98096	0.0789103	0.997995	0.997923	0.990426	1.15417	2.05346	4.32158	0.0748639	0.00637959	0.0268986	-0.834567	0.326883	0.997995	0.999829	0.99999	0.988879	55.5847	0.410488	1.48786	6.88893	1.36698	2.17824	3.64055	1.05404	1.08403	0.0997622	0.329135	0.584789	0.202977	0.292572
DUNN_CYTD_A	0.079861	56.2153	2	21.2382	10	1.64506	1.25981	1.23864	1.21317	1.22596	1.15755	0.00902736	0.956422	0.956422	0.40524	155.524	6.14007	0.00645482	0.971401	0.109959	0.997081	0.996998	0.985579	1.15877	2.05767	4.22088	0.104298	0.00902736	0.0369864	-0.808671	0.372358	0.997081	0.999755	0.999986	0.979743	68.3657	3.9074	3.36198	4.10078	7.62994	7.38841	6.47452	2.54517	1.89833	0.948632	3.58436	4.15849	2.40364	2.12857
DUNN_CYTD_A	0.082895	61.673	2	21.7729	6	1.57385	1.23236	1.21147	1.18291	1.19355	1.15141	0.0102133	0.948363	0.948363	0.385319	56.5847	3.93838	0.00648013	0.974051	0.103805	0.997217	0.997095	0.986926	1.15323	2.05683	4.2229	0.0978572	0.0102133	0.0357085	-0.815753	0.365015	0.997217	0.999756	0.999984	0.976427	66.1638	0.293677	3.27268	2.14539	4.71424	5.66654	0.606656	2.81811	2.2562	1.29856	2.97258	3.20019	2.27785	1.0593
DUNN_CYTD_A	0.084615	47.8412	2	22.2705	10	1.92543	1.20688	1.18793	1.15105	1.15789	1.1382	0.00913918	0.951193	0.951193	0.365325	79.8766	4.47293	0.00555894	0.9786	0.0884213	0.997636	0.997536	0.989234	1.13949	2.04856	4.22679	0.0835007	0.00913918	0.0310864	-0.809972	0.336724	0.997636	0.999791	0.999986	0.994204	60.5874	1.47328	15.4914	9.28349	3.39561	6.39978	4.89117	3.91582	5.06296	2.47441	2.01256	1.23076	1.87897	1.8139
DUNN_CYTD_A	0.085158	167.848	1	25.3789	10	1.07793	1.17169	1.15036	1.09644	1.10987	1.17075	0.00787839	0.96835	0.96835	0.489903	360.821	10.349	0.00449824	0.983011	0.0728279	0.998093	0.998018	0.991465	1.17141	2.04963	4.41311	0.0689172	0.00787839	0.0258706	-0.828952	0.312981	0.998093	0.999831	0.999988	0.975716	52.9651	0.744911	2.09794	1.18344	1.39517	3.05845	1.12954	1.6439	1.71866	0.977576	0.604866	0.516605	0.909236	0.55058
DUNN_CYTD_A	0.088398	53.1613	3	20.9812	10	2.0951	1.23394	1.20781	1.16555	1.18086	1.15199	0.00729993	0.963687	0.963687	0.394715	76.2698	4.65771	0.00542424	0.975254	0.0984078	0.997549	0.997469	0.987537	1.15236	2.0544	4.23897	0.0937236	0.00729993	0.0318819	-0.828517	0.360451	0.997549	0.999794	0.999988	0.990358	59.8627	6.2495	5.84348	7.88253	1.86887	0.248212	1.67101	3.69422	2.71166	2.81744	1.93206	0.381697	1.1995	2.02766
DUNN_CYTD_A	0.096137	104.631	1	22.519	7	1.0953	1.28968	1.27433	1.24961	1.26424	1.21037	0.0175314	0.938552	0.938552	0.553018	206.129	8.20945	0.0100242	0.964017	0.138073	0.995846	0.995636	0.981815	1.21582	2.07509	4.34144	0.128704	0.0175314	0.0503573	-0.79066	0.406385	0.995846	0.999624	0.999972	0.959826	77.8855	3.47291	2.37903	7.40614	5.15754	4.17714	0.131062	1.84065	0.797309	4.80557	2.10693	4.06403	1.91779	1.867
DUNN_CYTD_A	0.102874	53.9636	1	26.3346	7	2.7809	1.26041	1.24261	1.2042	1.21797	1.20953	0.0138688	0.95017	0.95017	0.542714	119.413	6.28442	0.00838421	0.969766	0.12016	0.996439	0.996284	0.984751	1.21314	2.07587	4.39698	0.112646	0.0138688	0.0441219	-0.809881	0.388391	0.996439	0.999685	0.999978	0.983212	70.4058	1.87801	6.54624	4.86297	3.79576	2.03301	2.4641	1.1271	2.71648	1.24777	0.803696	1.85282	1.34321	0.468359
DUNN_CYTD_A	0.103152	38.6364	3	20.9615	6	4.41482	1.21375	1.1935	1.15718	1.17046	1.14995	0.00974526	0.950934	0.950934	0.387441	74.2167	4.50634	0.00585599	0.974626	0.100342	0.997511	0.997411	0.987217	1.15154	2.05478	4.22731	0.0952182	0.00974526	0.0325037	-0.826334	0.362973	0.997511	0.99978	0.999985	0.994873	68.118	2.5157	6.95805	8.48608	5.87447	2.86985	6.82509	6.43757	0.32841	2.88974	1.82313	1.42402	1.84217	1.4653
DUNN_CYTD_A	0.106109	39.8521	1	23.6339	10	4.59864	1.26029	1.24509	1.21295	1.22237	1.23238	0.0122311	0.959595	0.959595	0.593127	58.7791	5.24677	0.00816263	0.968398	0.125749	0.996458	0.996304	0.984057	1.23517	2.08534	4.46237	0.118301	0.0122311	0.0437698	-0.8172	0.39935	0.996458	0.999692	0.999981	0.976867	72.3763	0.324827	0.740667	4.8569	1.64433	1.83556	0.440266	3.82366	1.69065	1.04566	0.793101	2.0171	0.969273	1.67294
DUNN_CYTD_A	0.107744	57.0328	3	28.4696	10	2.11623	1.2309	1.21599	1.17323	1.18995	1.20988	0.0144037	0.950471	0.950471	0.56715	122.042	6.85604	0.00792243	0.974878	0.105359	0.996761	0.996589	0.987351	1.21378	2.07046	4.45777	0.0979915	0.0144037	0.0407731	-0.802684	0.362931	0.996761	0.999704	0.999977	0.986556	65.8712	3.59771	4.84786	3.05849	7.36442	2.90717	4.01552	1.51331	2.87014	1.68869	0.810349	1.15626	0.775403	0.44213
DUNN_CYTD_A	0.108368	56.3113	1	16.7639	4	1.2746	1.19094	1.1775	1.14171	1.15342	1.06032	0.00427293	0.936723	0.936723	0.130769	17.11	1.13121	0.00335445	0.981192	0.0713915	0.998443	0.998408	0.990538	1.05921	2.02849	3.97214	0.0685475	0.00427293	0.0215483	-0.82625	0.309213	0.998443	0.999872	0.999993	0.97644	55.6464	2.78183	5.30263	1.09878	4.10849	3.30525	2.17572	1.97541	3.37171	2.84894	2.74722	1.97475	0.62886	3.30809
DUNN_CYTD_A	0.111111	77.0199	2	21.2333	10	1.71447	1.16466	1.14248	1.08545	1.10442	1.15405	0.00680808	0.969987	0.969987	0.446813	286.132	9.1508	0.00443043	0.984233	0.0695129	0.998085	0.998004	0.992082	1.15419	2.04358	4.35962	0.0654945	0.00680808	0.0259123	-0.816629	0.302438	0.998085	0.999833	0.999989	0.993686	52.0188	1.52534	4.51695	5.07663	1.46271	2.04862	4.61001	2.16554	2.01759	2.88976	2.82608	0.511784	1.81671	0.562708
DUNN_CYTD_A	0.114243	49.139	3	25.6144	10	3.07728	1.17635	1.16368	1.12688	1.1353	1.15141	0.009332	0.955745	0.955745	0.412367	66.9328	4.63482	0.00538601	0.982342	0.0780905	0.997755	0.997643	0.991128	1.15279	2.05002	4.32125	0.0729311	0.009332	0.0297567	-0.795028	0.312889	0.997755	0.999798	0.999985	0.989038	55.6905	2.93688	12.0613	8.83521	0.773502	4.18606	3.76172	3.0187	3.29006	4.09669	1.87744	1.59974	2.66878	0.762747
DUNN_CYTD_A	0.115635	42.2978	4	17.8855	10	2.47317	1.23068	1.20865	1.16903	1.18636	1.10543	0.00612646	0.952334	0.952334	0.250906	27.5208	2.20838	0.00477426	0.977037	0.089919	0.997804	0.997744	0.988439	1.10523	2.04376	4.08463	0.0857676	0.00612646	0.0289705	-0.824278	0.344154	0.997804	0.999818	0.99999	0.977194	62.7425	1.10679	1.24642	2.27156	4.36977	2.09258	2.08593	0.723245	2.43106	1.12505	4.58969	1.02612	2.61642	1.17118
DUNN_CYTD_A	0.116691	44.2808	2	22.0885	10	2.19376	1.20316	1.17813	1.13787	1.14873	1.09699	0.00479061	0.959888	0.959888	0.23405	24.8119	2.04156	0.00387403	0.981005	0.0770037	0.998191	0.998151	0.99045	1.09613	2.03929	4.09761	0.0736959	0.00479061	0.0244859	-0.821815	0.319127	0.998191	0.999852	0.999992	0.992022	58.1708	5.86716	12.4009	7.17607	0.83789	4.54441	2.10311	2.87884	5.47566	4.43541	2.12462	2.59647	1.16868	1.01001
DUNN_CYTD_A	0.119205	161.212	1	23.1242	10	1.26664	1.071	1.05122	0.993894	1.00617	1.12484	0.00664575	0.965097	0.965097	0.374115	223.594	7.56931	0.00333392	0.990314	0.0461732	0.99866	0.998591	0.995144	1.12491	2.03271	4.33177	0.0433208	0.00664575	0.0190772	-0.817206	0.248603	0.99866	0.999876	0.99999	0.985795	39.638	0.740715	4.21544	2.32754	0.896681	0.706415	0.433984	1.226	0.610518	0.45684	0.763392	0.462449	0.446326	0.495038
DUNN_CYTD_A	0.119225	36.6847	9	18.7772	6	4.82845	1.19774	1.17603	1.14216	1.1564	1.11062	0.00710274	0.949343	0.949343	0.273289	27.279	2.4274	0.00490084	0.978559	0.0861578	0.997836	0.997754	0.98921	1.11091	2.0436	4.12259	0.0816363	0.00710274	0.0287209	-0.822509	0.336732	0.997836	0.999815	0.999989	0.995885	60.0587	2.25006	7.64856	11.4843	3.39118	2.74628	6.77088	1.95077	3.06048	2.80608	1.35054	2.00498	1.06675	0.731446
DUNN_CYTD_A	0.120567	55.7531	4	23.5773	10	4.40269	1.24812	1.23131	1.19032	1.20284	1.28938	0.0119517	0.97077	0.97077	0.805731	294.401	12.0719	0.0074286	0.971825	0.115525	0.996789	0.99667	0.985801	1.29201	2.08896	4.7258	0.10904	0.0119517	0.0403387	-0.823372	0.386357	0.996789	0.99972	0.999981	0.994704	70.2163	0.809266	10.468	8.56947	2.02005	1.74066	1.8738	0.317646	2.48487	0.574209	0.83869	0.958115	0.907915	1.46932
DUNN_CYTD_A	0.122899	88.4104	1	22.0501	8	1.07614	1.30884	1.29542	1.2621	1.28164	1.18903	0.0150416	0.937055	0.937055	0.462834	86.498	5.02258	0.00945829	0.961293	0.143592	0.995903	0.995745	0.980421	1.19324	2.07566	4.22941	0.13489	0.0150416	0.0495631	-0.802677	0.418447	0.995903	0.999644	0.999976	0.980953	79.8656	2.04094	7.32558	6.062	5.9639	5.13265	4.31014	5.75891	6.02861	5.18674	3.70999	1.21958	3.24991	0.350924
DUNN_CYTD_A	0.124807	28.5438	9	21.3507	10	5.37125	1.20766	1.18575	1.13985	1.15514	1.08829	0.00542872	0.946672	0.946672	0.198148	10.7253	1.30096	0.00432776	0.978395	0.0846367	0.997989	0.99794	0.989127	1.08774	2.03971	4.03559	0.0807738	0.00542872	0.0268078	-0.825661	0.334943	0.997989	0.999835	0.999991	0.99096	60.4239	1.31225	6.14044	4.90906	8.13259	3.8997	3.76786	2.69373	1.63834	2.32863	1.02981	1.57387	1.86242	2.1964
DUNN_CYTD_A	0.137405	60.4045	1	24.1989	7	1.98288	1.28143	1.26319	1.22327	1.2403	1.22706	0.0128819	0.956665	0.956665	0.581587	71.9889	5.60589	0.0085805	0.967085	0.130725	0.996234	0.99609	0.98339	1.23017	2.08315	4.42541	0.122585	0.0128819	0.0460687	-0.815966	0.406023	0.996234	0.999676	0.99998	0.987615	74.8625	0.564678	7.85775	2.84542	4.62583	2.07559	2.01407	3.82287	1.29967	2.31731	1.63327	0.193841	0.688364	0.438383
DUNN_CYTD_A	0.138232	64.6053	1	25.028	6	1.88155	1.32775	1.30886	1.2731	1.28917	1.28926	0.0128709	0.965801	0.965801	0.739754	116.36	7.80707	0.00950984	0.957568	0.159758	0.99569	0.995564	0.978521	1.29234	2.1048	4.55604	0.151267	0.0128709	0.0513821	-0.822209	0.447104	0.99569	0.999639	0.99998	0.974912	82.8094	2.48547	4.33572	1.66429	3.54485	0.440076	5.86258	1.63958	1.40758	0.624083	1.72374	1.66196	1.38347	2.16297
DUNN_CYTD_A	0.139466	47.1	1	32.1917	10	4.07381	1.21048	1.18486	1.1295	1.14099	1.1827	0.00655661	0.972646	0.972646	0.472804	44.2926	4.14856	0.00442275	0.978766	0.0844219	0.9981	0.997994	0.989317	1.18268	2.06508	4.40801	0.0813445	0.00655661	0.0255451	-0.838332	0.338672	0.9981	0.999833	0.99999	0.995835	61.0676	1.45307	5.23072	10.8504	6.7496	5.63349	2.88447	3.41593	0.517954	1.61693	1.4679	1.67207	3.85485	0.973162
DUNN_CYTD_A	0.140652	50.7172	3	29.528	7	3.52756	1.22838	1.2136	1.16919	1.18334	1.24316	0.0123161	0.963287	0.963287	0.658542	92.7426	7.00147	0.00740856	0.974162	0.108355	0.99685	0.99671	0.986988	1.24599	2.08	4.57261	0.101599	0.0123161	0.0397235	-0.814278	0.371833	0.99685	0.999722	0.999981	0.965114	65.4757	0.981689	3.95777	3.54733	3.53631	1.10464	1.26881	0.670607	1.04925	0.744744	0.428998	2.01489	0.406983	0.917757
DUNN_CYTD_A	0.144599	95.7385	3	24.2851	10	2.17883	1.19534	1.17568	1.15081	1.16265	1.32048	0.0222327	0.956679	0.956679	1.00404	748.191	23.8684	0.00911251	0.97722	0.100612	0.996708	0.99647	0.988538	1.32828	2.07367	4.92804	0.0927629	0.0222327	0.041495	-0.7917	0.351432	0.996708	0.999666	0.999966	0.983499	59.7807	1.8453	4.29034	3.71635	2.33095	2.63961	6.26739	0.738365	0.708194	2.40076	1.90582	2.15557	1.30193	0.386213
DUNN_CYTD_A	0.149137	60.3731	1	31.3322	10	1.72311	1.24164	1.2126	1.15589	1.16082	1.23256	0.0062748	0.97943	0.97943	0.603781	49.3957	5.08731	0.0045192	0.975036	0.0970989	0.998003	0.997912	0.987427	1.23237	2.08153	4.55407	0.0939909	0.0062748	0.0267083	-0.851428	0.366147	0.998003	0.999829	0.99999	0.988644	64.0682	3.07426	5.50868	4.92343	4.41879	3.68751	3.54927	1.11897	2.02527	0.998711	1.87921	1.32684	1.15191	2.19693
DUNN_CYTD_A	0.149565	95.0775	1	23.9317	5	2.14967	1.21937	1.19965	1.16585	1.17682	1.23978	0.0135631	0.960219	0.960219	0.668251	167.006	8.91776	0.00766693	0.974029	0.109158	0.996859	0.996686	0.98692	1.24325	2.07472	4.55907	0.102199	0.0135631	0.039689	-0.816278	0.373824	0.996859	0.999713	0.999979	0.980772	65.3274	0.846212	7.71927	1.678	1.93908	1.34901	2.24231	2.45123	1.62853	1.35197	1.67761	0.827638	0.829359	1.25453
DUNN_CYTD_A	0.151586	39.8699	9	28.6432	6	4.94274	1.23905	1.21747	1.18371	1.19852	1.20323	0.0205481	0.928338	0.928338	0.552855	107.635	6.60436	0.00956769	0.973526	0.111414	0.996324	0.996093	0.986665	1.21019	2.06896	4.41896	0.102721	0.0205481	0.0455325	-0.783294	0.365514	0.996324	0.999646	0.999968	0.998189	72.552	7.94037	18.8798	9.67821	6.6372	5.00158	10.1488	4.30838	2.985	3.67936	2.77681	2.16534	2.77657	4.26308
DUNN_CYTD_A	0.151899	87.3143	1	20.8479	5	1.03227	1.18292	1.16452	1.13366	1.14877	1.10703	0.00969263	0.932289	0.932289	0.276569	48.4042	3.05602	0.00515252	0.98178	0.0767142	0.997887	0.997782	0.990842	1.10862	2.03992	4.14963	0.0719071	0.00969263	0.0282737	-0.802433	0.312535	0.997887	0.999808	0.999985	0.992101	56.3168	5.77891	3.49966	9.18665	9.53474	2.73202	1.15579	5.09234	2.01175	2.14466	2.58953	1.65479	1.52153	2.25035
DUNN_CYTD_A	0.156699	36.6537	9	21.3964	6	3.62025	1.20448	1.18434	1.16346	1.16822	1.15457	0.0179132	0.917334	0.917334	0.415423	83.3648	4.99793	0.00817128	0.976073	0.099467	0.996913	0.996708	0.987954	1.16024	2.05445	4.2662	0.0921064	0.0179132	0.0392252	-0.783463	0.346724	0.996913	0.999698	0.999972	0.995152	65.502	6.38579	11.5617	8.35956	8.23179	5.31738	1.77557	3.229	4.21369	5.42937	1.8482	2.33346	2.51733	3.84042
DUNN_CYTD_A	0.15832	75.964	1	21.343	10	1.40811	1.1892	1.17126	1.12987	1.13382	1.11807	0.00591251	0.961645	0.961645	0.302358	77.0241	3.82644	0.00425325	0.980011	0.0808259	0.998091	0.998028	0.989947	1.11776	2.04349	4.16934	0.0770224	0.00591251	0.0257635	-0.82716	0.328228	0.998091	0.999839	0.999991	0.996952	59.4357	5.84312	17.4992	9.30367	7.50334	1.53516	4.18755	2.6344	2.7362	1.51443	0.285767	0.159366	1.02292	0.555347
DUNN_CYTD_A	0.158921	60.5433	3	29.7407	10	3.59243	1.17041	1.1494	1.10719	1.12464	1.21938	0.0155261	0.953616	0.953616	0.653851	323.435	11.9222	0.00667309	0.982985	0.0781456	0.997508	0.997341	0.991453	1.22385	2.05893	4.60131	0.0721044	0.0155261	0.0326441	-0.784407	0.309701	0.997508	0.999755	0.999976	0.995927	56.9198	3.51883	8.64553	12.2651	2.88639	5.18004	1.71761	2.27939	0.730357	0.704608	3.50468	1.31842	2.65203	1.56962
DUNN_CYTD_A	0.161359	50.3621	2	22.9308	6	2.83167	1.20362	1.18219	1.13342	1.14971	1.12375	0.00695272	0.955565	0.955565	0.305954	39.3954	2.8261	0.00476282	0.978537	0.0870056	0.997883	0.997815	0.989202	1.12395	2.04841	4.16979	0.0827507	0.00695272	0.0281856	-0.837346	0.343183	0.997883	0.99982	0.999989	0.985536	59.6646	0.832234	4.8607	3.49608	3.24229	1.5893	2.311	1.06992	1.35397	1.50907	1.21506	0.145101	0.891485	1.23959
DUNN_CYTD_A	0.161549	74.1418	1	21.6207	5	1.14152	1.23754	1.21417	1.18407	1.19542	1.12383	0.00702619	0.952738	0.952738	0.290277	31.7918	2.41882	0.00514819	0.97438	0.0989429	0.997671	0.997602	0.987092	1.12406	2.05233	4.12462	0.0941842	0.00702619	0.0305351	-0.827861	0.361136	0.997671	0.999805	0.999989	0.991268	66.5732	4.62786	4.90503	6.56675	7.78657	3.30976	0.469324	2.57584	2.7641	1.66653	2.5416	1.51869	2.52617	1.279
DUNN_CYTD_A	0.163121	88.3103	1	25.5855	10	1.45112	1.15737	1.13628	1.09302	1.11022	1.14345	0.0125827	0.940765	0.940765	0.412204	131.209	6.28173	0.00601117	0.984229	0.0713199	0.997704	0.997551	0.99208	1.14647	2.04308	4.32146	0.0658934	0.0125827	0.0303726	-0.788202	0.297637	0.997704	0.999777	0.99998	0.991111	51.6124	3.19683	7.16051	4.13678	3.4896	2.19797	3.22998	1.54269	5.45856	2.54419	1.29372	2.61917	1.85047	1.12681
DUNN_CYTD_A	0.167139	34.5157	2	19.6188	7	2.16783	1.24475	1.22234	1.18372	1.19888	1.10195	0.0056288	0.951367	0.951367	0.225829	15.104	1.58048	0.0047103	0.973099	0.100012	0.997786	0.997736	0.986435	1.1015	2.04636	4.02975	0.0960015	0.0056288	0.0290477	-0.835885	0.365749	0.997786	0.99982	0.999991	0.994023	67.9373	2.95013	7.97676	7.59739	7.41676	4.02999	4.08974	2.56503	2.3199	1.74328	4.18528	0.772534	0.154377	1.29597
DUNN_CYTD_A	0.168421	114.276	1	30.5986	10	1.51642	1.26612	1.25352	1.21704	1.22366	1.50229	0.0274694	0.964184	0.964184	1.50627	682.615	27.0992	0.0127369	0.965868	0.145704	0.99518	0.994856	0.982774	1.51262	2.12847	5.48318	0.134248	0.0274694	0.0573552	-0.792672	0.417253	0.99518	0.999529	0.999957	0.991298	76.5193	2.41023	8.73564	1.53649	4.53487	4.62303	2.49802	2.81281	1.72993	2.5587	3.2406	1.33397	1.54457	1.93127
DUNN_CYTD_A	0.169421	36.8425	1	22.3168	5	3.13682	1.23508	1.21542	1.18646	1.20321	1.12088	0.00740875	0.948232	0.948232	0.278795	18.9977	2.01451	0.00555986	0.973239	0.103227	0.997476	0.997398	0.986513	1.1213	2.05235	4.09828	0.0979952	0.00740875	0.032679	-0.82322	0.366692	0.997476	0.999789	0.999988	0.987003	67.337	3.27467	1.93564	1.80904	6.55832	5.3466	2.71014	2.96569	4.47716	5.8817	1.07254	2.36886	0.372625	1.03889
DUNN_CYTD_A	0.172073	89.3058	1	20.8693	10	1.07163	1.20205	1.18069	1.15264	1.16069	1.09449	0.00613985	0.94694	0.94694	0.225268	34.2623	2.22265	0.00445907	0.978863	0.0831889	0.997984	0.997925	0.989364	1.0943	2.03932	4.06744	0.0791757	0.00613985	0.0269854	-0.819359	0.330201	0.997984	0.999831	0.99999	0.990201	61.5331	4.5689	12.7941	5.69205	3.19358	3.39078	1.0864	1.80381	5.26586	1.54729	1.48066	2.15354	0.823653	1.73899
DUNN_CYTD_A	0.172093	93.0797	2	24.3183	6	1.83414	1.27817	1.26017	1.22652	1.23741	1.35347	0.0128557	0.975587	0.975587	1.0402	876.485	24.7456	0.00791523	0.966763	0.130102	0.996579	0.99646	0.98322	1.35655	2.0944	4.9255	0.123288	0.0128557	0.0425616	-0.830033	0.410544	0.996579	0.999702	0.99998	0.9755	74.1344	0.58346	6.32626	2.93784	1.09202	3.30463	2.93269	2.10196	1.24274	0.841107	1.16442	1.14665	0.819029	1.18097
DUNN_CYTD_A	0.174507	62.7455	1	21.7922	7	1.69647	1.19324	1.17416	1.14318	1.15435	1.11452	0.00741699	0.950807	0.950807	0.294097	81.0488	3.80755	0.00478002	0.979936	0.0815721	0.997919	0.997841	0.989909	1.11496	2.0424	4.15579	0.0772795	0.00741699	0.0278336	-0.817746	0.32664	0.997919	0.99982	0.999988	0.991079	59.7193	5.02107	6.6602	8.97622	3.18036	1.11987	3.57026	1.80183	5.27701	2.6375	3.36794	2.12439	3.1973	0.598747
DUNN_CYTD_A	0.179592	67.0588	2	24.8201	10	1.62947	1.17573	1.157	1.10564	1.11943	1.11472	0.00524482	0.964531	0.964531	0.290469	32.5098	2.65107	0.00368492	0.983	0.0715858	0.998339	0.998295	0.991459	1.11407	2.04295	4.1896	0.0683284	0.00524482	0.0228564	-0.835136	0.312316	0.998339	0.99986	0.999992	0.992715	54.3701	3.56275	7.74992	5.70841	3.91826	0.737528	1.83854	0.773708	0.384634	1.40043	1.44468	2.42173	0.299145	0.934013
DUNN_CYTD_A	0.180017	89	1	17.175	5	0.958036	1.2459	1.22496	1.20531	1.21902	1.0919	0.00867391	0.923382	0.923382	0.217723	37.1601	2.29176	0.00561336	0.975651	0.0928251	0.997551	0.997463	0.987732	1.09298	2.03926	4.02612	0.0877443	0.00867391	0.0319914	-0.775534	0.333026	0.997551	0.999788	0.999986	0.992269	72.0013	5.49901	7.04543	22.8071	5.61855	13.8108	5.84021	3.71949	3.0686	3.88045	4.21549	3.89358	3.10716	3.98217
DUNN_CYTD_A	0.180451	59.8779	3	24.7032	10	2.1294	1.14878	1.12808	1.08938	1.10065	1.1231	0.00702822	0.960298	0.960298	0.346978	184.858	6.38831	0.00405695	0.985601	0.0628363	0.998304	0.998225	0.992771	1.12336	2.03776	4.26195	0.0591313	0.00702822	0.0233819	-0.804999	0.284888	0.998304	0.999848	0.999989	0.990484	48.4434	0.166397	6.95661	4.41055	5.55389	4.58504	2.82069	1.9561	2.27009	1.8987	2.91745	0.0352796	0.540783	1.23354
DUNN_CYTD_A	0.181543	54.2174	1	23.9116	5	3.28559	1.22248	1.2041	1.17777	1.19313	1.17772	0.0102198	0.955823	0.955823	0.452406	53.2519	4.21823	0.0063994	0.974718	0.10117	0.997268	0.997139	0.987263	1.17953	2.06608	4.33696	0.0951572	0.0102198	0.0351387	-0.814697	0.360308	0.997268	0.999759	0.999984	0.983417	65.0831	1.41084	4.6033	4.71738	1.43436	4.2701	1.43647	0.493988	3.78314	1.85421	0.669346	2.51516	1.19083	2.74298
DUNN_CYTD_A	0.184252	100.477	1	42.9982	10	1.60902	1.18418	1.16472	1.11737	1.12739	1.33407	0.0190456	0.962682	0.962682	1.00157	240.595	14.1906	0.00797304	0.980914	0.0880703	0.997062	0.996829	0.990409	1.34026	2.08657	5.02341	0.081114	0.0190456	0.0374	-0.787245	0.32867	0.997062	0.999707	0.999971	0.995776	57.0062	0.988085	7.31069	7.79984	6.75456	3.87518	3.89266	3.21289	3.94251	1.4653	2.88504	1.17738	0.863983	1.43323
DUNN_CYTD_A	0.187888	73.4688	1	19.7603	5	1.46253	1.17594	1.15732	1.12526	1.13867	1.12457	0.0112368	0.936244	0.936244	0.341216	90.4279	4.67915	0.00581013	0.982142	0.0769084	0.9977	0.997558	0.991025	1.12692	2.04164	4.22291	0.0714397	0.0112368	0.0304033	-0.796419	0.311055	0.9977	0.999784	0.999982	0.991772	54.2094	0.603456	3.58386	3.54795	5.71863	7.14242	4.3819	0.157058	2.65259	0.64026	1.24726	0.282123	0.63528	0.0896849
DUNN_CYTD_A	0.191829	80.1497	3	37.6206	10	2.97548	1.21866	1.19394	1.14397	1.15772	1.39065	0.0120433	0.979473	0.979473	1.16126	358.138	17.8616	0.00711246	0.976909	0.100763	0.997072	0.996888	0.988382	1.39331	2.1008	5.18547	0.0947627	0.0120433	0.0372041	-0.818247	0.360862	0.997072	0.999733	0.999981	0.994115	62.6209	2.79777	7.67287	9.55475	6.63923	2.34473	3.82576	1.17337	1.69105	0.830617	1.43825	1.06895	0.673992	0.516458
DUNN_CYTD_A	0.192256	89.4531	1	24.3008	6	1.28173	1.21481	1.1975	1.16013	1.17554	1.15304	0.0160008	0.926432	0.926432	0.418944	99.2877	5.48753	0.0077004	0.977654	0.0940641	0.997032	0.996838	0.988755	1.15776	2.05163	4.2784	0.087084	0.0160008	0.0378645	-0.780107	0.336636	0.997032	0.999715	0.999975	0.995001	63.8027	5.36629	10.5625	13.2003	6.7568	8.29125	4.04927	3.3334	3.65857	3.23528	3.54211	3.36861	1.39482	1.19641
DUNN_CYTD_A	0.19351	32.5927	3	19.0617	7	4.09842	1.28335	1.26363	1.23281	1.25048	1.14	0.00879519	0.945214	0.945214	0.312248	30.0307	2.36597	0.0065962	0.965179	0.126607	0.996979	0.996903	0.982403	1.1411	2.06314	4.0856	0.120629	0.00879519	0.0380133	-0.829348	0.405214	0.996979	0.999749	0.999986	0.984946	76.0353	1.40121	0.518017	5.03139	5.65775	4.43869	0.649533	4.38979	3.45454	2.0632	1.36199	2.2728	2.63006	1.82707
DUNN_CYTD_A	0.195578	39.4183	2	17.7646	5	1.74253	1.16982	1.15174	1.12204	1.12397	1.07949	0.00875079	0.916144	0.916144	0.199937	48.8262	2.49606	0.00421648	0.98208	0.0713944	0.998271	0.998207	0.990989	1.08061	2.03144	4.05546	0.067894	0.00875079	0.0238112	-0.809954	0.304296	0.998271	0.999843	0.999987	0.987449	54.6101	1.38501	4.93684	3.40062	5.57034	1.96177	3.7615	3.58346	3.63591	0.703435	1.28616	1.88896	1.62059	1.69635
DUNN_CYTD_A	0.196658	58.8679	1	23.4649	10	1.55898	1.17556	1.15685	1.12766	1.13496	1.10177	0.00749434	0.944631	0.944631	0.263181	69.5054	3.40087	0.00471984	0.982486	0.0733357	0.99797	0.997887	0.991199	1.10226	2.0375	4.13804	0.0690347	0.00749434	0.0272595	-0.796734	0.304189	0.99797	0.999822	0.999988	0.995806	57.8098	5.9261	13.4242	14.4897	4.24902	1.04192	9.97949	1.12427	2.30192	2.16006	5.11881	3.40986	0.18448	2.22093
DUNN_CYTD_A	0.197674	84.3587	3	28.7529	10	2.17723	1.20495	1.18836	1.15439	1.16421	1.40228	0.0225994	0.964251	0.964251	1.24158	636.286	24.2538	0.00957251	0.976095	0.108469	0.996504	0.996242	0.987971	1.41023	2.09527	5.22358	0.0997729	0.0225994	0.0435808	-0.792718	0.364327	0.996504	0.999649	0.999965	0.99196	64.6014	2.78137	7.77911	9.05356	4.97677	2.89878	2.59787	3.1993	0.937059	2.24908	2.37903	1.2968	0.938056	1.35797
DUNN_CYTD_A	0.197761	74.766	1	25.1266	5	2.86687	1.16869	1.15221	1.11356	1.12748	1.17102	0.0137388	0.944824	0.944824	0.484208	144.704	6.97401	0.00633163	0.982098	0.0795261	0.997541	0.997399	0.991005	1.17461	2.05271	4.40014	0.0738418	0.0137388	0.0323054	-0.800094	0.317192	0.997541	0.999766	0.999979	0.9924	55.9613	1.22766	4.89178	9.7712	3.38332	1.97608	4.24407	2.01865	1.16016	1.71432	0.59209	0.689089	1.97756	1.13721
DUNN_CYTD_A	0.199544	31.6366	4	22.5118	6	2.53258	1.22439	1.19664	1.21192	1.1865	1.1209	0.00740773	0.946657	0.946657	0.270306	18.8924	1.90943	0.00522077	0.970018	0.110727	0.997681	0.997591	0.984869	1.12132	2.05443	4.06922	0.105351	0.00740773	0.0304472	-0.833662	0.382598	0.997681	0.999802	0.999988	0.996505	74.3715	12.6975	11.5798	14.4376	17.1208	9.19645	1.93362	6.05943	5.07905	2.20396	1.02058	1.23677	0.47886	1.657
DUNN_CYTD_A	0.2	42.2391	1	20.7269	7	1.97838	1.28383	1.26866	1.23701	1.25242	1.13609	0.00821825	0.946862	0.946862	0.301071	30.2197	2.27899	0.00636314	0.966023	0.123384	0.99706	0.996992	0.982835	1.1369	2.06191	4.08106	0.117693	0.00821825	0.0370823	-0.830152	0.40077	0.99706	0.999758	0.999987	0.983373	76.1365	2.72633	5.50185	4.77084	4.68139	5.34618	3.04845	2.57527	3.97501	0.971471	2.78571	0.771387	0.997363	2.91013
DUNN_CYTD_A	0.207977	122.344	1	39.2251	10	1.54515	1.11338	1.08739	1.02654	1.0423	1.20506	0.00697645	0.977304	0.977304	0.607747	156.94	8.66327	0.0036744	0.987998	0.0556551	0.998518	0.998433	0.993979	1.20526	2.05413	4.61321	0.0527662	0.00697645	0.0207593	-0.828461	0.275111	0.998518	0.999863	0.999989	0.99364	44.873	1.91821	5.38396	4.06687	3.23682	0.910533	0.880222	0.640442	1.01356	1.36299	0.952591	0.613268	0.372846	0.0801499
DUNN_CYTD_A	0.208413	36.9312	3	29.2206	7	3.74366	1.15512	1.13782	1.10204	1.11677	1.13556	0.0125085	0.936534	0.936534	0.381627	87.619	5.10147	0.00561762	0.983943	0.071372	0.997867	0.99773	0.991936	1.13855	2.04282	4.28829	0.066292	0.0125085	0.028512	-0.804355	0.30256	0.997867	0.999793	0.999981	0.997019	53.8556	3.42682	15.7297	1.60284	3.75969	1.73427	3.19126	1.82988	1.39353	2.05871	1.11509	2.22808	1.91991	1.50087
DUNN_CYTD_B	0	84.1005	2	22.9449	10	1.9811	1.09759	1.08036	1.05056	1.04948	1.1324	0.0119643	0.942472	0.942472	0.403929	186.284	7.62187	0.0049419	0.989048	0.0527583	0.998218	0.998085	0.994508	1.13513	2.03411	4.34623	0.0485916	0.0119643	0.0243621	-0.766045	0.251777	0.998218	0.999819	0.999982	0.985118	42.4622	2.2977	3.94177	1.87076	4.51131	6.29957	0.65246	3.39264	1.6852	4.22953	1.59517	2.03704	1.63575	0.187525
DUNN_CYTD_B	0	76.5669	2	26.1567	10	2.08199	1.14979	1.1282	1.09352	1.09884	1.14258	0.0106184	0.949832	0.949832	0.41264	172.004	6.97044	0.00554793	0.985656	0.0658773	0.997808	0.997667	0.9928	1.14462	2.04164	4.33597	0.0608978	0.0106184	0.0291283	-0.769948	0.281327	0.997808	0.999793	0.999983	0.98883	49.4387	1.98799	3.65098	6.56351	2.62904	5.22802	3.95737	2.96791	7.79099	2.31565	3.86596	0.872398	2.27251	1.57901
DUNN_CYTD_B	0	64.1863	5	24.6961	10	5.27316	1.04973	1.02917	0.970896	0.976239	1.16486	0.00981375	0.962327	0.962327	0.511113	252.16	9.62823	0.00409807	0.991207	0.0449317	0.998507	0.998399	0.995593	1.1665	2.03915	4.50236	0.0413369	0.00981375	0.020875	-0.789829	0.238631	0.998507	0.99985	0.999985	0.999232	43.7189	4.7531	17.9058	5.60394	6.02769	1.08616	0.852342	1.51385	0.820492	0.894201	0.470151	0.383086	0.426895	0.507392
DUNN_CYTD_B	0	107.326	1	31.1831	7	1.26709	1.22992	1.21188	1.17863	1.19327	1.27586	0.0192338	0.951911	0.951911	0.780583	222.117	10.9487	0.00972241	0.973684	0.112556	0.996244	0.995985	0.986745	1.28215	2.08377	4.70144	0.103655	0.0192338	0.0462596	-0.789688	0.369566	0.996244	0.999639	0.99997	0.980031	65.4153	1.05693	5.33283	2.55428	2.10518	0.812992	3.34437	2.28416	0.402916	2.89145	3.87177	2.36066	1.05542	1.70763
DUNN_CYTD_B	0	54.793	3	30.8875	8	2.76683	1.19758	1.17817	1.12612	1.14449	1.18923	0.00800527	0.968583	0.968583	0.501553	47.6611	4.51841	0.00534637	0.980627	0.0809868	0.997713	0.997589	0.990261	1.18994	2.0648	4.45441	0.0766188	0.00800527	0.0300655	-0.822602	0.327085	0.997713	0.999798	0.999987	0.958567	56.0509	0.342957	2.57837	1.35624	0.735555	1.15608	0.478302	0.451821	0.473106	0.263236	0.873069	0.875965	0.82531	0.254809
DUNN_CYTD_B	0	75.8974	1	37.7561	6	2.64826	1.24975	1.23272	1.19127	1.20689	1.35942	0.020886	0.960443	0.960443	1.035	262.754	14.2275	0.00982933	0.972514	0.115807	0.996295	0.996004	0.986152	1.3665	2.10323	5.01729	0.107659	0.020886	0.0455691	-0.79223	0.375389	0.996295	0.999636	0.999967	0.988097	68.0173	4.44743	7.41057	2.74198	7.75652	3.34652	5.16831	3.05606	1.1651	2.05403	0.0431226	4.88945	2.63176	1.22504
DUNN_CYTD_B	0	99.9577	1	30.5351	6	1.47889	1.23802	1.21744	1.1789	1.19191	1.26182	0.0117391	0.967813	0.967813	0.717626	222.003	9.75648	0.00695151	0.974019	0.104177	0.997148	0.996963	0.986912	1.26436	2.0836	4.658	0.0985626	0.0117391	0.0363348	-0.819417	0.366913	0.997148	0.999739	0.999981	0.9941	68.529	1.78799	12.0953	0.821656	7.64239	2.61397	3.21275	2.71755	5.23037	1.06308	1.10504	2.28566	2.48301	1.93735
DUNN_CYTD_B	0	74.087	1	24.9427	6	1.41087	1.19423	1.17986	1.1419	1.15756	1.14644	0.00750325	0.959923	0.959923	0.366907	49.7749	3.4785	0.00455409	0.97851	0.0830479	0.99812	0.997994	0.989181	1.1469	2.05581	4.27352	0.0792927	0.00750325	0.0252994	-0.838277	0.33606	0.99812	0.999829	0.999988	0.993018	62.6152	3.7267	10.9608	8.89068	5.22588	3.16465	3.99377	1.5597	2.05052	0.615192	4.56109	1.87	1.86022	0.868166
DUNN_CYTD_B	0	76.15	1	44.8951	10	3.25063	1.20928	1.18661	1.13789	1.15244	1.39325	0.0193618	0.967582	0.967582	1.17503	435.62	18.6989	0.00870127	0.978105	0.0938176	0.996858	0.996613	0.988986	1.39957	2.10175	5.23079	0.0878571	0.0193618	0.0393616	-0.788624	0.339071	0.996858	0.99968	0.99997	0.991731	61.7432	1.34277	5.91762	5.68839	5.78471	5.77247	0.898854	6.38807	5.88067	3.53789	7.11473	2.57494	0.530488	1.45088
DUNN_CYTD_B	0	53.3201	2	16.0625	10	2.02109	1.17323	1.15421	1.10926	1.12184	1.09607	0.00683435	0.945435	0.945435	0.243642	34.9879	2.49221	0.00439224	0.982991	0.0713212	0.998121	0.998035	0.991453	1.09623	2.03653	4.12082	0.0674782	0.00683435	0.0254821	-0.818659	0.306767	0.998121	0.999834	0.999989	0.988499	53.6297	1.53759	8.73181	1.94815	2.5565	0.394703	2.23138	1.1513	1.50871	1.2869	2.14089	0.396015	1.63282	0.453999
DUNN_CYTD_B	0	41.0305	3	15.6556	10	2.13415	1.21691	1.19812	1.16271	1.17425	1.08282	0.00558537	0.942739	0.942739	0.189479	20.7221	1.59449	0.00433491	0.978716	0.0824829	0.998006	0.997952	0.989288	1.08235	2.03651	4.02181	0.0788745	0.00558537	0.0266732	-0.817452	0.328264	0.998006	0.999835	0.999991	0.978745	56.7127	2.46828	10.3122	2.48457	2.67147	2.78433	2.18297	0.686423	2.23088	3.62921	1.6533	0.670122	1.56497	1.32431
DUNN_CYTD_B	0	81.4472	3	21.1234	10	2.30455	1.22474	1.20263	1.1711	1.18753	1.27492	0.0177662	0.958912	0.958912	0.846913	523.213	18.2753	0.00841243	0.977881	0.0974743	0.99677	0.996566	0.988873	1.2805	2.06653	4.75291	0.0901697	0.0177662	0.0407877	-0.768408	0.338368	0.99677	0.999689	0.999972	0.970212	61.0786	2.58128	2.06108	10.5546	6.02082	2.59057	1.6173	5.27014	4.09989	2.35675	0.887305	2.68763	0.761872	1.91063
DUNN_CYTD_B	0	196.175	1	20.1864	7	1.3297	1.1896	1.17185	1.14666	1.15081	1.34624	0.0149718	0.973831	0.973831	1.12913	1360.24	35.3851	0.00689091	0.977683	0.0937932	0.997385	0.997224	0.988768	1.35043	2.0666	5.04348	0.0881247	0.0149718	0.0340399	-0.820228	0.34965	0.997385	0.999746	0.999977	0.981258	59.0835	3.29949	3.9304	5.45393	3.89139	3.07295	2.27812	1.57736	0.787943	1.87086	1.32061	0.540641	1.62482	1.39492
DUNN_CYTD_B	0	130.806	1	15.0223	10	1.01689	1.23102	1.21198	1.17728	1.18945	1.12766	0.00829001	0.953255	0.953255	0.346363	192.193	6.66165	0.00535213	0.976368	0.0909468	0.997666	0.997581	0.988095	1.12854	2.04269	4.173	0.0865062	0.00829001	0.0307096	-0.801248	0.338318	0.997666	0.999798	0.999987	0.972294	64.8027	0.8264	2.44288	5.60517	5.34499	2.822	2.53697	2.4483	1.22143	2.73474	0.99683	2.98887	2.00999	0.344815
DUNN_CYTD_B	0	164.964	1	12.8411	10	1.41138	1.07698	1.05976	1.01343	1.02193	1.14482	0.0065154	0.972576	0.972576	0.468582	602.311	14.8533	0.00289217	0.99041	0.0446703	0.998865	0.998812	0.995192	1.14483	2.02909	4.41551	0.0424015	0.0065154	0.0165447	-0.820924	0.245561	0.998865	0.999893	0.99999	0.982861	40.746	0.740964	2.57762	3.53265	1.99573	3.44558	0.641155	1.11557	1.22046	1.36991	0.968096	0.644418	0.726287	1.17139
DUNN_CYTD_B	0	61.3677	2	16.0492	10	1.69579	1.20371	1.18265	1.1438	1.152	1.12855	0.0100047	0.946508	0.946508	0.364011	254.508	7.75136	0.00558282	0.98044	0.0801731	0.997705	0.997591	0.990163	1.13029	2.03966	4.22181	0.0755303	0.0100047	0.0303711	-0.784856	0.313634	0.997705	0.999791	0.999984	0.991417	60.8028	5.30972	14.7629	6.4458	1.20998	4.29993	6.11076	3.84527	1.55271	2.10449	3.14071	2.13082	2.12046	2.48087
DUNN_CYTD_B	0	54.1293	3	19.3237	7	2.35489	1.2205	1.20031	1.16155	1.17625	1.15741	0.0118506	0.944916	0.944916	0.41837	112.519	5.56457	0.00648636	0.975174	0.0996664	0.99732	0.99719	0.987496	1.16005	2.05503	4.26404	0.0939869	0.0118506	0.0346843	-0.825355	0.361496	0.99732	0.999757	0.999982	0.964578	63.9974	0.927394	4.02148	2.88809	0.82017	1.02646	1.95563	1.69227	0.753944	0.63672	1.29343	1.83161	0.933521	0.379749
DUNN_CYTD_B	0	48.4	1	18.2291	7	2.16262	1.22674	1.21072	1.16069	1.17823	1.10382	0.00462777	0.961566	0.961566	0.236165	15.4136	1.6815	0.00397052	0.975336	0.0931885	0.998114	0.998079	0.987573	1.10286	2.04542	4.06033	0.0898729	0.00462777	0.0252995	-0.853783	0.360015	0.998114	0.999848	0.999993	0.929086	63.3839	0.683159	1.72895	0.894371	0.791531	1.21595	0.828487	1.56011	0.539985	0.475177	0.679766	1.4785	1.20664	0.740823
DUNN_CYTD_B	0	72.0358	2	17.9302	10	1.38723	1.25032	1.22964	1.19884	1.21448	1.12088	0.00831865	0.94642	0.94642	0.30216	91.6175	4.15973	0.00567162	0.973111	0.101076	0.997481	0.9974	0.986441	1.12177	2.04687	4.10688	0.0963049	0.00831865	0.0327179	-0.81081	0.358795	0.997481	0.999785	0.999987	0.970578	65.7815	2.2934	4.07765	3.33733	1.40841	2.68617	2.18365	1.28626	3.32447	2.25809	3.45688	2.34664	2.76615	1.94696
DUNN_CYTD_B	0	56.433	3	21.3208	10	2.16987	1.15738	1.13407	1.09174	1.09949	1.1141	0.00762	0.952408	0.952408	0.312565	66.3958	3.91476	0.00487888	0.985377	0.0659787	0.997923	0.997822	0.992659	1.11466	2.03752	4.21731	0.061473	0.00762	0.0277587	-0.771829	0.282064	0.997923	0.999816	0.999988	0.9966	57.2759	9.74031	24.5266	4.55646	3.58546	7.66583	8.18706	2.91328	5.59468	3.68075	2.17207	2.28214	1.06176	1.4307
DUNN_CYTD_B	0	65.5257	2	25.0214	10	2.52689	1.22203	1.20075	1.15974	1.17331	1.17066	0.00943529	0.958784	0.958784	0.448361	57.5489	4.49213	0.00660958	0.977187	0.0965125	0.997097	0.996971	0.988522	1.17208	2.06002	4.32773	0.0904143	0.00943529	0.0368832	-0.805806	0.349432	0.997097	0.99975	0.999985	0.988097	60.02	2.85992	6.49332	7.02354	2.72732	1.40335	1.38217	3.59723	2.16806	1.32225	1.41417	1.52885	1.05516	2.26299
DUNN_CYTD_B	0	117.117	1	21.0753	10	1.31149	1.09769	1.07011	1.03029	1.0406	1.10132	0.00919954	0.94105	0.94105	0.302873	197.562	6.36031	0.00418976	0.98942	0.0496671	0.998418	0.998311	0.994694	1.10268	2.02771	4.2296	0.0461137	0.00919954	0.0219974	-0.775336	0.246855	0.998418	0.999845	0.999986	0.996897	41.2996	2.8108	5.95397	9.47115	4.71848	4.40939	2.86711	2.61204	4.26617	6.53335	1.88088	1.99728	2.52221	1.9136
DUNN_CYTD_B	0	58.0628	1	14.6813	6	2.49012	1.37842	1.35937	1.36675	1.38406	1.4242	0.0285978	0.947828	0.947828	1.06756	151.32	10.8425	0.0181315	0.924724	0.258854	0.992227	0.99188	0.961462	1.43504	2.1582	4.73819	0.24231	0.0285978	0.0847307	-0.783483	0.532422	0.992227	0.999317	0.999955	0.942702	117.794	0.649392	2.4743	4.18477	3.48201	1.953	1.42315	2.89005	2.9165	1.23155	3.50675	1.06007	1.59503	0.824794
DUNN_CYTD_B	0	38.4532	2	10.926	10	1.8202	1.18926	1.16277	1.13358	1.14071	1.03747	0.00263148	0.940952	0.940952	0.0864895	12.2208	0.874236	0.00211469	0.987819	0.0473658	0.999008	0.998991	0.993883	1.03556	2.01643	3.97003	0.0457622	0.00263148	0.0145675	-0.776477	0.241515	0.999008	0.999919	0.999996	0.992513	57.9979	7.65242	4.88154	8.22427	6.7364	13.1522	10.5377	6.00813	3.27966	2.66584	1.90862	5.98691	2.46129	3.76862
DUNN_CYTD_B	0	33.16	3	13.2376	7	4.5303	1.25263	1.23668	1.20035	1.21008	1.1012	0.00532697	0.95439	0.95439	0.228237	41.6065	2.35813	0.00420834	0.970738	0.10299	0.998038	0.997999	0.985221	1.10059	2.04496	4.01223	0.0997133	0.00532697	0.026251	-0.843849	0.373592	0.998038	0.99984	0.999992	0.932266	73.1317	0.68739	1.62398	0.993011	0.676785	1.46384	1.17594	0.495399	0.700598	0.709829	1.03696	0.223467	0.378583	0.18832
DUNN_CYTD_B	0	81.0512	2	27.7618	7	1.76305	1.21828	1.20045	1.15844	1.17357	1.23655	0.0152318	0.954759	0.954759	0.65806	149.16	8.41927	0.00777008	0.975604	0.103992	0.996883	0.99671	0.987719	1.24085	2.07445	4.56949	0.0967214	0.0152318	0.039505	-0.806523	0.362079	0.996883	0.999711	0.999976	0.990194	64.1708	0.894787	1.79199	8.44409	2.90715	1.50593	2.79494	1.27409	3.9334	1.97303	0.518296	0.811738	0.961059	1.08593
DUNN_CYTD_B	0	51.3181	3	24.2477	10	4.3234	1.1244	1.10396	1.08474	1.09126	1.15707	0.0140643	0.941608	0.941608	0.467591	154.226	7.64527	0.00595484	0.984932	0.0685533	0.997864	0.997705	0.992434	1.16084	2.04322	4.38671	0.0635433	0.0140643	0.0284952	-0.791419	0.293008	0.997864	0.999782	0.999978	0.994873	51.3485	1.46093	6.47383	3.05429	12.6181	5.29856	2.77835	2.96062	0.387168	2.64795	0.817986	2.58308	0.262737	0.439784
DUNN_CYTD_B	0	43.8611	8	19.923	5	5.26763	1.17373	1.15016	1.12868	1.13884	1.15178	0.0129171	0.939937	0.939937	0.417149	85.3406	5.24553	0.00657472	0.979915	0.0856045	0.997444	0.997279	0.9899	1.15496	2.05009	4.29854	0.0799662	0.0129171	0.0332879	-0.806477	0.330502	0.997444	0.999756	0.99998	0.977499	57.7497	2.13905	0.717565	2.73916	3.31955	2.25669	3.74651	0.689899	1.74196	1.81214	0.756188	2.80432	1.09336	1.75882
DUNN_CYTD_B	0	135.524	2	27.6435	10	1.92561	1.26028	1.23917	1.19296	1.20677	1.57513	0.020648	0.977241	0.977241	1.79365	1004.12	37.3521	0.0114565	0.969598	0.135353	0.995401	0.99511	0.984676	1.58205	2.12779	5.80619	0.124662	0.020648	0.054854	-0.796594	0.405006	0.995401	0.999572	0.999967	0.937189	70.7002	0.832659	1.66767	1.62955	1.58318	1.24371	1.09276	1.44045	0.585993	0.32325	0.313836	0.777359	0.461758	0.722586
DUNN_CYTD_B	0	68.4777	9	33.4671	10	4.89372	1.30906	1.29384	1.27584	1.28675	1.96904	0.0799726	0.94895	0.94895	3.05269	1830.25	64.8185	0.0258008	0.951935	0.207971	0.991691	0.990951	0.975654	2.00548	2.21437	7.1642	0.186681	0.0799726	0.091424	-0.756859	0.472943	0.991691	0.999075	0.999879	0.941629	89.4416	1.49242	2.26017	2.61931	3.35258	2.68001	2.20283	2.50844	1.70026	1.74788	1.063	1.66861	0.916466	0.786508
DUNN_CYTD_B	0	63.819	2	21.6694	10	1.62983	1.22235	1.20241	1.17853	1.18082	1.16071	0.00987661	0.954472	0.954472	0.423938	107.612	5.56725	0.0058851	0.974171	0.10206	0.997497	0.9974	0.986987	1.16236	2.0564	4.26246	0.097184	0.00987661	0.0326685	-0.818706	0.363179	0.997497	0.999779	0.999984	0.990318	66.9796	4.55971	11.6338	8.55643	6.61987	6.29455	8.27456	5.68169	3.81466	1.45254	1.74229	3.39509	1.18912	0.976357
DUNN_CYTD_B	0	61.1742	1	20.9348	10	1.22664	1.21993	1.19371	1.1576	1.17207	1.09022	0.00542295	0.949457	0.949457	0.209146	15.4488	1.55012	0.0044242	0.980056	0.0803202	0.997934	0.997886	0.98997	1.08967	2.03891	4.06076	0.0763619	0.00542295	0.0274281	-0.79355	0.316623	0.997934	0.999831	0.999991	0.994875	65.4723	2.2146	16.4442	7.58823	2.84498	10.3646	12.2885	2.89642	10.124	6.14511	4.78495	1.63361	5.06034	2.16759
DUNN_CYTD_B	0	51.5931	9	21.6764	6	4.10935	1.27447	1.25634	1.26155	1.26267	1.39651	0.0269208	0.952718	0.952718	1.11166	306.658	16.0018	0.0131943	0.954488	0.174887	0.994883	0.994574	0.976941	1.40658	2.12163	4.94473	0.163806	0.0269208	0.0603279	-0.816448	0.462985	0.994883	0.999511	0.999958	0.932048	86.6673	1.21081	4.12916	1.42594	1.30899	2.60923	1.5544	0.485959	0.794265	0.0986226	1.29748	0.231462	0.872879	1.37859
DUNN_CYTD_B	0	108.929	2	20.0896	6	1.70071	1.16423	1.14148	1.10543	1.11325	1.23485	0.01325	0.963633	0.963633	0.715337	429.211	15.2009	0.0063259	0.980408	0.0854915	0.997556	0.997408	0.99015	1.23818	2.05847	4.62949	0.0800525	0.01325	0.032107	-0.81854	0.334211	0.997556	0.999766	0.999979	0.995605	57.3214	1.06511	12.8587	0.511988	4.01096	2.06456	2.44432	0.381059	0.873908	1.26966	0.344335	0.201731	1.25544	0.999132
DUNN_CYTD_B	0	126.568	1	25.9196	10	1.25333	1.23229	1.21273	1.17551	1.19036	1.2383	0.0134667	0.962598	0.962598	0.706558	568.065	16.4695	0.00779349	0.976985	0.0985059	0.996772	0.996602	0.988419	1.24173	2.064	4.59825	0.0912637	0.0134667	0.0405966	-0.771393	0.341064	0.996772	0.999708	0.999979	0.990214	63.4535	4.73887	10.4138	10.8406	5.8964	7.19681	3.15759	0.631667	1.3046	2.71029	3.01133	5.21592	1.11068	1.90301
DUNN_CYTD_B	0	68.6816	1	24.7798	10	1.1981	1.26862	1.25044	1.22199	1.23399	1.27469	0.0161469	0.956506	0.956506	0.726251	102.396	7.57376	0.00972763	0.965708	0.136519	0.995938	0.995727	0.982685	1.27941	2.09491	4.59537	0.127899	0.0161469	0.0493083	-0.80815	0.411078	0.995938	0.999635	0.999974	0.994129	74.9685	6.64268	17.8846	11.6842	5.20053	3.89243	1.27954	1.34347	0.647963	1.7998	2.7688	0.71863	0.492569	0.55153
DUNN_CYTD_B	0.00189	109.281	1	21.4784	10	1.3827	1.23924	1.22211	1.17617	1.19457	1.30457	0.0163496	0.963657	0.963657	0.883271	369.324	14.9538	0.00876391	0.972974	0.115068	0.996444	0.996258	0.986387	1.30941	2.08599	4.7983	0.107344	0.0163496	0.0442082	-0.809106	0.38043	0.996444	0.999673	0.999974	0.939403	66.2859	1.39704	2.81489	1.26108	1.14967	0.249058	1.84552	0.742257	0.632947	0.638182	1.24016	0.452973	0.815359	0.54544
DUNN_CYTD_B	0.007673	71.227	3	33.2712	10	3.81715	1.13515	1.11496	1.06058	1.07459	1.19034	0.00985607	0.964837	0.964837	0.550671	106.68	6.9808	0.00533589	0.986284	0.063371	0.997931	0.997761	0.993117	1.19198	2.05439	4.53259	0.0589183	0.00985607	0.027436	-0.80206	0.285214	0.997931	0.999801	0.999984	0.975037	47.3687	0.551673	2.38703	2.36979	2.10964	1.16675	0.616053	1.82188	1.61566	0.470017	0.918358	1.05421	0.601452	0.574881
DUNN_CYTD_B	0.00892	43.2685	2	19.3214	5	3.52435	1.28458	1.26406	1.24818	1.26045	1.17658	0.0152471	0.931264	0.931264	0.428344	54.6971	4.02205	0.00936421	0.962634	0.13937	0.996043	0.995857	0.981103	1.18089	2.07201	4.197	0.13071	0.0152471	0.0482324	-0.803435	0.41311	0.996043	0.999648	0.999976	0.969922	77.7276	1.82196	1.86001	2.86801	6.56294	2.90911	4.49934	4.28724	2.50555	1.8831	3.75717	3.08869	1.68354	1.30049
DUNN_CYTD_B	0.00974	77.7431	1	20.3029	10	1.76807	1.19706	1.17995	1.14714	1.15602	1.15542	0.00973623	0.955	0.955	0.422934	94.0863	5.37657	0.00613778	0.979632	0.0870253	0.9974	0.99727	0.989758	1.15701	2.05146	4.30364	0.081506	0.00973623	0.033683	-0.803719	0.332173	0.9974	0.999769	0.999985	0.978125	56.5989	1.5769	7.45545	1.52308	3.64718	2.01937	2.48892	1.67314	1.537	0.902221	0.973103	1.67396	1.4254	1.42998
DUNN_CYTD_B	0.011006	61.6115	1	32.3963	6	3.54084	1.23574	1.22301	1.18362	1.19337	1.26748	0.0123465	0.966396	0.966396	0.722401	108.72	7.64343	0.00779819	0.973871	0.106551	0.996745	0.996542	0.986839	1.27031	2.08803	4.67413	0.100132	0.0123465	0.0406447	-0.80651	0.366192	0.996745	0.999706	0.99998	0.969377	66.1025	2.61731	5.73496	1.55849	2.81748	2.32181	0.970463	1.89807	1.06148	0.408421	0.879165	0.959953	0.437172	2.09873
DUNN_CYTD_B	0.012681	121.077	2	21.5148	10	1.52311	1.23474	1.21813	1.18639	1.19645	1.40021	0.019144	0.968727	0.968727	1.20502	782.063	25.0993	0.00942915	0.970931	0.124068	0.996302	0.996083	0.98535	1.40642	2.10118	5.14673	0.115805	0.019144	0.0457824	-0.812989	0.395316	0.996302	0.99965	0.99997	0.966367	69.3865	2.09429	3.54908	3.96138	2.9249	3.02329	1.28802	1.55856	1.80242	0.424957	0.634159	1.88315	1.19841	0.525726
DUNN_CYTD_B	0.016556	38.5052	1	20.895	6	3.34777	1.27917	1.25961	1.22756	1.24079	1.17037	0.0126509	0.940215	0.940215	0.410518	33.6347	3.29975	0.00855091	0.966386	0.12912	0.996271	0.996112	0.983027	1.17339	2.06969	4.20678	0.12129	0.0126509	0.0456739	-0.806773	0.400221	0.996271	0.999677	0.99998	0.983332	73.3443	2.65492	10.3095	5.99774	2.28478	4.18297	5.87406	4.00453	1.09381	3.96308	1.23741	1.37496	1.52983	1.61517
DUNN_CYTD_B	0.018018	75.8036	9	48.8957	5	5.21034	1.18761	1.1611	1.12522	1.13968	1.48602	0.029766	0.961545	0.961545	1.51816	655.619	27.7569	0.0105117	0.979043	0.0946672	0.996626	0.9963	0.989462	1.49753	2.11085	5.61407	0.0870173	0.029766	0.0418493	-0.776372	0.336419	0.996626	0.999621	0.999954	0.993216	60.3921	1.93642	3.71954	12.0846	2.67813	1.52938	0.780277	2.69627	3.79279	2.12044	5.22247	0.773016	1.38698	2.24696
DUNN_CYTD_B	0.019455	76.4891	1	34.0435	10	1.70714	1.16633	1.15114	1.11194	1.12287	1.20395	0.00968071	0.967281	0.967281	0.581997	184.369	8.48443	0.00550972	0.983161	0.0735925	0.997789	0.997632	0.991541	1.2055	2.05997	4.54474	0.0693099	0.00968071	0.0291928	-0.807731	0.308044	0.997789	0.999794	0.999985	0.988774	52.1358	1.8932	4.31504	4.97814	4.00169	3.59736	3.31191	2.1268	1.47647	1.55759	0.624986	0.854889	1.204	1.09292
DUNN_CYTD_B	0.019656	174.099	1	19.2817	7	1.50564	1.14768	1.12303	1.09135	1.09606	1.26551	0.0109136	0.975042	0.975042	0.863527	1128.19	27.9407	0.0051998	0.983119	0.0739097	0.997976	0.997859	0.991519	1.26768	2.05169	4.79238	0.0695524	0.0109136	0.0272963	-0.823201	0.313408	0.997976	0.999807	0.999983	0.99233	50.3396	4.15307	4.31098	7.92147	3.29751	0.372551	0.50089	2.10659	1.5729	0.78085	0.569252	1.0901	0.749157	1.06141
DUNN_CYTD_B	0.021429	52.8018	2	26.1609	10	4.15294	1.2321	1.21665	1.17095	1.18446	1.28347	0.0235919	0.944592	0.944592	0.827876	284.832	13.001	0.00991149	0.974543	0.111482	0.996294	0.996068	0.987183	1.29194	2.08077	4.74042	0.102756	0.0235919	0.045997	-0.772563	0.361813	0.996294	0.999636	0.999964	0.99428	65.6937	2.24334	10.0641	13.5691	5.12708	9.73307	7.6394	5.83093	2.29617	2.6173	3.75337	2.30041	1.24126	2.49962
DUNN_CYTD_B	0.021992	53.0381	2	37.2386	10	5.33207	1.27177	1.25341	1.22283	1.2375	1.46554	0.0348553	0.951188	0.951188	1.39311	539.706	23.5724	0.0143562	0.967868	0.135935	0.994988	0.99449	0.983789	1.47957	2.12224	5.38374	0.124583	0.0348553	0.0585246	-0.755743	0.390073	0.994988	0.999475	0.999946	0.995964	88.7093	5.57533	23.361	21.6714	26.4328	3.38454	5.96859	4.85697	8.16358	5.52014	3.49132	4.53236	1.3207	4.5097
DUNN_CYTD_B	0.0275	59.7846	1	24.7733	10	3.34678	1.21387	1.20028	1.16427	1.17512	1.23304	0.0193365	0.943067	0.943067	0.659854	146.509	8.64449	0.00920327	0.976035	0.104635	0.996489	0.99626	0.987939	1.23939	2.07163	4.56121	0.0964405	0.0193365	0.0437977	-0.77852	0.353337	0.996489	0.999659	0.99997	0.9846	61.9054	2.01531	6.85255	4.92602	4.98188	5.48284	2.48326	0.53285	0.388201	2.6457	2.59294	2.98087	2.66508	1.56046
DUNN_CYTD_B	0.034711	96.5304	1	15.514	10	1.32948	1.19388	1.17727	1.14994	1.15717	1.10793	0.00631186	0.957528	0.957528	0.290881	130.605	5.20455	0.00384015	0.978766	0.0793842	0.998355	0.998295	0.989306	1.10783	2.03646	4.133	0.0763225	0.00631186	0.0227529	-0.843597	0.33069	0.998355	0.999856	0.99999	0.933151	58.9958	1.11712	2.11037	2.95392	1.49668	0.726865	0.628854	1.12215	1.11441	0.659811	0.423804	0.746702	1.82236	1.29323
DUNN_CYTD_B	0.037997	51.8955	1	14.6581	6	1.77254	1.22025	1.20855	1.17843	1.18819	1.08374	0.00415784	0.956888	0.956888	0.188708	28.6732	1.86719	0.00338598	0.975143	0.0883485	0.998417	0.998383	0.987462	1.08256	2.03726	3.99759	0.085619	0.00415784	0.0218305	-0.852672	0.350785	0.998417	0.999871	0.999993	0.96138	63.4544	0.739683	6.28878	2.95598	1.97543	1.50201	0.977138	0.646026	2.40972	1.72541	0.974389	1.0328	1.11982	0.439382
DUNN_CYTD_B	0.043554	56.9637	9	48.1138	8	4.50878	1.22227	1.20112	1.1571	1.1689	1.39465	0.0164489	0.971504	0.971504	1.1379	168.552	12.9848	0.00841808	0.975973	0.101587	0.996742	0.996525	0.987907	1.3995	2.1112	5.20405	0.0947275	0.0164489	0.0408191	-0.800086	0.355923	0.996742	0.999687	0.999974	0.994729	62.0564	0.988992	14.8735	1.76226	3.95374	4.59106	1.07762	0.0787158	1.54629	1.54092	1.53468	0.761136	1.32627	0.863874
DUNN_CYTD_B	0.068293	32.0987	3	15.6832	5	3.6454	1.14157	1.12173	1.07355	1.08511	1.04651	0.00328674	0.937238	0.937238	0.101439	7.00735	0.705727	0.00254736	0.98632	0.0548557	0.998833	0.998798	0.99313	1.04492	2.02185	3.97914	0.0526596	0.00328674	0.016812	-0.835192	0.275033	0.998833	0.999903	0.999995	0.990699	45.7365	4.02718	5.55785	5.04206	1.52062	2.69979	0.770168	1.60914	0.570697	1.60344	0.339277	0.0636614	0.408762	1.31082
DUNN_CYTD_B	0.070117	91.2772	1	20.0414	10	1.60662	1.19278	1.17867	1.13438	1.15032	1.15006	0.00916358	0.95779	0.95779	0.42497	203.734	7.75344	0.00539131	0.980968	0.0803125	0.997735	0.997632	0.990433	1.15137	2.04559	4.30606	0.0755423	0.00916358	0.0300036	-0.807072	0.320872	0.997735	0.999798	0.999986	0.985472	55.4099	2.68447	1.20776	10.0273	6.26072	2.04313	1.3892	0.853588	2.52337	2.41766	1.66242	1.02742	0.602579	1.23328
DUNN_CYTD_B	0.070984	45.1869	3	21.8157	6	2.74869	1.22326	1.20519	1.17896	1.19187	1.14969	0.0114049	0.943566	0.943566	0.392736	138.993	5.68316	0.00661006	0.974711	0.10096	0.997209	0.997086	0.987261	1.15211	2.05364	4.22907	0.0949838	0.0114049	0.035854	-0.806964	0.35727	0.997209	0.999752	0.999982	0.983371	64.1936	1.49252	1.5929	5.54536	5.61881	4.77291	3.89592	6.58568	3.57138	3.25407	1.31489	1.9618	1.07313	1.29599
DUNN_CYTD_B	0.072391	70.1608	2	19.7257	6	1.64742	1.22889	1.21149	1.17144	1.19065	1.14328	0.0102171	0.946189	0.946189	0.369479	78.4942	4.37383	0.00648875	0.975823	0.0977964	0.997213	0.997093	0.987827	1.1451	2.05277	4.21431	0.0919426	0.0102171	0.0357591	-0.811816	0.353659	0.997213	0.999755	0.999984	0.985588	60.9572	5.50453	10.056	5.23892	4.21192	1.07452	1.52018	1.5216	0.815061	1.88759	1.60634	1.18701	1.57016	0.40719
DUNN_CYTD_B	0.080537	71.5267	2	30.8203	6	3.43859	1.14775	1.12551	1.08377	1.09694	1.17989	0.0111861	0.956931	0.956931	0.508204	90.9497	6.06258	0.00564676	0.984745	0.0682718	0.997821	0.99765	0.99234	1.1822	2.05488	4.4732	0.0636523	0.0111861	0.0287827	-0.803354	0.295935	0.997821	0.99979	0.999983	0.988278	50.4802	1.36736	5.10924	5.38608	1.32064	1.31536	2.32692	2.16566	2.13992	1.93834	0.908955	0.84319	0.442466	0.781592
DUNN_CYTD_B	0.089419	86.5891	1	30.5135	7	1.6173	1.22532	1.20441	1.17086	1.18719	1.27382	0.0186186	0.954608	0.954608	0.801624	339.214	13.814	0.00880546	0.975975	0.103786	0.996638	0.996417	0.987907	1.27981	2.07661	4.72493	0.095874	0.0186186	0.042183	-0.791501	0.356493	0.996638	0.999674	0.999971	0.99593	66.0784	3.91198	12.6527	10.663	6.31092	0.798846	3.83082	4.21246	4.66057	2.19161	1.65132	1.19633	0.189174	0.740354
DUNN_CYTD_B	0.091362	52.7099	2	21.4576	10	1.70954	1.19166	1.17667	1.13537	1.14301	1.112	0.00605862	0.957707	0.957707	0.280418	71.9391	3.35725	0.00435541	0.979986	0.0808468	0.998018	0.99797	0.989935	1.11176	2.04295	4.14435	0.07726	0.00605862	0.0265758	-0.825277	0.327673	0.998018	0.999835	0.99999	0.980489	58.9112	2.34123	6.56375	5.25992	0.801302	1.17065	1.00868	0.886368	1.44836	1.0217	0.0898804	0.501803	1.43564	1.52222
DUNN_CYTD_B	0.091935	59.437	3	30.3579	10	2.1385	1.1615	1.14338	1.11879	1.12607	1.17092	0.0127612	0.948274	0.948274	0.480602	160.774	7.10464	0.00624565	0.982618	0.0750367	0.997659	0.997459	0.991265	1.17402	2.05325	4.41418	0.0699246	0.0127612	0.0305969	-0.791259	0.305863	0.997659	0.999769	0.99998	0.9928	54.3018	1.50197	7.71107	5.18997	3.44634	5.29889	5.59871	2.85597	1.53582	5.86979	0.716203	2.66994	1.31338	0.818301
DUNN_CYTD_B	0.190559	80.0256	1	26.6852	4	2.8018	1.19312	1.17577	1.14551	1.16035	1.19651	0.0153506	0.94463	0.94463	0.539069	108.43	6.54898	0.00715779	0.978075	0.092107	0.997265	0.997084	0.988967	1.20088	2.06453	4.45502	0.0856581	0.0153506	0.0353357	-0.806117	0.341965	0.997265	0.999735	0.999976	0.991845	61.6692	1.73908	12.7232	3.67855	2.16437	2.29635	4.51822	0.524454	1.47749	0.592613	0.528095	1.94339	0.695384	1.25174
DUNN_CYTD_B	0.102007	26.1993	2	15.9207	7	2.20092	1.17466	1.15899	1.1274	1.14442	1.05344	0.00419607	0.930959	0.930959	0.117344	17.3499	1.1342	0.00266579	0.981773	0.0663343	0.998838	0.9988	0.990825	1.0523	2.025	3.96279	0.0640159	0.00419607	0.0168212	-0.839726	0.302557	0.998838	0.9999	0.999993	0.996429	57.2013	4.34562	13.5389	9.74747	10.3198	1.40012	4.74157	1.65166	0.6595	2.3379	0.343657	0.90343	0.703325	1.08481
DUNN_CYTD_B	0.108734	45.676	3	23.8142	10	2.13959	1.21417	1.19646	1.15043	1.16726	1.13672	0.00857746	0.950809	0.950809	0.340128	35.4652	2.97241	0.00592857	0.977604	0.0920442	0.997382	0.997284	0.988731	1.13772	2.05312	4.20693	0.0867077	0.00857746	0.0337994	-0.815387	0.34495	0.997382	0.999776	0.999986	0.994881	61.9247	2.03618	12.325	4.84336	3.87114	4.03864	3.21257	3.79406	2.6449	1.10376	1.1957	1.28743	1.17638	0.498638
DUNN_CYTD_B	0.11641	51.6256	3	19.2958	6	1.8979	1.22209	1.20385	1.16994	1.18366	1.12287	0.0116537	0.927285	0.927285	0.308842	62.669	3.49802	0.00628484	0.975541	0.096633	0.997386	0.997269	0.98768	1.12542	2.048	4.13848	0.0910532	0.0116537	0.0339453	-0.809436	0.350871	0.997386	0.999765	0.999982	0.965787	62.8858	0.594084	3.06315	2.51223	0.567166	2.52604	2.13257	1.68498	1.02295	1.10613	2.63893	3.73721	1.43056	2.78271
DUNN_CYTD_B	0.118056	119.847	1	16.4714	10	1.17353	1.19077	1.17785	1.14979	1.15567	1.12529	0.00838607	0.955377	0.955377	0.367429	290.168	8.86215	0.00453072	0.981243	0.0743531	0.998139	0.998057	0.990564	1.12623	2.03522	4.22728	0.0705659	0.00838607	0.0253693	-0.792269	0.304837	0.998139	0.999831	0.999987	0.984829	58.0565	9.84602	6.77764	6.70491	11.0802	3.13807	5.14534	3.69638	4.23654	2.76928	1.81371	1.0006	2.77949	0.71612
DUNN_CYTD_B	0.119601	68.5581	1	20.4303	5	1.0774	1.15592	1.13792	1.11302	1.12338	1.05923	0.0053222	0.924877	0.924877	0.136357	16.0556	1.16623	0.00361139	0.985177	0.0612679	0.998424	0.998355	0.992556	1.05865	2.0263	4.01161	0.0577303	0.0053222	0.021853	-0.780511	0.274599	0.998424	0.999863	0.999992	0.99245	55.7489	5.63252	14.0883	5.49302	10.8201	6.66485	7.49461	7.61836	3.1476	6.65127	6.84516	1.67753	1.23061	2.05705
DUNN_CYTD_B	0.119792	49.5636	2	24.3645	7	3.03756	1.28052	1.26524	1.22507	1.23778	1.25387	0.0153913	0.953815	0.953815	0.651046	71.5945	6.00792	0.00995354	0.964541	0.140464	0.99572	0.995525	0.982093	1.25822	2.0928	4.4985	0.131308	0.0153913	0.0514231	-0.813549	0.418558	0.99572	0.999625	0.999976	0.975797	76.6919	1.02444	5.78178	2.42015	0.694068	1.30642	1.06099	1.34419	1.52409	0.71181	0.327055	1.51831	0.916974	0.226628
DUNN_CYTD_B	0.121859	37.0158	9	20.6426	6	6.56725	1.24158	1.22298	1.19902	1.20763	1.21262	0.0216356	0.92904	0.92904	0.588084	141.892	7.89969	0.00990293	0.969992	0.120452	0.996292	0.996034	0.984861	1.22013	2.06979	4.42154	0.111865	0.0216356	0.0458889	-0.79361	0.382799	0.996292	0.999635	0.999966	0.989614	71.4998	2.38155	11.4246	7.30002	5.15941	1.86795	2.11928	1.85548	2.92107	1.18401	1.17535	1.74096	0.713112	2.13507
DUNN_CYTD_B	0.126087	48.0772	2	23.1546	7	3.8605	1.17544	1.15322	1.11902	1.13232	1.16063	0.0135351	0.941724	0.941724	0.450927	120.51	6.40928	0.00641044	0.979804	0.0857955	0.997529	0.997374	0.989843	1.16412	2.05064	4.33387	0.080126	0.0135351	0.0323847	-0.817031	0.33428	0.997529	0.999763	0.999979	0.992978	57.9746	2.09116	8.56256	2.72674	3.22376	4.10856	1.29582	0.342277	1.73815	1.8412	0.203083	0.531688	0.970154	0.983612
DUNN_CYTD_B	0.126126	118.447	1	19.4558	6	1.3829	1.15802	1.13565	1.10872	1.1198	1.16339	0.0120431	0.953151	0.953151	0.502011	413.455	12.4699	0.00529054	0.982943	0.0723189	0.998006	0.99788	0.991427	1.16615	2.04049	4.39338	0.0678323	0.0120431	0.0269478	-0.795692	0.301862	0.998006	0.999805	0.999981	0.978738	52.8467	1.76861	2.9456	4.67659	0.586743	6.83008	5.39472	1.27817	3.97785	3.97782	0.518305	2.16607	1.98103	0.694016
DUNN_CYTD_B	0.133824	97.8276	1	28.9068	10	1.43057	1.20179	1.18706	1.15987	1.17174	1.23311	0.0143582	0.957297	0.957297	0.658044	177.316	9.08905	0.00756084	0.978605	0.091629	0.997085	0.996847	0.989238	1.23698	2.07093	4.60135	0.0851567	0.0143582	0.03696	-0.791223	0.336189	0.997085	0.999718	0.999977	0.987491	59.5123	2.60573	8.83487	1.48453	2.43021	5.02109	1.49265	2.12319	3.03711	0.962891	1.52003	1.58323	1.22896	3.837
DUNN_CYTD_B	0.134375	74.8969	2	35.9955	10	2.9925	1.23682	1.21762	1.18251	1.18661	1.40886	0.0208742	0.965565	0.965565	1.19137	367.176	17.7266	0.0104469	0.971444	0.120212	0.996036	0.995718	0.985608	1.41592	2.11304	5.19627	0.111815	0.0208742	0.0482286	-0.800391	0.38495	0.996036	0.999612	0.999967	0.996558	70.9384	2.34042	16.0664	7.53692	3.21576	1.78147	1.89118	1.93743	3.48478	0.408554	2.1299	1.79783	0.930438	0.384112
DUNN_CYTD_B	0.136196	48.2941	1	14.0034	6	1.41676	1.21433	1.19529	1.1851	1.1879	1.07195	0.0048637	0.941147	0.941147	0.160404	26.9045	1.6511	0.00385253	0.976317	0.0848505	0.998212	0.998171	0.98806	1.07114	2.0328	3.96706	0.0817366	0.0048637	0.0242667	-0.804361	0.328442	0.998212	0.999853	0.999992	0.993379	64.17	7.50962	16.8926	11.4807	5.18537	10.5225	1.473	2.03471	2.10077	2.9729	1.6537	0.379355	3.48458	0.508731
DUNN_CYTD_B	0.137313	54.2878	4	19.2124	10	4.14559	1.22326	1.20268	1.16901	1.18462	1.26425	0.0229027	0.942728	0.942728	0.776777	227.839	11.7193	0.0101321	0.975527	0.107467	0.996332	0.996039	0.98768	1.27239	2.0744	4.68143	0.098379	0.0229027	0.0453376	-0.780335	0.358409	0.996332	0.999627	0.999964	0.987282	65.9246	1.56525	6.33043	2.71917	2.34244	2.37763	4.66128	2.38192	2.20276	2.3192	1.7842	3.57005	1.59706	0.746336
DUNN_CYTD_B	0.140078	36.8947	3	20.7606	1	3.69931	1.22768	1.21018	1.18398	1.19934	1.14148	0.0117721	0.937757	0.937757	0.366447	114.928	5.06976	0.00699066	0.973964	0.103018	0.997071	0.99693	0.986881	1.14409	2.05213	4.19055	0.0966009	0.0117721	0.0373812	-0.797107	0.357214	0.997071	0.999738	0.999981	0.972393	65.3482	2.63341	2.9497	2.2966	6.25435	0.453216	2.25156	1.68793	1.16343	1.23944	0.9214	2.59001	0.210781	2.03855
DUNN_CYTD_B	0.14157	96.6822	1	37.2177	6	1.42918	1.22912	1.21156	1.16753	1.18944	1.313	0.0197464	0.957308	0.957308	0.905225	288.174	13.2374	0.00963163	0.976444	0.102284	0.996358	0.996061	0.988146	1.31953	2.08962	4.88635	0.0943431	0.0197464	0.0448289	-0.775794	0.348657	0.996358	0.999643	0.999969	0.993242	66.495	4.99329	11.204	2.64134	5.02034	2.04552	3.64545	4.62743	4.96399	3.1127	1.12456	2.5932	0.1229	1.27152
DUNN_CYTD_B	0.14738	66.485	2	38.0941	7	3.33769	1.26686	1.25565	1.23632	1.24789	1.54355	0.0447973	0.945792	0.945792	1.60782	520.913	24.4397	0.0150497	0.964913	0.146714	0.994832	0.994403	0.982285	1.56251	2.14736	5.65928	0.134541	0.0447973	0.0609682	-0.774773	0.411485	0.994832	0.999456	0.999935	0.990844	78.1123	2.22374	8.34481	1.15142	2.19357	6.63107	1.1157	6.94699	4.0959	2.96115	1.00787	2.86663	2.50141	2.07664
DUNN_CYTD_B	0.148026	44.9245	3	22.2798	6	3.03982	1.22751	1.20547	1.17601	1.1908	1.1619	0.0086405	0.959206	0.959206	0.414931	84.0312	4.77788	0.00593334	0.973458	0.10478	0.997362	0.997279	0.986626	1.16293	2.05944	4.25573	0.0996451	0.0086405	0.0340127	-0.833197	0.372785	0.997362	0.999775	0.999986	0.987037	67.0972	1.94545	10.4737	1.40056	5.23997	2.33248	3.02044	1.5175	1.09188	0.705532	1.07832	0.751706	0.986817	0.445076
DUNN_CYTD_B	0.148036	49.967	1	18.1335	7	1.95513	1.26489	1.24759	1.23126	1.24287	1.16863	0.0114578	0.951395	0.951395	0.459955	257.369	8.88121	0.00685217	0.969214	0.114265	0.997105	0.996979	0.984452	1.17107	2.05573	4.25346	0.108039	0.0114578	0.0370098	-0.797151	0.374854	0.997105	0.999743	0.999982	0.987097	75.2191	3.77915	8.4509	5.95299	4.23978	11.2189	1.30472	8.02592	5.42781	4.70704	2.05771	1.10306	3.48023	1.72097
DUNN_CYTD_B	0.149477	70.5389	3	17.6526	10	1.91132	1.25818	1.2435	1.21322	1.2248	1.23597	0.0152357	0.955376	0.955376	0.667526	339.777	12.4091	0.00860391	0.968385	0.123716	0.996469	0.996278	0.984042	1.24027	2.07161	4.49218	0.115938	0.0152357	0.0438656	-0.810248	0.393767	0.996469	0.999678	0.999976	0.94955	73.0535	0.442304	3.26225	1.5342	1.93448	1.76219	2.0273	1.03866	1.13066	0.510102	0.419577	0.813777	0.512679	2.57937
DUNN_CYTD_B	0.149485	27.4671	4	13.4089	10	3.22071	1.13655	1.11898	1.09073	1.09851	1.04939	0.00381162	0.941005	0.941005	0.125392	48.0921	1.99802	0.00259654	0.987306	0.0507031	0.998834	0.998805	0.993626	1.04807	2.0189	4.00709	0.0486997	0.00381162	0.0168383	-0.781825	0.250989	0.998834	0.999902	0.999994	0.988771	50.3219	2.72918	3.15947	2.68177	2.61163	2.68173	4.12299	4.33227	1.34999	2.09576	2.21763	1.37954	0.665597	2.53128
DUNN_CYTD_B	0.150743	30.7797	4	25.2265	6	5.53647	1.2102	1.19267	1.16105	1.17147	1.1067	0.0103105	0.92234	0.92234	0.255194	36.0408	2.28662	0.00507559	0.97818	0.0869311	0.997803	0.997744	0.98902	1.10858	2.04497	4.10643	0.082516	0.0103105	0.0291253	-0.804543	0.332275	0.997803	0.99981	0.999985	0.991639	66.1592	5.19954	4.91321	9.13533	14.923	6.91425	7.09761	2.6753	1.54182	1.959	2.04665	1.0201	2.67353	0.61653
DUNN_CYTD_B	0.152269	76.7591	2	30.3577	5	1.65767	1.19205	1.17595	1.15104	1.16658	1.21457	0.0171422	0.945375	0.945375	0.61042	238.206	9.59259	0.00769509	0.979667	0.0861421	0.997206	0.996951	0.989773	1.21984	2.06519	4.55152	0.0799662	0.0171422	0.0356095	-0.789716	0.326055	0.997206	0.999716	0.999973	0.98638	58.5819	1.28006	2.82094	4.44587	7.77401	3.31942	3.72519	4.24863	1.90445	2.08232	2.32728	1.00843	0.313584	0.875599
DUNN_CYTD_B	0.152542	77.5352	1	23.5887	7	1.17258	1.13568	1.11919	1.07358	1.08644	1.06774	0.00364584	0.955214	0.955214	0.159152	12.5892	1.19919	0.00277753	0.986645	0.0559733	0.998732	0.998694	0.993296	1.06632	2.02866	4.06071	0.0534227	0.00364584	0.0180737	-0.831053	0.276577	0.998732	0.999894	0.999994	0.99541	48.2037	3.39933	8.43504	5.16709	2.78702	4.30183	2.28813	3.20917	2.3325	2.53648	2.42568	0.912517	0.619848	0.564987
DUNN_CYTD_B	0.152763	58.8263	2	20.7211	10	1.69732	1.27622	1.2591	1.21981	1.23952	1.21266	0.0149089	0.947111	0.947111	0.548811	80.3501	5.65543	0.00936564	0.967142	0.130975	0.99601	0.995823	0.983417	1.2168	2.07768	4.37223	0.122324	0.0149089	0.048513	-0.792319	0.397327	0.99601	0.999647	0.999976	0.993164	75.2839	3.05526	14.5164	2.0937	3.25511	5.13692	8.52019	4.59249	4.55017	4.02586	2.02272	1.22595	2.16968	1.19763
DUNN_CYTD_B	0.156559	56.0524	3	25.99	10	2.16751	1.24387	1.22658	1.19433	1.2068	1.26046	0.0143068	0.961952	0.961952	0.737646	430.636	13.8361	0.00856668	0.971865	0.116441	0.996426	0.996235	0.985821	1.26429	2.0781	4.61721	0.108441	0.0143068	0.0442344	-0.801192	0.379619	0.996426	0.999678	0.999977	0.969537	66.9485	2.20807	3.25606	4.51166	4.6696	2.8429	1.42028	1.31655	2.74381	2.55547	2.87861	0.412883	0.669697	0.744121
DUNN_CYTD_B	0.161739	74.4789	1	44.8769	6	3.35838	1.21223	1.18336	1.16276	1.17264	1.49333	0.0234611	0.968757	0.968757	1.47822	431.858	22.2648	0.00953272	0.974051	0.10972	0.996599	0.996353	0.986931	1.50166	2.12569	5.57182	0.102426	0.0234611	0.042562	-0.805859	0.370984	0.996599	0.999651	0.999964	0.99578	66.6371	1.96055	5.33309	8.8346	3.93302	5.2741	1.11268	4.1712	2.95585	3.3106	0.473584	1.26837	0.878377	1.41319
DUNN_CYTD_B	0.162765	28.2867	3	18.814	5	3.37206	1.2419	1.22299	1.19854	1.21267	1.08544	0.00759697	0.921092	0.921092	0.184936	13.9269	1.28174	0.00542521	0.975006	0.0945958	0.997571	0.99749	0.987405	1.08598	2.04069	3.9921	0.0894976	0.00759697	0.031678	-0.803056	0.34523	0.997571	0.999794	0.999988	0.990961	66.5298	5.83718	14.1564	5.31372	14.8377	7.6932	7.12885	5.6237	3.78345	5.35072	1.89964	3.32735	2.199	2.62201
DUNN_CYTD_B	0.166667	56.3379	2	22.3235	6	2.6111	1.19987	1.18177	1.14463	1.15767	1.17911	0.0111041	0.957006	0.957006	0.50537	205.118	8.54686	0.0063178	0.977507	0.0931012	0.997408	0.99727	0.98868	1.18137	2.05479	4.37581	0.0874475	0.0111041	0.0336899	-0.821712	0.348944	0.997408	0.999763	0.999982	0.979473	61.6328	1.69279	1.31955	5.24041	4.23935	0.893791	1.12814	0.297126	2.36666	0.281789	0.585407	0.571934	1.03048	0.762006
DUNN_CYTD_B	0.167488	57.6282	1	22.7103	6	1.75147	1.15138	1.13328	1.08564	1.09809	1.08408	0.00422468	0.959924	0.959924	0.206592	35.4549	2.09647	0.00312185	0.985048	0.0619404	0.998585	0.998542	0.99249	1.08294	2.03321	4.10345	0.0591635	0.00422468	0.0198975	-0.83884	0.292571	0.998585	0.999881	0.999993	0.992445	50.031	2.50611	10.074	1.53036	1.27026	1.79064	0.493634	1.46815	1.38049	1.09881	1.55119	0.521804	1.24374	0.426568
DUNN_CYTD_B	0.168565	37.9659	3	24.013	10	3.33133	1.22795	1.20757	1.17804	1.18746	1.14273	0.0105937	0.94347	0.94347	0.364171	67.1395	4.03829	0.00625521	0.975302	0.0992759	0.997363	0.997243	0.987562	1.14474	2.05362	4.20703	0.0932953	0.0105937	0.0341634	-0.809465	0.355336	0.997363	0.999765	0.999983	0.995678	66.6041	3.9743	2.24363	8.36371	14.8111	10.9133	0.720704	3.01118	2.57428	5.90951	3.78821	1.12933	2.57543	1.64867
DUNN_CYTD_B	0.171115	59.8906	1	17.7928	6	1.61497	1.21909	1.20058	1.16256	1.1755	1.09438	0.00631083	0.945626	0.945626	0.225792	40.7979	2.43988	0.00456223	0.977174	0.0871801	0.997956	0.997887	0.988504	1.09428	2.03913	4.05191	0.0830813	0.00631083	0.0273322	-0.822761	0.338692	0.997956	0.999827	0.99999	0.98026	61.5188	2.23098	5.00086	2.76119	2.5532	3.64479	3.25864	0.391097	1.68628	4.33767	1.5416	0.468189	0.744196	0.45073
DUNN_CYTD_B	0.171315	44.0704	1	10.3766	6	2.03619	1.21748	1.19624	1.17691	1.18581	1.05628	0.00580838	0.911743	0.911743	0.125803	10.8636	0.967205	0.00453452	0.982598	0.069732	0.997916	0.997857	0.991253	1.05594	2.02611	3.96866	0.0657905	0.00580838	0.0276917	-0.721682	0.275099	0.997916	0.999827	0.999991	0.98391	65.7936	2.16519	4.83687	10.1624	2.05601	3.36464	4.02987	1.80416	2.48836	2.12932	1.56227	1.78624	1.85003	2.21326
DUNN_CYTD_B	0.171681	45.0225	2	24.346	10	1.75586	1.14102	1.12431	1.0807	1.09223	1.07333	0.00448212	0.950328	0.950328	0.175969	10.5014	1.24262	0.00332961	0.987052	0.0561118	0.998503	0.998446	0.993502	1.07232	2.03023	4.08547	0.0529793	0.00448212	0.0208648	-0.802862	0.269237	0.998503	0.999874	0.999993	0.99215	45.9468	3.35244	5.95429	12.3211	1.61543	3.37204	3.06277	2.90825	2.95572	4.01692	1.84809	0.848359	0.394884	1.11879
DUNN_CYTD_B	0.17561	51.0131	1	15.5096	5	1.38693	1.2256	1.20248	1.19542	1.20197	1.08362	0.00618759	0.938137	0.938137	0.193834	30.7847	1.98962	0.00465822	0.975804	0.0892293	0.997887	0.99782	0.987803	1.08345	2.03637	4.0007	0.0852546	0.00618759	0.028069	-0.793822	0.332861	0.997887	0.999823	0.99999	0.984149	69.5049	6.63819	14.0942	8.07486	1.85248	3.2425	1.70017	2.56707	2.47786	2.84897	0.432943	3.94008	1.55781	0.90377
DUNN_CYTD_B	0.181818	84.1884	2	18.5395	10	1.78034	1.1617	1.13967	1.10857	1.12027	1.1443	0.0112488	0.946949	0.946949	0.412773	146.352	6.62344	0.00553122	0.982343	0.0759826	0.997848	0.997717	0.991126	1.14665	2.04344	4.30272	0.0711494	0.0112488	0.0287473	-0.806149	0.312265	0.997848	0.999795	0.999982	0.995037	55.6072	3.86817	8.50777	3.01856	4.00411	1.80715	6.90218	2.94732	0.94994	3.0615	2.58153	1.25218	0.619108	0.903032
DUNN_CYTD_B	0.185358	113.724	1	25.4198	6	1.10863	1.22152	1.20226	1.16813	1.18217	1.19152	0.0132393	0.950015	0.950015	0.51643	118.277	6.55424	0.00720224	0.975501	0.100875	0.997074	0.996913	0.987663	1.19483	2.06467	4.39936	0.094156	0.0132393	0.0373821	-0.806631	0.357015	0.997074	0.999731	0.999979	0.994317	63.617	1.03349	12.0102	3.632	10.6553	3.44854	1.68031	2.22514	3.6478	1.34236	1.31988	0.243436	0.318989	0.191805
DUNN_CYTD_B	0.188235	21.0063	3	12.2258	7	4.25106	1.24231	1.22434	1.19536	1.2055	1.05459	0.00580643	0.89765	0.89765	0.107645	3.29554	0.534138	0.00490561	0.978726	0.0808272	0.997684	0.997637	0.989292	1.05425	2.02892	3.91922	0.0765991	0.00580643	0.0301629	-0.73198	0.298425	0.997684	0.999813	0.999991	0.966618	67.8356	2.223	4.09746	2.62728	0.228343	2.57351	3.72673	4.37126	3.12675	0.575364	1.18405	2.05596	0.529323	0.656924
DUNN_CYTD_B	0.188679	28.9986	9	19.7097	7	5.98534	1.23611	1.21814	1.18524	1.1983	1.1025	0.00836639	0.930451	0.930451	0.232196	16.8433	1.68312	0.00572751	0.974338	0.0984648	0.997477	0.997383	0.987068	1.10341	2.04602	4.04618	0.0930724	0.00836639	0.0327723	-0.816765	0.356485	0.997477	0.999783	0.999987	0.989807	67.6286	0.880583	8.55388	7.53501	8.24444	9.6455	0.699656	2.18773	3.88651	3.02193	2.5918	1.5704	1.52061	0.968676
DUNN_CYTD_B	0.188746	32.3248	1	20.5469	4	4.52511	1.20077	1.18602	1.15989	1.17203	1.0887	0.00606862	0.942595	0.942595	0.205342	15.2556	1.54708	0.00426518	0.979121	0.082313	0.998081	0.998026	0.989494	1.08847	2.03851	4.04702	0.0784873	0.00606862	0.0258732	-0.820847	0.32903	0.998081	0.999838	0.99999	0.994689	66.5136	5.97141	12.1199	3.93192	7.09139	11.1666	6.02184	1.6318	2.28343	1.41009	3.51433	0.978652	0.966017	1.2219
DUNN_CYTD_C	0	88.5333	1	14.475	7	1.22195	1.13772	1.11596	1.07335	1.07873	1.04504	0.00238791	0.958085	0.958085	0.111542	29.7055	1.54104	0.00199195	0.987931	0.0476299	0.99906	0.999043	0.993941	1.04301	2.01768	3.9986	0.046115	0.00238791	0.0139036	-0.802138	0.248568	0.99906	0.999924	0.999996	0.975145	43.0245	0.802077	1.87883	0.629562	1.51504	3.20059	3.52152	3.77218	7.11225	2.12818	1.06623	0.728926	0.764938	2.08398
DUNN_CYTD_C	0	56.9567	2	14.6019	10	1.72528	1.13727	1.11408	1.07771	1.08741	1.04759	0.00292712	0.951164	0.951164	0.116937	25.3699	1.45086	0.00228279	0.987455	0.049944	0.998946	0.99892	0.993701	1.04583	2.019	4.00123	0.0481377	0.00292712	0.0153913	-0.801541	0.254183	0.998946	0.999913	0.999995	0.979448	43.227	1.93224	6.27743	2.95482	2.42289	2.3677	1.93915	1.93357	0.582788	1.34056	2.17812	3.74091	2.26853	2.36966
DUNN_CYTD_C	0	34.7143	2	13.7161	10	2.11473	1.08913	1.06315	1.03387	1.04051	1.03468	0.00192801	0.956174	0.956174	0.0860478	21.0822	1.16264	0.00152726	0.990147	0.0385787	0.999293	0.999276	0.995055	1.03243	2.01361	3.99136	0.0374187	0.00192801	0.0108672	-0.808608	0.225858	0.999293	0.999942	0.999997	0.991146	39.8092	2.93794	4.43161	6.35622	9.5195	1.2468	5.97401	2.20487	2.24136	1.20618	0.195089	0.933794	1.15285	0.869202
DUNN_CYTD_C	0	231.085	1	13.7636	10	1.09627	1.21021	1.19315	1.14736	1.14948	1.2593	0.00654395	0.983669	0.983669	0.794775	803.395	21.5753	0.00418591	0.977871	0.0901449	0.998161	0.998109	0.988864	1.25928	2.0613	4.69274	0.0869768	0.00654395	0.0249914	-0.858756	0.356168	0.998161	0.999842	0.99999	0.948074	60.0533	1.06017	3.58103	2.74618	0.819801	0.983518	0.800117	0.480351	0.0813399	0.251331	0.19145	0.760635	0.376339	0.174098
DUNN_CYTD_C	0	61.9348	1	13.9584	10	1.37469	1.05703	1.03893	0.985949	0.988884	1.026	0.00147335	0.950115	0.950115	0.0575911	9.41569	0.59345	0.00109315	0.991233	0.0345566	0.9995	0.999488	0.995602	1.02352	2.01193	3.97072	0.0337705	0.00147335	0.00802071	-0.868477	0.227288	0.9995	0.999958	0.999998	0.99721	40.12	1.16747	4.79052	2.70068	9.92473	3.36205	1.44837	3.68498	0.86564	0.762014	1.90738	2.28461	0.672753	1.03719
DUNN_CYTD_C	0	191.834	1	25.6869	7	1.07243	1.27854	1.2535	1.25045	1.26108	1.42426	0.010556	0.983003	0.983003	1.23142	852.346	26.3895	0.00640133	0.962368	0.133155	0.997366	0.997189	0.980936	1.42616	2.1157	5.18113	0.128315	0.010556	0.0338736	-0.868985	0.430146	0.997366	0.99976	0.999983	0.980468	77.6309	0.517556	6.48207	3.01147	4.04289	1.11531	1.48375	1.58856	2.68311	2.07839	1.5816	0.726111	0.350111	1.0397
DUNN_CYTD_C	0.156627	163.317	1	39.635	5	1.08495	1.15167	1.13462	1.08936	1.09773	1.20852	0.0118138	0.961785	0.961785	0.606416	238.95	9.5967	0.00534014	0.985002	0.0645701	0.998075	0.997921	0.992468	1.21113	2.05899	4.59843	0.0609917	0.0118138	0.0256612	-0.801177	0.287532	0.998075	0.999803	0.999981	0.994377	49.3562	5.97467	6.54177	9.28998	9.58897	3.02059	4.79746	2.13152	1.83277	0.489258	3.54813	1.40054	0.858723	0.468285
DUNN_CYTD_C	0	136.559	1	25.6971	10	1.22547	1.24655	1.23127	1.19529	1.20698	1.28897	0.0127964	0.9689	0.9689	0.810037	300.542	12.6821	0.00750308	0.971923	0.110709	0.996959	0.996741	0.985843	1.29203	2.08774	4.74218	0.104773	0.0127964	0.0382805	-0.817663	0.376778	0.996959	0.999719	0.99998	0.904313	68.2583	1.37805	2.2487	3.17105	0.83346	0.762658	0.558228	0.811626	0.366458	2.19301	2.48625	1.62967	1.06756	0.92418
DUNN_CYTD_C	0	75.6604	2	34.919	10	1.7289	1.22698	1.20646	1.18315	1.19581	1.27609	0.0202714	0.949514	0.949514	0.782689	189.812	10.3855	0.00970756	0.975795	0.102561	0.996424	0.996098	0.987816	1.28289	2.08373	4.73621	0.0953824	0.0202714	0.0439509	-0.766586	0.345925	0.996424	0.999641	0.999968	0.984587	63.4751	0.185655	8.56466	7.59106	0.41874	7.12426	2.53645	8.92197	2.57105	7.50598	1.49133	1.22952	1.72666	1.16899
DUNN_CYTD_C	0	147.92	1	60.1694	7	2.50885	1.23036	1.21129	1.16425	1.17786	1.87185	0.0259525	0.981408	0.981408	2.76554	1171.82	50.9691	0.0111273	0.973576	0.116115	0.996022	0.995725	0.986693	1.88134	2.17894	7.05668	0.107437	0.0259525	0.0485825	-0.798972	0.378328	0.996022	0.999592	0.999959	0.839241	65.7219	0.766625	1.0807	0.257073	1.13731	0.497687	0.579955	0.694073	0.154989	0.633999	0.41327	0.423784	0.28381	0.319895
DUNN_CYTD_C	0	37.9184	1	11.2621	7	1.32743	1.15913	1.15632	1.11522	1.12036	1.02151	0.00227273	0.883995	0.883995	0.0369083	2.19517	0.210328	0.00212705	0.98711	0.0469258	0.998957	0.998951	0.993524	1.01943	2.01281	3.9076	0.0454049	0.00227273	0.0150912	-0.717952	0.226246	0.998957	0.999918	0.999996	0.983444	51.4175	3.74015	9.8594	3.66464	5.67637	1.58839	3.9659	1.17715	2.08654	2.06276	3.35934	2.90233	0.505178	1.27085
DUNN_CYTD_C	0	229.1	1	12.4859	10	1.25813	1.21055	1.19641	1.18771	1.19188	1.34915	0.0117655	0.980416	0.980416	1.18966	1779.38	43.4822	0.00571551	0.979618	0.0815192	0.997726	0.997624	0.989742	1.35175	2.05395	5.09721	0.0772009	0.0117655	0.0301949	-0.741511	0.302615	0.997726	0.999788	0.999982	0.977285	62.8254	2.45554	6.05202	5.96258	5.82652	5.56091	6.32706	3.2964	4.00967	3.27503	6.39834	2.87056	2.09345	3.40789
DUNN_CYTD_C	0	112.036	1	24.2343	10	1.53524	0.980293	0.957282	0.895908	0.880352	1.04742	0.00215336	0.967378	0.967378	0.129855	26.5139	1.62773	0.00131712	0.994627	0.024601	0.999474	0.999425	0.997309	1.04528	2.01544	4.09633	0.0238347	0.00215336	0.00808095	-0.831256	0.185435	0.999474	0.999951	0.999997	0.990385	29.5593	0.49608	2.90067	6.06697	1.66438	0.536099	1.23813	1.03821	1.49941	1.04301	0.217935	0.918928	0.845552	1.27381
DUNN_CYTD_C	0	75.5106	2	27.2256	10	2.20906	0.979273	0.9622	0.904765	0.890154	1.05585	0.0021376	0.972374	0.972374	0.152602	22.6873	1.66999	0.00140356	0.99438	0.0264232	0.999415	0.999371	0.997186	1.05369	2.01815	4.12304	0.0255553	0.0021376	0.00903142	-0.836968	0.193169	0.999415	0.999947	0.999997	0.977486	29.5314	0.722966	0.815787	1.37556	1.1458	1.85203	2.12863	0.839276	1.61301	1.06679	0.2337	0.642839	0.424808	0.667842
DUNN_CYTD_C	0	91.0304	3	29.3341	10	2.64009	1.10521	1.08324	1.0415	1.0403	1.23313	0.0100862	0.972656	0.972656	0.72757	392.946	14.6788	0.00475371	0.987963	0.057338	0.998262	0.998095	0.993962	1.2349	2.05306	4.72484	0.0537436	0.0100862	0.0234232	-0.799639	0.271179	0.998262	0.999824	0.999984	0.992943	46.071	2.82749	9.41459	7.53364	7.16844	2.46304	1.93604	2.09025	0.609147	1.66199	1.38219	0.39413	0.685812	0.656613
DUNN_CYTD_C	0	100.035	2	28.3501	10	2.09307	1.17324	1.14818	1.09767	1.0933	1.25125	0.00805725	0.978848	0.978848	0.753732	390.369	14.4636	0.00474366	0.982673	0.0743787	0.9981	0.997946	0.991294	1.25198	2.06381	4.72448	0.0711414	0.00805725	0.0253674	-0.8246	0.314785	0.9981	0.999822	0.999987	0.989955	52.9073	4.16694	2.03654	9.16923	6.32725	4.16881	2.77452	2.18136	0.372932	2.80688	1.01767	0.448752	1.34095	2.14599
DUNN_CYTD_C	0	86.3571	1	36.0902	10	1.80121	1.03767	1.011	0.958623	0.976895	1.09733	0.00397066	0.971351	0.971351	0.273197	47.4536	3.17019	0.00224314	0.992164	0.0358507	0.999105	0.999043	0.996073	1.09607	2.0298	4.25561	0.034205	0.00397066	0.0132765	-0.835922	0.224009	0.999105	0.999916	0.999994	0.992356	36.1995	1.38592	5.1673	1.46428	1.40685	2.11145	1.84068	0.648292	0.424172	0.393907	0.162044	0.738574	0.504075	0.864023
DUNN_CYTD_C	0	107.729	1	35.2016	10	1.42647	1.10013	1.07645	1.03128	1.0347	1.12311	0.00525293	0.969752	0.969752	0.342043	59.2437	3.94023	0.00320736	0.989257	0.0477641	0.99869	0.9986	0.994612	1.12248	2.03854	4.31385	0.0456063	0.00525293	0.0184834	-0.814102	0.251923	0.99869	0.999879	0.999992	0.997306	45.385	9.37313	13.8061	8.11961	7.7094	4.09454	1.10181	1.6101	1.65698	0.870529	0.419103	1.28349	0.31165	0.51183
DUNN_CYTD_C	0	62.2759	2	33.3016	10	1.73392	1.24454	1.23547	1.20259	1.21364	1.2214	0.0114002	0.960659	0.960659	0.568113	57.9367	4.95297	0.00710332	0.973442	0.102545	0.997079	0.996876	0.986616	1.22378	2.0806	4.4984	0.0981051	0.0114002	0.0369285	-0.794246	0.35545	0.997079	0.999733	0.999982	0.985881	69.0412	3.56762	9.94184	9.55021	10.4725	5.86195	2.77165	2.90719	3.21664	6.5871	3.03661	2.75636	2.37379	4.00272
DUNN_CYTD_C	0	92.3577	2	22.473	7	1.83839	1.36444	1.35339	1.34817	1.36411	1.61362	0.0310484	0.964928	0.964928	1.73928	655.707	28.4707	0.0179275	0.933355	0.243937	0.992626	0.992224	0.966014	1.62566	2.17859	5.54423	0.22796	0.0310484	0.0815226	-0.808907	0.531027	0.992626	0.999328	0.999951	0.979169	101.765	7.12916	5.79384	3.08718	5.22881	7.60404	4.91492	5.16038	3.27651	2.4263	0.219133	2.22396	0.840615	0.627251
DUNN_CYTD_C	0	18.4047	9	10.3409	1	5.99142	1.22381	1.20106	1.1625	1.17699	1.03628	0.00344141	0.899775	0.899775	0.0652265	1.57989	0.277458	0.00320401	0.982762	0.0644163	0.998435	0.998421	0.991331	1.03477	2.02073	3.90197	0.0619715	0.00344141	0.0214142	-0.74866	0.272321	0.998435	0.999877	0.999995	0.955823	63.5645	0.642233	1.51958	0.739775	2.32209	1.59446	0.919752	2.84112	2.41917	1.54107	1.55671	0.391095	1.00564	0.920066
DUNN_CYTD_C	0	33.6619	4	11.8905	10	3.09425	1.03297	1.00618	0.939997	0.954915	1.02376	0.0010564	0.957944	0.957944	0.0491775	1.61818	0.256632	0.000989524	0.992956	0.0301477	0.999515	0.999512	0.99647	1.02107	2.01169	3.97864	0.0294051	0.0010564	0.00775041	-0.875259	0.21409	0.999515	0.999962	0.999998	0.990935	35.0774	0.434325	3.99813	1.89593	0.915995	0.283258	0.748431	1.08346	0.791585	0.592772	0.157617	0.129796	0.181833	0.118397
DUNN_CYTD_C	0	36.4492	3	20.0383	6	3.61792	1.2617	1.24345	1.2203	1.23017	1.14137	0.00769241	0.954097	0.954097	0.327432	31.3539	2.6816	0.00605651	0.967624	0.119758	0.997201	0.997129	0.983651	1.14193	2.06052	4.11494	0.114372	0.00769241	0.0355916	-0.829289	0.395012	0.997201	0.999769	0.999988	0.992494	72.1198	7.47114	19.3836	4.35974	3.64615	0.959856	5.64773	7.16901	2.94121	2.0779	2.03839	1.61208	1.34471	2.28326
DUNN_CYTD_C	0	109.84	1	29.9073	5	1.27625	1.26165	1.24435	1.20604	1.22089	1.31887	0.0174125	0.961487	0.961487	0.886729	210.009	11.494	0.00993397	0.969727	0.124077	0.99602	0.995734	0.984732	1.32422	2.09908	4.82284	0.11512	0.0174125	0.0482906	-0.798014	0.38971	0.99602	0.999628	0.999972	0.983229	69.5907	1.22953	7.84731	5.92459	1.04738	1.7392	2.38705	2.42714	2.21956	0.475942	2.73345	1.81852	1.60329	1.10805
DUNN_CYTD_C	0	86.8905	1	28.8003	10	1.72457	1.24846	1.2307	1.18248	1.19664	1.26619	0.0112171	0.969524	0.969524	0.724825	117.592	8.01918	0.00751789	0.974194	0.10696	0.996772	0.996599	0.987004	1.26847	2.08595	4.66696	0.100464	0.0112171	0.0403506	-0.80586	0.366617	0.996772	0.999716	0.999982	0.97563	65.6124	0.426516	7.20806	3.6863	3.18132	2.69909	2.392	1.64547	0.336247	1.45899	3.10058	1.22153	0.610658	1.83431
DUNN_CYTD_C	0	50.7161	1	24.7952	7	3.04402	1.22964	1.2106	1.18706	1.19703	1.2057	0.0136112	0.950402	0.950402	0.535189	78.0511	5.56019	0.00790231	0.971778	0.112139	0.996784	0.99657	0.98577	1.20919	2.07394	4.41292	0.104744	0.0136112	0.0402955	-0.807228	0.375245	0.996784	0.999704	0.999979	0.98535	69.2998	3.21222	5.5708	2.48258	2.22908	2.81537	5.47661	7.04057	2.99646	3.5925	2.20215	1.58772	1.24848	1.17204
DUNN_CYTD_C	0	44.1092	9	24.0149	7	5.47121	1.22515	1.20401	1.18158	1.19054	1.22865	0.013171	0.956539	0.956539	0.592861	79.31	5.93995	0.00765831	0.970001	0.11617	0.996894	0.996687	0.98486	1.23191	2.08205	4.48489	0.109225	0.013171	0.0391494	-0.825191	0.38802	0.996894	0.999713	0.999979	0.972559	70.21	2.2373	5.46282	3.60965	0.418478	1.29812	0.834119	1.854	3.33114	4.36126	0.280555	0.82101	0.292537	0.819955
DUNN_CYTD_C	0.003488	76.3188	2	38.9284	6	1.91752	1.28984	1.27694	1.24224	1.25425	1.42994	0.0193363	0.968029	0.968029	1.19018	193.307	13.1646	0.0105805	0.965785	0.134793	0.995823	0.995562	0.982725	1.4362	2.13282	5.21428	0.126802	0.0193363	0.0501775	-0.801924	0.406299	0.995823	0.999605	0.999969	0.962681	75.558	1.53163	4.75024	2.8907	5.12296	3.66149	1.45556	1.50958	2.53278	1.15942	2.58232	1.22088	1.64249	1.0264
DUNN_CYTD_C	0.005525	83.7834	2	30.7328	10	1.66265	1.22507	1.21263	1.17021	1.1871	1.27176	0.0141548	0.963632	0.963632	0.764189	285.929	11.6404	0.00757858	0.975093	0.10198	0.996995	0.996789	0.987457	1.27551	2.08255	4.71205	0.0956247	0.0141548	0.0381003	-0.815009	0.361755	0.996995	0.999717	0.999978	0.980652	64.7901	1.71118	6.26558	2.891	3.6868	0.909507	1.12992	2.01646	1.07533	1.61144	0.779694	1.35822	1.31931	0.641785
DUNN_CYTD_C	0.006579	61	3	21.9096	10	3.60743	1.1196	1.08946	1.06836	1.07661	1.19989	0.0153352	0.952702	0.952702	0.633029	446.601	14.8106	0.00572986	0.986481	0.0630951	0.998019	0.997873	0.993215	1.20429	2.04496	4.57916	0.058475	0.0153352	0.0267451	-0.787345	0.280443	0.998019	0.999792	0.999976	0.99658	52.7947	1.6214	10.2037	4.94119	14.0586	3.29912	5.3306	1.9172	2.61451	3.85314	0.691746	1.1192	1.41332	1.87911
DUNN_CYTD_C	0.007273	91.0952	1	27.4254	10	1.67183	1.03948	1.02194	0.943906	0.931314	1.07168	0.00216479	0.977607	0.977607	0.191171	24.6562	1.92321	0.00154395	0.992364	0.0340043	0.999331	0.99929	0.996173	1.06953	2.02429	4.15608	0.0330766	0.00216479	0.0102176	-0.85628	0.222801	0.999331	0.999942	0.999997	0.980034	34.7157	1.08534	2.69184	1.03548	1.35781	2.99707	0.305027	1.96903	0.413663	0.612054	0.544393	0.916659	0.366551	0.35103
DUNN_CYTD_C	0.008264	104.765	1	27.0187	10	1.91676	1.00344	0.985098	0.904244	0.894195	1.0815	0.00226653	0.980757	0.980757	0.233286	51.5419	3.08841	0.00147233	0.993612	0.0301296	0.999372	0.999333	0.9968	1.07939	2.0236	4.21089	0.0292096	0.00226653	0.00966437	-0.852455	0.209223	0.999372	0.999944	0.999996	0.960036	31.9432	0.394609	2.50169	1.74344	1.18452	0.410012	1.13281	0.636201	0.993655	0.68217	0.700316	0.245945	0.0588025	0.341363
DUNN_CYTD_C	0.010471	138.124	1	37.5909	10	1.37701	1.17248	1.15475	1.10324	1.11876	1.31923	0.0129036	0.974004	0.974004	0.979719	697.303	21.5931	0.00635597	0.981929	0.0796829	0.997597	0.997407	0.990919	1.32236	2.07608	4.98483	0.0748036	0.0129036	0.0314156	-0.803302	0.318494	0.997597	0.999764	0.99998	0.996359	57.819	2.99054	8.75238	8.70264	1.38904	5.80303	4.3997	2.4327	5.12307	1.87999	2.31026	1.09142	1.59906	0.405232
DUNN_CYTD_C	0.011834	49.2791	1	15.3917	10	1.40291	1.21215	1.19493	1.15328	1.1677	1.06513	0.00384119	0.943545	0.943545	0.132226	6.60986	0.789788	0.00337166	0.977347	0.0822688	0.998388	0.998361	0.988585	1.0638	2.03276	3.94742	0.0795112	0.00384119	0.0220785	-0.837083	0.334182	0.998388	0.999871	0.999994	0.997269	67.8168	7.0461	25.3256	10.8484	14.2897	3.79391	1.72936	9.19052	3.10582	2.87806	3.96503	1.36636	3.2445	2.69123
DUNN_CYTD_C	0.013566	38.5156	1	14.7357	10	1.44156	1.2072	1.17701	1.14437	1.15547	1.04932	0.00324275	0.933353	0.933353	0.0940602	3.72423	0.49489	0.00290505	0.979741	0.0731118	0.998598	0.998581	0.989798	1.0477	2.02644	3.91856	0.0708061	0.00324275	0.0195437	-0.819967	0.310802	0.998598	0.999889	0.999995	0.998084	70.9258	8.45822	23.847	20.0955	21.6163	9.04368	6.43855	4.75175	0.362076	4.78061	1.82587	2.85639	5.0813	1.46741
DUNN_CYTD_C	0.019231	46.4321	1	20.5477	10	1.61168	1.15898	1.13974	1.10164	1.11394	1.05795	0.00279572	0.956445	0.956445	0.125571	5.49771	0.736093	0.00253302	0.98535	0.0589704	0.998775	0.99876	0.992643	1.0561	2.02707	4.00737	0.0568403	0.00279572	0.0174009	-0.83558	0.284855	0.998775	0.999903	0.999996	0.988776	50.2479	3.9021	6.23454	2.15048	3.84631	3.48842	3.26815	2.96918	2.86476	1.49955	2.07351	1.80689	0.660296	0.908594
DUNN_CYTD_C	0.021442	182.154	1	42.3126	10	1.06496	1.17192	1.15232	1.12092	1.1311	1.47398	0.0384812	0.950754	0.950754	1.52414	954.554	33.4388	0.0118042	0.980517	0.0927994	0.996367	0.995998	0.990208	1.48986	2.10006	5.58892	0.0839327	0.0384812	0.0447997	-0.766724	0.330086	0.996367	0.999579	0.999942	0.979826	56.3988	1.29132	5.7226	2.52473	2.86449	1.55185	1.60367	0.629546	1.4892	0.54207	0.178632	1.06178	1.76379	1.39624
DUNN_CYTD_C	0.02217	92.1648	2	30.1362	10	2.4573	1.19596	1.17811	1.14631	1.14745	1.42077	0.0190855	0.971934	0.971934	1.34081	1155.38	34.2832	0.00775809	0.978869	0.0919346	0.99724	0.996992	0.989372	1.42697	2.08838	5.34786	0.086623	0.0190855	0.0352528	-0.798491	0.339118	0.99724	0.999716	0.999971	0.996807	66.0456	1.92858	23.023	11.201	5.00505	3.70287	8.15067	2.32439	2.48909	2.56752	3.60086	1.99167	0.77512	2.01156
DUNN_CYTD_C	0.025572	100.87	3	31.6218	10	2.23273	1.16434	1.14843	1.10114	1.11459	1.29761	0.0181766	0.961919	0.961919	0.936357	725.318	22.3231	0.00670452	0.983362	0.0746267	0.997677	0.997462	0.991643	1.3034	2.06695	4.92413	0.0700052	0.0181766	0.0303349	-0.785857	0.303428	0.997677	0.999756	0.999972	0.997727	59.9667	8.90132	23.0427	11.0856	10.3128	5.83705	5.31987	5.22568	0.896836	1.8302	1.52347	0.836098	2.64741	3.42308
DUNN_CYTD_C	0.026136	54.3372	1	18.5518	10	1.53687	1.17277	1.15142	1.11755	1.13054	1.06661	0.00460634	0.945743	0.945743	0.165172	44.8952	2.21402	0.00327996	0.983696	0.0641269	0.998529	0.998484	0.991804	1.06567	2.02629	4.02609	0.0613688	0.00460634	0.02059	-0.809155	0.288863	0.998529	0.999876	0.999993	0.989246	54.2885	3.60927	6.82094	14.6959	4.76103	1.52595	5.73657	3.33083	4.51595	2.2602	1.41329	2.29446	2.40144	1.62449
DUNN_CYTD_C	0.029928	160.573	1	25.9712	10	1.30511	1.27723	1.26275	1.23509	1.24451	1.59182	0.0329809	0.964291	0.964291	1.814	1073.99	37.9466	0.013575	0.96394	0.148326	0.995171	0.994752	0.981785	1.60489	2.14156	5.83032	0.137481	0.0329809	0.0572344	-0.78784	0.418725	0.995171	0.999503	0.999949	0.97987	78.8254	2.19936	9.0473	4.01702	3.36365	2.04808	4.42493	4.72278	3.92702	1.95159	1.70329	2.47452	0.543629	2.6902
DUNN_CYTD_C	0.034156	104.048	2	59.1524	7	3.11278	1.22534	1.21027	1.16813	1.17982	1.71944	0.0237305	0.978986	0.978986	2.23461	590.377	34.2563	0.0101397	0.974913	0.108463	0.996379	0.996114	0.98737	1.72785	2.1603	6.47636	0.100747	0.0237305	0.0447317	-0.797665	0.366091	0.996379	0.999628	0.999963	0.989851	62.8836	4.84484	10.3736	3.5989	2.92349	1.36717	0.481322	0.692938	0.696012	1.21333	0.348538	0.961794	1.35504	1.02398
DUNN_CYTD_C	0.034755	47.1111	2	21.5741	7	3.23421	1.21994	1.20672	1.1747	1.18583	1.19036	0.014624	0.944354	0.944354	0.510924	120.281	6.5161	0.00777006	0.972833	0.109947	0.996857	0.996691	0.98631	1.19437	2.06523	4.36064	0.103155	0.014624	0.0397995	-0.814765	0.374532	0.996857	0.99971	0.999977	0.991034	68.7966	1.27045	11.2141	5.27956	5.03198	4.06884	2.30235	0.302526	3.01115	1.98839	2.32044	1.4782	0.267323	0.704526
DUNN_CYTD_C	0.043956	61.5566	3	27.504	6	3.43585	1.19767	1.18024	1.14877	1.15528	1.24092	0.0201678	0.944191	0.944191	0.702496	236.509	11.0991	0.00843577	0.977174	0.0996537	0.996822	0.996624	0.988515	1.2477	2.06914	4.61036	0.0923123	0.0201678	0.0402942	-0.788926	0.34891	0.996822	0.99969	0.99997	0.985607	62.255	0.989183	4.06142	6.23	7.74684	6.57493	3.56173	1.64462	0.911317	1.19105	3.66387	2.12599	1.89033	1.22972
DUNN_CYTD_C	0.044313	61.5659	3	32.201	10	2.29583	1.188	1.16894	1.13157	1.1369	1.2708	0.0194883	0.953809	0.953809	0.82423	446.802	16.4449	0.00779925	0.97937	0.0919043	0.997119	0.996935	0.989626	1.27724	2.06844	4.75695	0.0853348	0.0194883	0.0370352	-0.794111	0.337609	0.997119	0.999714	0.999971	0.995894	60.9696	4.46257	12.6191	5.91992	6.98917	2.13126	8.61997	3.77436	2.37236	1.40146	1.41346	3.64437	1.12507	1.71068
DUNN_CYTD_C	0.045908	64.4796	1	20.5849	10	1.38111	1.18028	1.16545	1.10968	1.12818	1.07953	0.00412435	0.955975	0.955975	0.183223	19.9817	1.52334	0.00323169	0.982321	0.0697423	0.99849	0.998463	0.991113	1.07834	2.03446	4.05369	0.0671115	0.00412435	0.020956	-0.845057	0.311471	0.99849	0.999877	0.999993	0.997699	56.7104	2.98823	14.7993	7.33174	6.93134	0.982808	2.30767	2.13981	1.81462	2.4981	1.95163	1.71293	0.461003	0.980722
DUNN_CYTD_C	0.048352	103.503	2	57.6844	7	3.12353	1.18358	1.16634	1.11987	1.13111	1.53487	0.0193125	0.977045	0.977045	1.66316	472.155	26.0388	0.00774519	0.98061	0.0850915	0.997325	0.997117	0.990252	1.54114	2.1203	5.82775	0.0795625	0.0193125	0.034423	-0.808209	0.330131	0.997325	0.999717	0.99997	0.963211	56.0903	0.100724	4.50873	0.669051	2.45359	1.57406	0.62338	0.81493	1.31441	0.518399	1.27197	0.470371	0.435776	0.892129
DUNN_CYTD_C	0.048558	117.911	1	38.4037	7	1.78898	1.20068	1.17729	1.14978	1.16202	1.37132	0.0210357	0.963438	0.963438	1.12951	699.382	23.2497	0.00905186	0.977272	0.0983495	0.996724	0.996455	0.988563	1.37849	2.09208	5.13233	0.0913731	0.0210357	0.0411322	-0.790896	0.347436	0.996724	0.999667	0.999967	0.971713	60.9356	0.886403	1.16942	3.52539	4.22459	2.7802	0.83408	2.36618	1.57048	1.73586	1.21457	2.88262	0.279206	0.744671
DUNN_CYTD_C	0.05137	133.876	1	57.4801	6	1.474	1.2027	1.18833	1.15532	1.16957	1.6802	0.0311328	0.971075	0.971075	2.12133	801.64	36.6292	0.0114119	0.974488	0.108725	0.996257	0.995941	0.987152	1.69232	2.15188	6.32743	0.101003	0.0311328	0.0459425	-0.791303	0.364244	0.996257	0.999587	0.999952	0.992269	64.6035	2.86841	13.7411	3.28856	3.20181	2.89445	1.93127	1.76756	1.44154	0.973454	0.993358	1.1494	0.708989	0.723074
DUNN_CYTD_C	0.054545	33.3224	1	7.90464	6	1.27325	1.23059	1.22529	1.189	1.20175	1.02836	0.00310602	0.865525	0.865525	0.0430871	0.639591	0.138489	0.00307258	0.980992	0.0653452	0.998469	0.998467	0.990429	1.02669	2.01828	3.86557	0.0631646	0.00310602	0.0208381	-0.706931	0.262577	0.998469	0.999882	0.999995	0.973548	65.5149	0.826955	8.94735	6.52969	1.54529	2.66951	0.392501	1.10564	0.916815	1.74317	1.51053	1.18489	0.840779	1.12119
DUNN_CYTD_C	0.055306	27.7458	2	11.3633	6	1.62886	1.20941	1.20364	1.15249	1.1694	1.0284	0.00258741	0.887237	0.887237	0.0433016	0.599566	0.136321	0.00255158	0.981777	0.0626687	0.99873	0.998728	0.990825	1.02646	2.01813	3.87426	0.0608524	0.00258741	0.0177721	-0.75028	0.269216	0.99873	0.999902	0.999996	0.976843	56.8618	3.80594	2.4997	1.04473	4.14923	1.91176	2.82987	3.66867	4.22467	3.50257	3.64637	2.84421	1.9332	2.81054
DUNN_CYTD_C	0.06015	160.568	1	26.6114	6	1.35273	1.212	1.19816	1.16542	1.18177	1.37138	0.0242104	0.958817	0.958817	1.15139	745.261	25.2597	0.0104316	0.975053	0.110623	0.996208	0.995924	0.987441	1.38015	2.08766	5.09615	0.101521	0.0242104	0.046768	-0.791128	0.367118	0.996208	0.999617	0.999962	0.969105	63.8332	1.27909	5.9185	3.60677	1.6554	1.35737	1.02082	1.06261	0.365938	0.775884	1.35833	0.800587	0.0986254	0.903843
DUNN_CYTD_C	0.060606	111.779	1	36.8051	10	1.47141	1.2073	1.1879	1.14086	1.15664	1.27688	0.00843987	0.978678	0.978678	0.783142	238.337	11.0564	0.00514581	0.978446	0.0865348	0.997866	0.997743	0.989153	1.27777	2.08154	4.77768	0.0829087	0.00843987	0.0284052	-0.840166	0.343247	0.997866	0.999807	0.999987	0.99592	61.5897	1.01814	10.8911	3.81898	7.25825	3.50172	4.20013	0.58583	0.830919	0.561741	1.45453	1.66014	0.554859	0.589345
DUNN_CYTD_C	0.061433	92.1277	2	26.127	7	2.65524	1.24148	1.22402	1.18358	1.19253	1.36754	0.0211461	0.962052	0.962052	1.0932	549.902	20.2935	0.0106709	0.970958	0.124903	0.995848	0.995577	0.985363	1.37476	2.09717	5.02054	0.115412	0.0211461	0.0504545	-0.799561	0.39148	0.995848	0.999604	0.999967	0.933355	69.1703	0.275029	2.3411	0.110748	1.17453	0.887362	1.07979	0.73041	1.81944	0.816796	0.535463	1.12097	0.778246	0.457589
DUNN_CYTD_C	0.072254	114.547	3	17.9283	10	3.22934	1.11032	1.09534	1.04666	1.05763	1.39324	0.0149336	0.977739	0.977739	1.32657	1533.44	41.004	0.00575522	0.987104	0.0640291	0.998011	0.997852	0.99353	1.3974	2.06429	5.34693	0.0592093	0.0149336	0.0267745	-0.807135	0.28808	0.998011	0.999791	0.999977	0.986766	45.5146	0.781211	4.70638	2.55997	3.08481	2.22306	1.5203	0.503009	0.576726	1.23962	1.2305	1.08896	0.785279	0.270318
DUNN_CYTD_C	0.073507	58.0807	9	37.2498	10	4.63542	1.16403	1.13639	1.11693	1.13145	1.30246	0.0211041	0.954483	0.954483	0.906074	283.72	14.2342	0.00894729	0.980271	0.0886584	0.99688	0.996581	0.990082	1.30969	2.07963	4.89734	0.0818138	0.0211041	0.0391458	-0.779054	0.327044	0.99688	0.999672	0.999967	0.988075	58.1219	1.93341	2.2032	2.70417	0.513156	4.25726	4.37494	6.25904	4.38077	1.47213	3.59593	1.86721	1.71519	0.892971
DUNN_CYTD_C	0.075472	52.7692	1	16.3665	7	1.52293	1.15502	1.13508	1.08639	1.09736	1.04533	0.00230481	0.954313	0.954313	0.0985811	12.251	0.890261	0.00181142	0.984909	0.0560188	0.999157	0.99914	0.992413	1.04325	2.02115	3.96593	0.0545937	0.00230481	0.0126638	-0.863866	0.285752	0.999157	0.999931	0.999996	0.997564	54.913	10.2692	19.0737	6.34269	3.99121	0.562292	3.63332	2.13937	1.36394	2.36739	2.09096	1.95562	0.478426	0.556501
DUNN_CYTD_C	0.076923	46.6612	2	22.2865	7	1.88624	1.23417	1.22015	1.17787	1.1927	1.13461	0.00755631	0.955587	0.955587	0.332686	60.7865	3.58334	0.00559661	0.974763	0.0987939	0.997464	0.997383	0.987287	1.1351	2.05263	4.16961	0.0938243	0.00755631	0.0327994	-0.818411	0.357617	0.997464	0.999787	0.999988	0.983941	64.1016	0.547007	2.70948	1.15223	2.55531	2.42285	6.69844	3.61357	4.30361	1.982	0.779556	2.43425	1.39532	2.22434
DUNN_CYTD_C	0.077289	45.9829	3	30.8467	6	2.75672	1.20743	1.19359	1.16862	1.17646	1.1484	0.00791529	0.956864	0.956864	0.359052	22.6517	2.54236	0.00494137	0.977541	0.0853052	0.99797	0.997826	0.988694	1.14906	2.05972	4.26869	0.0824405	0.00791529	0.0269801	-0.816601	0.333242	0.99797	0.999814	0.999987	0.979058	58.4099	4.70136	2.5854	8.52173	4.71925	6.45711	2.20531	2.29392	2.63659	2.09773	3.23013	1.18313	2.51522	1.72965
DUNN_CYTD_C	0.079447	109.456	1	28.9431	10	1.45365	1.19356	1.17554	1.13465	1.14872	1.27528	0.0203982	0.951955	0.951955	0.828619	349.507	14.7405	0.00879829	0.978699	0.0959862	0.996823	0.996582	0.989287	1.28217	2.07193	4.76405	0.0881393	0.0203982	0.0401477	-0.786351	0.341962	0.996823	0.999677	0.999968	0.987445	59.6947	1.38356	6.85486	3.04957	3.96609	0.719896	3.52906	2.38291	1.06067	1.60639	2.91064	1.55359	2.25497	2.61097
DUNN_CYTD_C	0.081285	122.51	2	28.8257	10	2.02591	1.10314	1.07374	1.0357	1.03693	1.21719	0.00781902	0.977402	0.977402	0.684113	451.814	15.3344	0.00393849	0.988466	0.0534979	0.998531	0.998389	0.994214	1.21782	2.04755	4.67159	0.0506794	0.00781902	0.0201691	-0.809726	0.264943	0.998531	0.999854	0.999988	0.993887	46.7338	5.14703	10.5694	7.40572	6.51268	3.80328	1.98322	1.15253	1.66128	2.93959	0.973621	1.97983	1.55689	0.681699
DUNN_CYTD_C	0.08785	74.9009	1	30.0273	10	1.65049	1.21099	1.19175	1.15284	1.1667	1.19438	0.00981775	0.963173	0.963173	0.523303	148.983	6.73611	0.00580868	0.97874	0.0866292	0.997601	0.997454	0.989304	1.19599	2.06495	4.45583	0.0818924	0.00981775	0.0313488	-0.820761	0.337029	0.997601	0.999782	0.999985	0.982501	59.5393	1.38198	6.94075	1.93104	2.21451	1.72418	1.35248	0.660906	3.47529	0.898577	1.40067	0.50554	1.63148	0.622893
DUNN_CYTD_C	0.089506	41.6801	3	23.4972	10	3.05584	1.20687	1.18676	1.15634	1.16831	1.14902	0.00782051	0.960857	0.960857	0.391723	81.597	4.76541	0.00520836	0.977534	0.0909468	0.997729	0.99764	0.988693	1.14965	2.05236	4.25672	0.086397	0.00782051	0.0299756	-0.826017	0.346575	0.997729	0.999803	0.999988	0.991554	60.5951	3.53906	9.37247	6.49028	1.90768	1.7421	1.92241	2.87818	0.835904	2.20061	2.16988	3.23465	1.14932	1.39017
DUNN_CYTD_C	0.090592	63.1636	3	32.7171	7	2.26428	1.20925	1.1934	1.161	1.17571	1.26603	0.0128174	0.96535	0.96535	0.726929	121.095	8.01897	0.00710334	0.97542	0.100552	0.997119	0.996942	0.987624	1.2691	2.08566	4.68946	0.0950531	0.0128174	0.0368037	-0.816698	0.359975	0.997119	0.999734	0.99998	0.98603	65.0386	0.30202	11.5194	1.7257	1.69013	0.84745	1.57881	0.764144	1.79962	0.984677	1.23612	1.71073	1.71554	1.15518
DUNN_CYTD_C	0.095321	66.4091	1	29.9351	10	2.2338	1.19586	1.18192	1.12926	1.13592	1.16813	0.0069888	0.968553	0.968553	0.437458	46.3257	4.04217	0.00449531	0.979919	0.0802896	0.998116	0.997994	0.989899	1.16833	2.05962	4.36752	0.0771827	0.0069888	0.0253357	-0.831234	0.328505	0.998116	0.999831	0.999989	0.991882	58.2116	6.04588	8.86922	4.82858	6.09886	1.39849	3.30601	1.69402	1.02549	2.92665	0.899266	0.903929	3.32491	1.2153
DUNN_CYTD_C	0.097826	85.6071	3	27.8624	10	2.38876	1.16097	1.14194	1.08621	1.08055	1.19296	0.00527145	0.981389	0.981389	0.561163	229.627	9.51631	0.00329947	0.984578	0.0650617	0.998641	0.998542	0.992254	1.19232	2.05328	4.5225	0.0629694	0.00527145	0.0190128	-0.850681	0.303011	0.998641	0.999876	0.999992	0.990376	49.2294	3.56813	7.0106	6.20584	2.699	0.960483	2.09326	1.12936	0.44868	0.712032	1.1624	0.299763	0.859967	0.744208
DUNN_CYTD_C	0.098425	162.933	1	26.5958	10	1.31305	1.1777	1.16078	1.11372	1.12591	1.24877	0.00918351	0.975956	0.975956	0.754643	547.329	16.7657	0.00516874	0.983289	0.0740453	0.997917	0.997776	0.991606	1.25006	2.06146	4.72172	0.0697037	0.00918351	0.0277514	-0.817546	0.311945	0.997917	0.999807	0.999986	0.971551	51.0872	1.53366	2.75854	3.92282	1.93673	1.62036	1.86014	0.997668	1.42659	1.24881	0.54447	1.26588	0.355578	0.946456
DUNN_CYTD_C	0.098879	36.042	1	14.6178	10	1.48179	1.23129	1.20781	1.15337	1.1825	1.05742	0.00328046	0.939859	0.939859	0.105802	3.14201	0.491045	0.00302205	0.975826	0.084094	0.998531	0.998515	0.987808	1.05582	2.03154	3.90785	0.0816601	0.00328046	0.0203107	-0.841591	0.33913	0.998531	0.999884	0.999995	0.996572	69.4849	3.87218	10.3878	22.0719	3.62318	8.54364	10.7919	1.62151	8.95759	2.14613	2.75135	3.62228	3.29168	1.24585
DUNN_CYTD_C	0.099099	63.3971	1	17.6619	10	1.40189	1.21805	1.20494	1.17441	1.18338	1.0908	0.00491908	0.953094	0.953094	0.204804	31.191	1.98629	0.00358847	0.974586	0.0911349	0.99834	0.998306	0.987183	1.09	2.04042	4.01593	0.0882142	0.00491908	0.0227542	-0.867318	0.360907	0.99834	0.999864	0.999992	0.994435	67.1764	2.10796	11.2425	3.87381	6.88073	3.98211	4.01054	1.6903	1.32365	0.663901	1.18432	1.95529	0.538467	0.598809
DUNN_CYTD_C	0.099246	57.9432	1	34.7364	10	1.85181	1.255	1.24038	1.21822	1.23367	1.32759	0.0191948	0.957804	0.957804	0.890499	160.368	10.0877	0.0100944	0.967624	0.128243	0.996023	0.995745	0.983661	1.33382	2.10691	4.8376	0.120175	0.0191948	0.0484484	-0.802375	0.397315	0.996023	0.999624	0.99997	0.98874	74.4635	2.20915	7.17984	8.88904	5.56132	5.81715	3.90555	3.58357	0.855169	2.84871	2.46364	0.43704	1.42943	1.23937
DUNN_CYTD_C	0.105145	93.2753	3	28.6757	10	2.06618	1.15678	1.13614	1.08863	1.10003	1.263	0.0154546	0.962029	0.962029	0.798468	286.231	13.2471	0.00692815	0.9841	0.0759103	0.997437	0.99725	0.992017	1.26743	2.06616	4.78448	0.069655	0.0154546	0.0333693	-0.791086	0.307502	0.997437	0.999745	0.999976	0.968853	51.0154	0.641943	1.77514	3.95791	0.281669	0.636703	1.06849	1.49534	0.390437	1.18522	1.46195	1.39421	1.47951	0.507535
DUNN_CYTD_C	0.107753	141.217	1	28.0795	10	1.34632	1.24678	1.23198	1.18609	1.19879	1.41682	0.0193901	0.968995	0.968995	1.23124	394.808	19.2124	0.0100065	0.972223	0.118868	0.996157	0.995845	0.986005	1.42314	2.11079	5.23301	0.110347	0.0193901	0.0468737	-0.795213	0.381061	0.996157	0.999628	0.999969	0.991091	69.3192	4.01007	6.27346	6.86365	4.52565	6.31471	3.41239	5.55217	1.27261	2.71108	1.02712	0.899775	1.64202	0.718895
DUNN_CYTD_C	0.108642	73.26	1	20.4458	10	1.2679	1.07838	1.06165	1.01959	1.03372	1.04357	0.00284924	0.946294	0.946294	0.103246	9.40157	0.832867	0.00217485	0.990749	0.0409392	0.998996	0.998971	0.995362	1.04177	2.01839	4.0211	0.0390296	0.00284924	0.0147424	-0.814299	0.233817	0.998996	0.999917	0.999995	0.987369	37.9373	0.50159	3.08455	4.79213	4.03426	4.0355	3.16639	2.18277	1.05091	1.63882	1.18223	0.524592	0.603024	0.393604
DUNN_CYTD_C	0.109212	53.2036	1	29.2982	10	2.18498	1.26186	1.24273	1.21713	1.23099	1.2346	0.0166979	0.947301	0.947301	0.616948	65.4026	5.75051	0.00955142	0.970988	0.120126	0.996199	0.995902	0.985378	1.23962	2.08283	4.50766	0.110337	0.0166979	0.0462301	-0.784977	0.379133	0.996199	0.999642	0.999974	0.9888	70.2525	5.59972	1.90333	1.04441	10.5072	9.22561	6.45881	2.08697	0.66503	2.45593	3.13116	4.36456	4.17884	2.73731
DUNN_CYTD_C	0.110211	77.0665	2	27.5234	10	1.60511	1.20958	1.18946	1.15586	1.16858	1.17694	0.0098425	0.959011	0.959011	0.470368	116.159	5.88546	0.00561858	0.97818	0.0875314	0.997718	0.997564	0.989018	1.17856	2.06088	4.38356	0.0827018	0.0098425	0.0300013	-0.820346	0.338541	0.997718	0.99979	0.999985	0.984558	58.673	4.98919	7.64987	7.0818	3.90275	1.83783	1.11625	1.82427	2.26057	1.79851	2.10244	1.91748	0.963242	1.26009
DUNN_CYTD_C	0.112568	213.533	1	21.2268	10	1.00293	1.15554	1.13559	1.09922	1.11486	1.19161	0.0113568	0.96379	0.96379	0.615845	632.04	17.6422	0.00514919	0.985492	0.0649099	0.998055	0.997935	0.992716	1.19403	2.04009	4.53432	0.0605742	0.0113568	0.0263536	-0.771192	0.279687	0.998055	0.99981	0.999982	0.99513	54.6007	4.24082	7.38906	17.547	1.65951	8.94241	7.25037	2.91353	2.68373	3.29597	3.79075	3.45877	3.50416	1.70756
DUNN_CYTD_C	0.114019	74.1731	1	18.5717	10	1.59087	1.19163	1.17527	1.12964	1.14696	1.1392	0.00768107	0.96012	0.96012	0.377484	148.713	5.90513	0.00487406	0.980282	0.0817867	0.997899	0.997813	0.990085	1.13977	2.04621	4.25317	0.0775378	0.00768107	0.028085	-0.823913	0.329026	0.997899	0.999816	0.999988	0.989384	57.636	3.09039	8.97011	2.9526	5.14172	1.75505	3.62516	1.42801	2.05441	0.879079	1.62365	2.4788	1.22337	0.656476
DUNN_CYTD_C	0.115505	68.8836	3	29.5316	10	2.48353	1.21707	1.19476	1.16239	1.18094	1.25402	0.0152275	0.958416	0.958416	0.717061	104.928	8.06142	0.00848789	0.978383	0.0965028	0.996694	0.996405	0.989129	1.25831	2.07708	4.6726	0.0882228	0.0152275	0.0408499	-0.773047	0.33834	0.996694	0.999683	0.999976	0.991797	61.7472	0.405427	7.31953	6.83343	4.49272	4.47	4.56279	0.910537	2.56768	9.77786	5.75276	1.9731	1.02529	1.13172
DUNN_CYTD_C	0.115528	49.7636	3	27.8668	5	4.45998	1.2504	1.2344	1.21348	1.22529	1.27952	0.0187593	0.950734	0.950734	0.742712	131.692	8.19909	0.00940438	0.967566	0.125023	0.996409	0.996124	0.98362	1.28555	2.09622	4.66031	0.116926	0.0187593	0.0443078	-0.810442	0.395742	0.996409	0.999651	0.999971	0.966749	72.8919	1.57156	3.13605	2.92056	1.05634	2.84488	1.46902	0.683211	1.66106	2.3971	2.76833	1.73132	1.93868	1.32901
DUNN_CYTD_C	0.117021	15.6454	3	11.7136	7	2.35702	1.20689	1.20777	1.17053	1.18102	1.02463	0.00292314	0.856167	0.856167	0.0377213	0.744779	0.133633	0.00283049	0.983138	0.0586565	0.998598	0.998594	0.991516	1.02287	2.01587	3.87639	0.0566166	0.00292314	0.019387	-0.693685	0.245722	0.998598	0.999891	0.999995	0.98737	61.3642	0.391184	4.18711	6.35871	4.41879	10.1702	1.98404	3.1717	2.51378	2.41258	0.693415	2.42982	2.31684	1.86246
DUNN_CYTD_C	0.11817	87.6822	1	28.0624	4	1.10674	1.21451	1.19864	1.16576	1.18261	1.18906	0.0118318	0.953984	0.953984	0.502356	103.517	5.84082	0.00660719	0.977155	0.0919912	0.997392	0.997185	0.988499	1.19167	2.06536	4.41832	0.0864807	0.0118318	0.0334975	-0.8058	0.341655	0.997392	0.999753	0.999981	0.991862	60.9789	4.44158	11.869	0.786251	6.17214	4.5487	5.70601	5.2164	4.14025	1.7458	2.91226	1.18678	3.07618	0.502996
DUNN_CYTD_C	0.119349	91.5927	2	28.7813	8	1.43669	1.23572	1.22125	1.20179	1.21235	1.24114	0.0196647	0.942678	0.942678	0.666379	222.464	9.62703	0.0092443	0.973298	0.108513	0.996579	0.996273	0.986543	1.24765	2.07794	4.57643	0.100558	0.0196647	0.042337	-0.780067	0.359924	0.996579	0.999658	0.999969	0.988389	72.4111	4.84192	4.29301	9.79292	10.7879	6.83175	6.08858	2.86245	0.540031	3.01944	4.21234	4.88296	0.464092	7.33559
DUNN_CYTD_C	0.126285	56.4118	1	35.1416	6	1.8764	1.18433	1.16166	1.12669	1.13703	1.16593	0.0105004	0.952765	0.952765	0.43407	46.6925	3.84696	0.00521118	0.981931	0.0721658	0.998052	0.997913	0.990915	1.16789	2.05916	4.39461	0.0690536	0.0105004	0.0256877	-0.811239	0.306245	0.998052	0.999807	0.999983	0.99134	54.1482	6.20944	0.588736	6.96639	9.87386	3.78391	4.43701	5.54991	1.46266	1.82309	3.94327	2.26208	1.90268	2.28963
DUNN_CYTD_C	0.127517	79.947	2	34.8544	7	1.7058	1.21953	1.20887	1.17618	1.19027	1.24206	0.0133493	0.960612	0.960612	0.664423	170.608	8.40141	0.00721317	0.976868	0.0947448	0.997151	0.996951	0.988357	1.24541	2.07778	4.61739	0.0895683	0.0133493	0.0364002	-0.792967	0.342094	0.997151	0.999731	0.999979	0.988399	59.0746	8.67249	14.5272	4.62704	6.88096	5.51504	0.891963	5.81873	1.13408	1.78577	0.843594	2.83287	1.85561	2.18384
DUNN_CYTD_C	0.128085	76.0112	1	26.7601	10	1.16127	1.27776	1.26128	1.23107	1.24956	1.20596	0.0146529	0.945171	0.945171	0.51978	56.5375	4.70969	0.00912637	0.967819	0.128373	0.996094	0.995924	0.983763	1.20996	2.07815	4.35497	0.119788	0.0146529	0.0476598	-0.796019	0.395091	0.996094	0.999656	0.999977	0.974325	72.7594	2.2988	3.33055	1.92877	3.77229	6.01301	2.64632	3.6836	2.6561	1.39358	3.6181	2.34113	0.512171	1.89359
DUNN_CYTD_C	0.128178	23.1515	1	11.7923	8	1.93991	1.21263	1.20055	1.1743	1.18345	1.02875	0.00306549	0.880167	0.880167	0.0480943	1.22166	0.199063	0.00293271	0.983196	0.0604898	0.998555	0.998547	0.991548	1.02706	2.01742	3.88615	0.0583223	0.00306549	0.0199481	-0.713312	0.254656	0.998555	0.999887	0.999995	0.982527	57.609	7.07538	7.24578	6.96047	9.30014	2.98214	7.37295	1.26187	1.55683	2.55518	2.46781	4.03371	2.83133	2.85812
DUNN_CYTD_C	0.136139	110.15	1	31.8838	6	1.31866	1.08916	1.07382	1.02419	1.03907	1.13117	0.00919367	0.952799	0.952799	0.380313	115.984	5.73388	0.00398677	0.988729	0.0515922	0.99853	0.998412	0.994346	1.13251	2.03803	4.33904	0.0483762	0.00919367	0.0204956	-0.811999	0.260932	0.99853	0.999853	0.999986	0.998224	46.7926	6.07898	12.3736	3.3731	5.34248	5.63619	2.34614	1.37345	1.01715	1.76865	0.327578	0.821075	0.590073	0.847641
DUNN_CYTD_C	0.136364	208.3	1	39.3318	10	0.947055	1.19742	1.18003	1.14162	1.14994	1.28334	0.0151145	0.964352	0.964352	0.832787	436.78	14.8954	0.0070045	0.980697	0.0818292	0.997433	0.997236	0.990295	1.28758	2.07743	4.83466	0.076957	0.0151145	0.0330001	-0.79493	0.319872	0.997433	0.999741	0.999976	0.988853	58.9676	4.33878	11.2799	6.20549	6.02225	5.52292	1.95674	0.569637	1.24326	1.94546	1.95531	3.1729	2.24695	1.43643
DUNN_CYTD_C	0.138539	50.8506	3	38.3887	10	2.41597	1.21371	1.1997	1.16562	1.17817	1.23625	0.0146119	0.956169	0.956169	0.652073	202.013	8.73823	0.006865	0.978371	0.0862746	0.997459	0.99728	0.989115	1.24024	2.07546	4.62655	0.0818499	0.0146119	0.032622	-0.802625	0.330471	0.997459	0.999746	0.999977	0.988385	63.2135	3.44367	11.0345	5.95326	5.70694	6.86323	3.97264	2.00644	1.82233	2.77951	0.975203	2.43002	2.27113	2.09986
DUNN_CYTD_C	0.138655	95.8367	2	29.3477	10	1.65824	1.17659	1.15928	1.12112	1.13076	1.23089	0.0111537	0.967773	0.967773	0.68096	460.896	14.101	0.00599779	0.981377	0.0806389	0.99763	0.997461	0.990639	1.23317	2.06246	4.6297	0.0753201	0.0111537	0.0310441	-0.81166	0.322945	0.99763	0.999776	0.999982	0.969351	55.0976	0.512359	3.77096	0.51899	2.12168	0.449567	1.10275	1.63964	1.34882	0.430745	1.52392	0.430023	0.896165	0.970249
DUNN_CYTD_C	0.138943	84.6513	1	18.0697	6	1.32153	1.22173	1.20196	1.18577	1.19338	1.13695	0.00743846	0.958098	0.958098	0.347563	97.6885	4.72854	0.00506561	0.971806	0.103816	0.997789	0.997696	0.985771	1.13739	2.05126	4.15799	0.0992271	0.00743846	0.02927	-0.851973	0.377877	0.997789	0.999808	0.999988	0.990415	67.8304	2.40069	1.11052	7.57186	5.78657	1.10779	5.17889	0.848364	1.68503	2.56913	1.03303	0.576842	0.309554	0.398942
DUNN_CYTD_C	0.139914	76.0482	2	15.4809	5	1.38402	1.30423	1.28872	1.27897	1.28786	1.18892	0.013714	0.944666	0.944666	0.481914	158.392	7.01851	0.00828442	0.958971	0.143914	0.996456	0.996315	0.979201	1.19246	2.07062	4.2219	0.136715	0.013714	0.0439019	-0.806444	0.420361	0.996456	0.999689	0.999978	0.989332	87.4285	2.56778	13.223	5.57869	4.11434	3.56223	3.48018	5.83571	3.66047	7.69969	2.79307	6.28266	1.79185	6.13966
DUNN_CYTD_C	0.1409	219.908	1	53.5856	10	1.32038	1.20985	1.19845	1.16661	1.16981	1.81126	0.0236622	0.981923	0.981923	2.59405	1562.1	54.6811	0.00946909	0.97548	0.106452	0.996702	0.996465	0.987658	1.81964	2.1621	6.84681	0.0998755	0.0236622	0.0412099	-0.806475	0.366031	0.996702	0.999654	0.999963	0.953631	63.792	1.56173	4.68341	1.23522	3.02106	1.82648	0.185062	0.713751	2.01623	2.16157	0.36685	0.837583	0.711369	0.153142
DUNN_CYTD_C	0.14313	62.3805	2	23.4477	6	1.74289	1.17702	1.15017	1.11043	1.1263	1.1413	0.0068576	0.963783	0.963783	0.371797	98.2068	4.75561	0.00421262	0.981556	0.0741953	0.998246	0.998139	0.990726	1.14145	2.04946	4.28745	0.0706543	0.0068576	0.0239069	-0.836478	0.318084	0.998246	0.999842	0.999989	0.990761	55.7289	1.26198	5.24126	9.16434	4.89307	3.65037	1.60987	1.74732	3.28162	1.5266	1.21382	0.690004	1.0097	0.987462
DUNN_CYTD_C	0.144817	56.8095	1	27.6414	7	2.09159	1.24437	1.2277	1.18771	1.20333	1.19354	0.0102432	0.95864	0.95864	0.485024	57.4458	4.37503	0.00642232	0.972456	0.105653	0.997321	0.997153	0.98611	1.19534	2.07349	4.3797	0.0999998	0.0102432	0.0343951	-0.825813	0.371595	0.997321	0.999758	0.999984	0.987214	65.9265	3.28961	3.28057	7.71414	5.98831	2.50608	4.54555	2.81877	2.92872	2.04633	1.12323	0.989964	1.07336	2.354
DUNN_CYTD_C	0.150901	77.596	1	32.6534	7	1.61684	1.16454	1.14336	1.10909	1.11384	1.18047	0.00703936	0.97101	0.97101	0.478568	97.515	5.38239	0.00384674	0.980908	0.0731509	0.99848	0.998388	0.990394	1.18069	2.06163	4.44151	0.0709215	0.00703936	0.0210399	-0.852537	0.320928	0.99848	0.999856	0.999989	0.989093	57.1139	1.72513	9.56095	1.10084	3.52105	1.87902	0.25971	0.810115	1.25699	0.603847	0.1569	1.15816	0.637276	0.747322
DUNN_CYTD_C	0.152055	34.6923	1	10.6389	7	1.30654	1.20128	1.19624	1.16329	1.17425	1.02556	0.00290881	0.870195	0.870195	0.0419074	1.21131	0.18058	0.00282904	0.983875	0.0572531	0.998598	0.998593	0.99189	1.02379	2.01575	3.88551	0.0552369	0.00290881	0.0193891	-0.691386	0.242261	0.998598	0.999891	0.999995	0.975231	61.7241	1.20802	2.9337	4.21523	7.69687	3.3733	1.4584	0.224573	5.43321	2.1119	3.68223	2.91388	1.90921	2.71804
DUNN_CYTD_C	0.15367	98.1901	3	66.6835	10	2.74736	1.1606	1.14705	1.10906	1.12409	1.57446	0.028848	0.969086	0.969086	1.8373	742.038	33.5107	0.00867364	0.982462	0.0813116	0.997262	0.997047	0.99119	1.5855	2.11882	6.01429	0.0750533	0.028848	0.0354203	-0.792156	0.318035	0.997262	0.999691	0.999957	0.994798	54.2045	3.26036	11.3944	3.42902	3.77848	1.82715	1.93906	1.39031	1.56163	1.59372	0.446717	0.661294	0.728395	0.303893
DUNN_CYTD_C	0.155941	103.692	1	28.4423	6	1.54258	1.19574	1.17562	1.12858	1.1417	1.21789	0.0101894	0.967481	0.967481	0.61641	231.41	9.70703	0.00568453	0.979977	0.0833646	0.997709	0.997563	0.98993	1.21969	2.06527	4.56371	0.0784917	0.0101894	0.0302281	-0.828612	0.333526	0.997709	0.999787	0.999984	0.979389	56.9974	0.754699	3.39426	2.96827	2.51092	0.421041	0.376605	0.810132	0.45808	0.66134	0.669082	0.267938	0.440777	0.211636
DUNN_CYTD_C	0.156627	163.317	1	39.635	5	1.08495	1.15167	1.13462	1.08936	1.09773	1.20852	0.0118138	0.961785	0.961785	0.606416	238.95	9.5967	0.00534014	0.985002	0.0645701	0.998075	0.997921	0.992468	1.21113	2.05899	4.59843	0.0609917	0.0118138	0.0256612	-0.801177	0.287532	0.998075	0.999803	0.999981	0.994377	49.3562	5.97467	6.54177	9.28998	9.58897	3.02059	4.79746	2.13152	1.83277	0.489258	3.54813	1.40054	0.858723	0.468285
DUNN_FAKI_A	0	146.525	7	109.781	10	6.79159	1.13786	1.12894	1.06132	1.07149	2.23068	0.0432802	0.979976	0.979976	4.27933	3359	116.562	0.00852682	0.986569	0.0656236	0.997649	0.997504	0.993261	2.24886	2.16487	8.70655	0.0607788	0.0432802	0.0304744	-0.790652	0.286745	0.997649	0.999712	0.999938	0.94354	46.8222	0.202399	1.45671	1.15433	1.34229	1.04816	1.36016	0.715557	0.25366	0.44172	0.582278	1.40298	1.70425	0.279657
DUNN_FAKI_A	0	144.316	7	107.795	10	6.5192	1.16136	1.1557	1.09481	1.10297	2.26899	0.0438204	0.980132	0.980132	4.36703	2866.46	109.446	0.00896187	0.984581	0.0721373	0.997427	0.997283	0.992259	2.28741	2.18008	8.83208	0.0670095	0.0438204	0.0330184	-0.794651	0.301208	0.997427	0.999695	0.999937	0.930901	50.3148	0.41446	2.24464	0.30959	0.613745	1.66954	1.41246	1.6104	0.475777	0.881545	0.115919	0.403282	1.31955	0.678223
DUNN_FAKI_A	0	129.763	9	99.7355	1	7.99679	1.17144	1.16236	1.12519	1.14736	2.36886	0.0779966	0.967137	0.967137	4.66848	2809.48	109.676	0.0134982	0.980144	0.0879188	0.99668	0.996483	0.990018	2.40432	2.21019	9.19907	0.0816741	0.0779966	0.040891	-0.772239	0.323555	0.99668	0.999554	0.999889	0.998911	74.3643	10.0124	40.7421	9.02044	4.14287	3.2119	3.23533	2.01671	1.17407	0.612461	1.19116	1.75358	0.679795	0.618017
DUNN_FAKI_A	0	128.046	8	104.038	1	7.20471	1.19666	1.19143	1.12829	1.15046	2.45636	0.0563644	0.977456	0.977456	4.94386	2703.01	112.896	0.0114638	0.979552	0.0895495	0.996729	0.996549	0.989719	2.48099	2.22215	9.51939	0.0831031	0.0563644	0.0406821	-0.787647	0.331407	0.996729	0.99961	0.999919	0.996074	61.4737	1.3374	20.661	5.51838	4.87719	0.330163	1.67406	1.11233	1.16187	0.968838	0.193169	0.400234	0.763059	0.593165
DUNN_FAKI_A	0	137.296	9	107.378	3	6.71553	1.24263	1.23641	1.18942	1.20233	3.1745	0.0777566	0.979307	0.979307	7.43716	5017.66	186.348	0.0164042	0.973017	0.120218	0.995324	0.995016	0.986411	3.20968	2.31054	12.2776	0.110442	0.0777566	0.0553643	-0.774303	0.375368	0.995324	0.999439	0.999888	0.936784	66.3193	0.382836	2.56447	0.796205	2.60627	2.55673	1.5843	1.62179	2.09244	1.04405	0.354946	1.74056	1.41783	0.801753
DUNN_FAKI_A	0	120.619	8	99.2167	10	6.81424	1.08948	1.08118	1.0236	1.04148	1.71547	0.0480676	0.961413	0.961413	2.44319	1315.22	55.0757	0.00795995	0.988936	0.051551	0.998121	0.998007	0.994451	1.73612	2.11347	6.70903	0.0480783	0.0480676	0.0248061	-0.776059	0.251545	0.998121	0.999739	0.999932	0.997157	49.6504	4.8396	17.5511	11.8865	2.46246	1.24266	1.47324	0.947624	1.82438	1.4956	0.867783	1.4198	0.822203	1.0073
DUNN_FAKI_A	0	75.6852	8	51.6545	4	7.65252	1.23138	1.21888	1.20452	1.21417	1.63824	0.0276995	0.971588	0.971588	1.92202	435.879	26.4913	0.00997625	0.971476	0.114825	0.996594	0.996407	0.985622	1.64864	2.15839	6.12242	0.108903	0.0276995	0.041802	-0.813024	0.381498	0.996594	0.999639	0.999957	0.990292	70.8067	1.45802	15.29	10.533	2.87052	5.77	0.568964	2.16078	0.706547	1.17814	0.811733	1.15179	0.65074	1.27136
DUNN_FAKI_A	0	80.7941	9	60.3565	2	7.53405	1.18638	1.17393	1.12789	1.13996	1.50655	0.0200059	0.974665	0.974665	1.5592	386.146	22.8328	0.00703163	0.980562	0.0811447	0.997657	0.997513	0.990226	1.51316	2.11825	5.72635	0.0768945	0.0200059	0.0302378	-0.817646	0.32581	0.997657	0.999746	0.999969	0.975307	57.3721	1.73726	5.28991	1.70272	3.90411	3.40334	1.95942	0.709504	1.45476	2.19739	0.73849	0.495917	0.499059	0.418156
DUNN_FAKI_A	0	71.5187	8	59.0105	10	6.94366	1.22432	1.21803	1.17024	1.18147	1.58153	0.0227215	0.974591	0.974591	1.76561	321.021	23.0657	0.00812711	0.976638	0.0940604	0.997228	0.997083	0.988241	1.58946	2.14084	5.97429	0.0893378	0.0227215	0.0347579	-0.814081	0.348047	0.997228	0.999706	0.999965	0.971168	60.8434	2.3851	5.64482	5.49318	2.27488	3.69953	2.20648	1.52753	1.47812	1.09711	1.27634	1.2907	1.79755	0.717433
DUNN_FAKI_A	0	79.5199	8	60.3555	4	7.69814	1.20532	1.19495	1.16075	1.16656	1.58647	0.0326407	0.96491	0.96491	1.82766	471.167	27.7042	0.0102681	0.978568	0.0922365	0.996872	0.996635	0.98922	1.59938	2.13328	6.01705	0.0864774	0.0326407	0.0383396	-0.78172	0.334092	0.996872	0.999634	0.999949	0.98358	60.8265	0.660633	7.74361	4.23442	5.6764	3.46404	2.05052	0.636228	3.63428	0.9543	2.87209	0.240778	1.42445	0.529892
DUNN_FAKI_A	0	95.0117	9	57.4775	1	7.50593	1.18163	1.16638	1.12427	1.13959	1.53305	0.0300429	0.964812	0.964812	1.67739	596.436	28.4581	0.00894337	0.981121	0.0814109	0.997371	0.997161	0.990509	1.54469	2.11775	5.84475	0.0763398	0.0300429	0.0331911	-0.7932	0.318554	0.997371	0.999683	0.999954	0.994791	54.9811	8.66356	11.2827	10.6521	2.16024	6.34151	5.54923	0.84914	1.15812	1.78082	0.529146	1.99151	0.176171	1.47375
DUNN_FAKI_A	0	78.1266	7	55.2241	10	7.03363	1.38845	1.3829	1.35509	1.36931	2.65528	0.047997	0.980781	0.980781	4.94641	1010.06	66.3662	0.0234747	0.935314	0.245546	0.990994	0.990463	0.967073	2.67545	2.39222	9.63153	0.227704	0.047997	0.096156	-0.78158	0.519796	0.990994	0.99913	0.999924	0.967841	105.043	1.39302	13.2285	1.22741	5.81177	2.16949	2.59658	2.23111	1.09512	1.31478	0.585715	0.306349	0.538512	0.604626
DUNN_FAKI_A	0	77.0384	8	53.0937	10	5.80646	1.21775	1.20795	1.16197	1.17226	1.56517	0.0197989	0.977579	0.977579	1.74616	982.058	33.114	0.00762239	0.977388	0.0924876	0.997261	0.997118	0.988621	1.57167	2.1294	5.9141	0.087844	0.0197989	0.0349215	-0.817867	0.346575	0.997261	0.999722	0.99997	0.986363	62.254	0.840925	0.927769	8.71717	3.96361	3.86954	3.75498	1.63749	2.35199	0.641605	1.27679	0.590767	0.542286	0.888571
DUNN_FAKI_A	0	81.9887	8	54.3364	10	5.91423	1.22975	1.21708	1.17477	1.18318	1.60188	0.0173855	0.981314	0.981314	1.84325	417.224	26.3098	0.00819644	0.976806	0.0986672	0.99689	0.996719	0.988329	1.60715	2.14048	6.03516	0.0930666	0.0173855	0.0389411	-0.811352	0.354975	0.99689	0.999697	0.999973	0.945935	61.9377	1.40688	2.68332	3.32513	1.4926	1.52453	0.796457	0.244822	0.848513	0.926099	0.585527	0.949263	0.368762	1.45442
DUNN_FAKI_A	0	107.354	1	90.9609	4	4.70344	1.15252	1.14269	1.08781	1.10488	1.74487	0.0301197	0.97581	0.97581	2.45993	973.572	47.5011	0.00754878	0.985022	0.0678548	0.997679	0.997554	0.992481	1.75652	2.13299	6.74284	0.0634735	0.0301197	0.0303822	-0.798402	0.293633	0.997679	0.999737	0.999955	0.966098	49.455	0.705174	2.05217	3.67057	2.02452	0.468577	0.218732	1.35658	0.91998	0.610365	1.08189	0.974093	0.781332	0.328727
DUNN_FAKI_A	0	139.424	8	100.226	1	7.42131	1.06539	1.05557	1.00052	1.0103	1.71953	0.0411684	0.967412	0.967412	2.48521	1700.69	62.4638	0.00672934	0.990424	0.0474299	0.998308	0.998193	0.9952	1.73675	2.10573	6.73641	0.0438854	0.0411684	0.023164	-0.787049	0.244315	0.998308	0.999778	0.999945	0.985216	40.0712	1.00541	4.80872	2.62062	0.483572	2.86387	0.928594	1.26528	0.785567	0.459034	0.499241	0.146689	0.115633	0.661554
DUNN_FAKI_A	0	126.225	8	99.3824	1	7.65591	1.12433	1.1156	1.05998	1.07744	1.83555	0.045796	0.968264	0.968264	2.84013	1654.47	65.1949	0.00822785	0.98693	0.0598495	0.997875	0.997758	0.993442	1.85504	2.13258	7.15248	0.0559569	0.045796	0.0278884	-0.788721	0.273819	0.997875	0.999726	0.999935	0.992159	45.4133	2.70821	8.84174	6.42209	1.9889	0.255064	0.518755	1.62166	0.885617	1.32338	1.33215	1.66555	0.445486	0.458733
DUNN_FAKI_A	0	134.408	1	104.438	10	3.99142	1.06383	1.06193	0.995464	1.00608	1.63534	0.0287736	0.973822	0.973822	2.16943	1129.04	48.976	0.00521014	0.990948	0.0424349	0.99859	0.998531	0.995463	1.64638	2.09779	6.40427	0.0399167	0.0287736	0.0193995	-0.804725	0.235659	0.99859	0.999826	0.999959	0.916471	37.5607	0.341249	2.01605	0.564393	0.68671	0.361118	0.581566	0.36751	0.546433	0.586935	0.287563	0.234653	0.622108	0.374797
DUNN_FAKI_A	0	140.164	1	107.329	10	2.81176	1.0798	1.07629	1.00125	1.02174	1.76774	0.0323721	0.975802	0.975802	2.64313	1706.96	65.3448	0.0060473	0.990038	0.0484517	0.998379	0.998293	0.995006	1.78055	2.11192	6.91395	0.0453262	0.0323721	0.0220732	-0.80096	0.250356	0.998379	0.999797	0.999954	0.967951	40.4077	1.72504	2.83809	3.22916	0.204813	0.954208	1.39402	1.05545	0.314987	0.218577	0.661399	0.505517	0.122127	0.37399
DUNN_FAKI_A	0	123.293	9	102.004	5	5.27285	1.19571	1.19294	1.14528	1.16085	2.38064	0.0570856	0.975777	0.975777	4.65604	2285.3	101.137	0.0115769	0.978983	0.091385	0.996664	0.996489	0.989431	2.40563	2.21892	9.21018	0.0848747	0.0570856	0.0413299	-0.786282	0.334147	0.996664	0.999606	0.999918	0.992333	60.2572	2.64423	11.4732	6.90476	4.3078	0.18578	0.349751	1.09874	0.610307	0.672071	0.678078	0.372064	1.40188	0.882001
DUNN_FAKI_A	0	160.12	8	121.013	2	7.02927	1.20694	1.19866	1.13315	1.14909	2.95742	0.0532868	0.984463	0.984463	6.80547	5605.62	190.037	0.0126854	0.980363	0.0942634	0.996203	0.995905	0.990131	2.98046	2.25333	11.5054	0.0853902	0.0532868	0.0465132	-0.77243	0.334444	0.996203	0.999559	0.999923	0.861481	56.5452	0.698346	0.895992	0.633686	0.520112	0.708666	0.923519	0.383296	0.176316	0.29097	0.88826	0.332358	0.199822	0.506781
DUNN_FAKI_A	0	124.093	1	104.388	4	4.66128	1.17153	1.1761	1.13893	1.14887	2.11807	0.107193	0.945483	0.945483	3.82505	2007.83	84.95	0.0158869	0.982041	0.0805983	0.99668	0.996472	0.990977	2.16818	2.18046	8.25881	0.0748119	0.107193	0.0399143	-0.736456	0.299438	0.99668	0.999492	0.999848	0.991329	58.6219	8.48671	16.3794	3.9903	5.58568	2.38603	2.82785	3.41746	3.43709	1.42605	4.8135	1.39799	2.37629	0.60565
DUNN_FAKI_A	0	119.153	9	102.109	5	6.74987	1.21313	1.20599	1.17222	1.19069	2.47282	0.0698364	0.97212	0.97212	4.93974	2263.55	103.389	0.0133396	0.976114	0.100691	0.996287	0.996105	0.987978	2.50416	2.24084	9.55016	0.0936557	0.0698364	0.0452048	-0.780247	0.347647	0.996287	0.999551	0.999901	0.992962	64.9617	4.12958	10.3343	2.21281	6.21098	8.42278	5.80877	0.973426	2.04393	1.66921	0.713152	1.47634	0.994312	0.248767
DUNN_FAKI_A	0	136.317	1	98.8438	6	3.31209	1.1336	1.12868	1.08989	1.10538	1.82379	0.059109	0.958155	0.958155	2.76586	1144.46	55.2202	0.00972213	0.985002	0.0659837	0.997625	0.997511	0.99247	1.84991	2.14205	7.09315	0.0618392	0.059109	0.0304016	-0.777495	0.283721	0.997625	0.999681	0.999916	0.997103	55.6969	2.71646	16.1212	10.7169	8.77543	4.52802	2.8422	1.31244	0.654654	0.790022	0.240477	1.15053	0.62908	0.989353
DUNN_FAKI_A	0	120.533	9	104.888	1	5.97109	1.19427	1.1906	1.13654	1.15542	2.30539	0.0504874	0.977279	0.977279	4.39336	2081.08	93.94	0.0104604	0.979867	0.0862033	0.9969	0.996756	0.989878	2.3271	2.20878	8.92405	0.0802356	0.0504874	0.0389322	-0.791861	0.326872	0.9969	0.999643	0.999928	0.982823	57.3474	2.12932	3.62287	6.90266	2.68561	2.55492	0.391652	1.09411	0.39415	0.213934	0.625644	0.551344	0.405744	0.622567
DUNN_FAKI_A	0	132.33	2	84.6838	10	2.28209	1.11869	1.11216	1.04377	1.06402	1.6688	0.0273626	0.975797	0.975797	2.23358	1003.13	45.8863	0.00728376	0.987747	0.0586188	0.997813	0.997655	0.993854	1.6791	2.114	6.47761	0.0538913	0.0273626	0.0286519	-0.782795	0.269476	0.997813	0.999744	0.999959	0.931012	44.5685	0.297838	2.08273	1.89948	0.598795	2.17156	0.582354	0.457046	0.509179	0.637353	0.0923913	0.387612	0.290887	0.177301
DUNN_FAKI_A	0	89.6084	9	67.2131	2	6.27843	1.25039	1.23273	1.18634	1.20265	2.09941	0.0370564	0.979153	0.979153	3.51776	1243.61	62.29	0.0131803	0.970817	0.126725	0.99553	0.995239	0.985295	2.11439	2.21742	7.92627	0.11777	0.0370564	0.0534451	-0.786876	0.389322	0.99553	0.999524	0.999943	0.997861	80.5134	15.6042	28.0871	10.5588	5.82951	4.27032	10.7768	3.03344	1.69805	1.31043	2.38782	0.834182	1.96679	1.28372
DUNN_FAKI_A	0	93.3595	9	68.0674	3	7.86817	1.23797	1.22096	1.18455	1.19927	1.90547	0.038229	0.973904	0.973904	2.89137	1000.25	50.3818	0.0123269	0.974512	0.111962	0.995967	0.995689	0.987169	1.9211	2.18375	7.21833	0.103614	0.038229	0.0492177	-0.779383	0.364977	0.995967	0.999558	0.999942	0.986629	65.9279	1.62019	5.02826	2.49688	7.00763	7.55078	0.9848	2.22358	1.5691	0.16068	3.01537	0.641539	1.67734	1.1547
DUNN_FAKI_A	0	62.5764	9	51.3396	10	4.96298	1.1948	1.18922	1.14803	1.15924	1.36231	0.0171376	0.96808	0.96808	1.05658	155.389	12.1377	0.00688693	0.979627	0.0833786	0.997612	0.99746	0.989754	1.36752	2.09995	5.13902	0.0794432	0.0171376	0.0305399	-0.8091	0.327265	0.997612	0.999749	0.999973	0.975759	58.3682	1.41495	5.31825	3.96726	3.20283	3.79952	3.232	3.09934	2.68489	0.753205	2.94214	1.84381	0.13973	1.55162
DUNN_FAKI_A	0	58.4993	9	49.08	1	8.23249	1.17915	1.1734	1.1211	1.13629	1.27479	0.0146985	0.962963	0.962963	0.778976	79.2655	7.6637	0.00566051	0.982037	0.0706781	0.998078	0.997961	0.99097	1.27881	2.08204	4.83588	0.0678649	0.0146985	0.0250053	-0.814957	0.304349	0.998078	0.999794	0.999977	0.985464	56.1428	1.35107	8.16755	3.95734	1.10367	4.81878	7.31446	3.95292	0.542453	1.7609	3.41487	0.886744	1.10795	1.26411
DUNN_FAKI_A	0	67.3194	1	37.4945	4	5.91734	1.22858	1.22549	1.18553	1.19192	1.38829	0.0239638	0.958034	0.958034	1.11803	142.156	12.0158	0.00893234	0.976135	0.0952897	0.997055	0.996853	0.987985	1.39689	2.11165	5.20167	0.0908517	0.0239638	0.0360791	-0.788755	0.341609	0.997055	0.999676	0.999962	0.988062	59.2385	11.6424	11.292	3.24131	1.06221	5.78786	2.97443	2.87875	1.32868	1.1602	0.808967	1.18741	0.529957	0.63841
DUNN_FAKI_A	0	81.6163	9	56.319	10	6.49216	1.12644	1.10274	1.03986	1.05906	1.36305	0.0124659	0.978437	0.978437	1.14365	405.49	19.7219	0.00538553	0.987322	0.0599471	0.998082	0.99794	0.993639	1.36596	2.0787	5.23498	0.0560005	0.0124659	0.0257012	-0.808279	0.279444	0.998082	0.999802	0.99998	0.991	44.9403	0.480405	7.43012	1.47948	2.03995	0.554984	1.72848	0.850572	1.24163	0.33145	0.441331	0.469506	0.244623	0.285416
DUNN_FAKI_A	0	73.6782	8	57.0135	5	5.0914	1.19578	1.17322	1.13075	1.14456	1.43436	0.0254953	0.962612	0.962612	1.33819	347.915	20.0354	0.00951985	0.981465	0.083936	0.996918	0.996644	0.990686	1.44374	2.10351	5.44225	0.0776581	0.0254953	0.0382974	-0.764706	0.314132	0.996918	0.999655	0.99996	0.995387	56.9582	7.59201	13.6951	17.0188	3.85359	9.86422	5.95032	2.72905	3.60899	3.81405	3.49786	1.72602	4.36013	1.64045
DUNN_FAKI_A	0.001048	92.9531	1	49.0555	5	3.84038	1.22552	1.21119	1.16811	1.18	1.4397	0.0240621	0.964035	0.964035	1.31393	257.968	17.1514	0.00933498	0.977781	0.0943832	0.996859	0.996632	0.988822	1.44836	2.11399	5.41499	0.0888814	0.0240621	0.0386927	-0.780652	0.337366	0.996859	0.999661	0.999962	0.989369	60.1475	5.93139	7.25751	8.83347	4.32809	12.2344	10.4194	2.67388	3.71506	1.92543	3.93109	0.857376	0.713477	0.898177
DUNN_FAKI_A	0.001106	96.9166	8	89.1089	10	6.15812	1.2097	1.21094	1.18506	1.19301	2.01933	0.0737033	0.956829	0.956829	3.34062	1111.97	59.4965	0.0148019	0.976862	0.0976888	0.996204	0.995978	0.988357	2.05268	2.19327	7.76019	0.0909899	0.0737033	0.0455396	-0.754477	0.33406	0.996204	0.9995	0.999891	0.988963	64.8356	8.73207	6.74824	12.6983	5.53043	2.14765	8.90752	4.67747	2.80067	1.73353	1.70081	3.16688	1.77037	2.4971
DUNN_FAKI_A	0.002874	85.0722	8	52.7751	10	7.024	1.26673	1.25487	1.20615	1.21866	1.80814	0.0266063	0.978946	0.978946	2.50066	652.069	38.095	0.0119224	0.970951	0.124444	0.995685	0.995368	0.985362	1.81796	2.1814	6.76854	0.11552	0.0266063	0.0515845	-0.792414	0.388146	0.995685	0.999561	0.999958	0.982623	70.1626	0.282133	12.4335	1.85665	3.3212	1.75642	2.01612	0.781119	0.86202	0.69747	1.61845	0.571808	2.65094	0.963977
DUNN_FAKI_A	0.003009	129.646	1	89.7506	10	1.68058	1.19805	1.19661	1.16941	1.1772	1.98703	0.0755583	0.954646	0.954646	3.25616	1252.27	61.182	0.0146525	0.978196	0.0937729	0.996391	0.996168	0.989032	2.02132	2.18346	7.64952	0.0874282	0.0755583	0.0435631	-0.752468	0.327015	0.996391	0.999509	0.999889	0.993408	64.6411	7.8808	8.71565	7.53772	0.89427	9.5206	7.57176	2.18434	10.1387	3.91951	4.34878	3.26565	3.15808	1.14202
DUNN_FAKI_A	0.003058	111.58	8	51.3124	10	6.73514	1.26345	1.25091	1.21283	1.21924	2.06117	0.0353382	0.97945	0.97945	3.40363	1691.84	68.2133	0.0140495	0.969428	0.134904	0.995204	0.994809	0.984588	2.07531	2.20826	7.74597	0.124429	0.0353382	0.056641	-0.78721	0.400791	0.995204	0.999488	0.999945	0.965556	71.5439	1.45048	3.97619	6.42356	2.08414	1.97306	1.93923	2.39605	0.879279	0.338647	1.51514	1.40307	1.21713	1.40542
DUNN_FAKI_A	0.007862	63.056	9	47.1467	1	7.74492	1.2569	1.2424	1.19702	1.21361	1.47123	0.0165082	0.975828	0.975828	1.34931	169.664	14.4699	0.00773604	0.97223	0.108627	0.997024	0.996895	0.986003	1.47608	2.13357	5.4693	0.103796	0.0165082	0.0372841	-0.82448	0.375926	0.997024	0.999714	0.999974	0.991817	70.1556	2.50477	10.1054	8.53803	2.44485	3.98745	3.58446	2.94817	2.93868	2.08073	0.84046	1.71916	0.554945	0.786764
DUNN_FAKI_A	0.014516	91.0298	8	51.8852	4	5.75531	1.22802	1.20326	1.17894	1.18531	1.74589	0.0254632	0.978288	0.978288	2.31994	649.149	36.4347	0.00997105	0.973849	0.110973	0.996468	0.996261	0.986829	1.75516	2.16542	6.56795	0.104355	0.0254632	0.0433539	-0.809185	0.374142	0.996468	0.999637	0.99996	0.992268	66.4524	0.472624	14.9162	4.98934	1.03666	3.64668	2.23418	0.424067	0.957341	1.16599	1.83217	1.11664	1.0499	0.687427
DUNN_FAKI_A	0.021368	100.232	7	79.0706	10	5.5383	1.21892	1.21464	1.15949	1.16796	1.9332	0.0307957	0.979744	0.979744	3.00966	924.335	51.5448	0.00910657	0.977853	0.0933389	0.996948	0.996814	0.988859	1.94511	2.18035	7.38856	0.0877676	0.0307957	0.0382105	-0.806552	0.344264	0.996948	0.999676	0.999954	0.971718	60.6346	0.679917	4.85366	4.47135	1.64728	0.317158	0.940386	0.413085	1.01648	0.595692	0.325733	0.548286	0.512344	0.542038
DUNN_FAKI_A	0.041667	59.9237	9	48.1635	1	8.57606	1.25322	1.2439	1.20359	1.22053	1.46822	0.0189269	0.972047	0.972047	1.33516	151.952	13.7749	0.00801777	0.971905	0.107321	0.99707	0.996919	0.985836	1.47427	2.13463	5.46467	0.102505	0.0189269	0.0366408	-0.819336	0.371993	0.99707	0.999706	0.999971	0.994922	71.606	7.08602	18.1079	6.98257	6.02074	2.6157	4.80808	4.31649	1.80583	0.983369	1.6188	1.88327	0.596213	0.535764
DUNN_FAKI_A	0.043689	113.199	8	79.7828	1	6.21573	1.29517	1.2868	1.24975	1.26493	3.11056	0.0760333	0.978606	0.978606	7.03132	4202.68	160.076	0.0209631	0.963881	0.157773	0.993617	0.993143	0.981766	3.14483	2.34243	11.8651	0.14384	0.0760333	0.0722942	-0.762634	0.420369	0.993617	0.999261	0.999885	0.991088	77.0627	3.31738	17.2328	6.63989	2.00989	4.51605	6.18558	0.451356	0.785344	1.53986	2.48079	1.80564	0.723841	0.857837
DUNN_FAKI_A	0.044917	95.0951	6	72.8232	1	6.79009	1.27273	1.26859	1.23795	1.25131	2.36015	0.0650608	0.970674	0.970674	4.37172	1345.46	74.2719	0.0166491	0.966797	0.135331	0.994948	0.994672	0.983246	2.38905	2.26582	8.95113	0.125863	0.0650608	0.0585047	-0.774879	0.396638	0.994948	0.999418	0.999902	0.977071	75.2836	2.57391	12.4844	6.8625	2.32297	2.88787	0.929607	3.63765	1.85306	2.23786	0.203303	1.80818	1.17529	0.718585
DUNN_FAKI_A	0.049524	66.83	9	55.5853	10	4.89324	1.20721	1.1968	1.14797	1.15683	1.42493	0.0138204	0.978181	0.978181	1.25291	187.772	14.7891	0.00627996	0.978918	0.0862789	0.997628	0.997512	0.989396	1.42846	2.11202	5.37296	0.0822288	0.0138204	0.0308437	-0.824349	0.337568	0.997628	0.999768	0.999978	0.957576	58.6652	0.34391	3.65535	2.09868	1.98807	1.57727	1.74197	0.557541	0.959781	1.70381	1.04813	0.371759	1.29313	1.29193
DUNN_FAKI_A	0.054054	63.7493	8	50.3931	10	5.10972	1.19446	1.17939	1.13914	1.14603	1.34002	0.0158056	0.968601	0.968601	0.990896	145.378	11.3622	0.00628615	0.980756	0.0786322	0.997835	0.997697	0.990324	1.34457	2.09403	5.06683	0.07514	0.0158056	0.0280028	-0.814688	0.32007	0.997835	0.999771	0.999975	0.988045	56.756	3.12926	0.502154	14.1523	2.84443	0.82911	1.46806	1.06009	0.867853	1.21803	0.766898	1.27686	2.23134	0.809289
DUNN_FAKI_A	0.055398	110.669	1	67.7645	10	3.30049	1.24846	1.23412	1.18365	1.19377	1.949	0.0374457	0.975691	0.975691	3.04302	1286.67	57.0537	0.01336	0.973512	0.117928	0.9956	0.995244	0.986662	1.96422	2.1887	7.37065	0.108407	0.0374457	0.0525844	-0.780345	0.374201	0.9956	0.999517	0.999942	0.997325	71.9465	6.01063	20.3375	3.69325	3.90659	7.29885	1.58601	1.70939	3.3622	2.65707	1.7093	0.633434	1.16874	2.34934
DUNN_FAKI_A	0.055493	98.9115	1	80.5579	6	3.50078	1.16597	1.17134	1.14682	1.15727	1.71096	0.0750278	0.93742	0.93742	2.32266	665.542	38.5638	0.0133807	0.981486	0.0779521	0.996953	0.996782	0.990695	1.74505	2.14388	6.60992	0.0733102	0.0750278	0.0368435	-0.741276	0.296164	0.996953	0.999558	0.99989	0.979454	55.0093	6.63255	2.19465	7.28066	3.12716	7.55733	3.66632	5.51622	5.35382	3.54503	2.87376	1.22042	0.649793	3.2047
DUNN_FAKI_A	0.056399	111.844	9	101.391	4	6.73394	1.14275	1.14465	1.10006	1.11596	1.92073	0.047733	0.969408	0.969408	3.07278	1213.47	60.3076	0.00819197	0.983515	0.0674674	0.997853	0.997783	0.991718	1.94115	2.15821	7.45805	0.0641071	0.047733	0.0277999	-0.808178	0.295694	0.997853	0.999729	0.999932	0.992462	53.5082	1.07162	12.3649	5.25167	2.257	2.62326	2.41441	1.47151	1.82649	1.66509	1.09675	0.736081	0.651672	0.831634
DUNN_FAKI_A	0.063889	73.0115	9	55.6769	1	7.41342	1.10841	1.09534	1.03623	1.04634	1.25874	0.0117702	0.970247	0.970247	0.779362	133.662	9.82486	0.00412757	0.98824	0.0514049	0.998615	0.998537	0.9941	1.26133	2.06576	4.84655	0.0490382	0.0117702	0.0190832	-0.826237	0.264211	0.998615	0.999851	0.999982	0.995414	45.6368	2.48509	9.07716	4.08893	1.47912	3.98672	0.649675	0.102337	1.50255	0.891783	0.924191	0.432434	0.939963	0.613613
[truncated: 3,150 more rows]
[truncated: 209 more columns]
